# Supplementary material for: Crystal structure of the unusual coordination polymer catena-poly[[gold(I)-μ-1,2-bis­(di­phenyl­phosphino­thio­yl)ethane-κ2 S:S′] di­bromido­aurate(I)]
Source: Acta Crystallogr E Crystallogr Commun. 2020 Oct 20;76(Pt 11):1768–70. doi: 10.1107/S2056989020013675 (PMC7643243; doi:10.1107/S2056989020013675)
Supplement: Supplementary file 1 [file e-76-01768-sup1.cif]

##############################################################################
#                                                                            #
# This CIF contains the data in a paper accepted for publication in          #
# Acta Crystallographica Section E. It conforms to the requirements of       #
# Notes for Authors for Acta Crystallographica Section E, and has been       #
# peer reviewed under the auspices of the IUCr Commission on Journals.       #
#                                                                            #
# Full details of the Crystallographic Information File format               #
# are given in the paper "The Crystallographic Information File (CIF):       #
# a New Standard Archive File for Crystallography" by S. R. Hall, F. H.      #
# Allen and I. D. Brown [Acta Cryst. (1991), A47, 655-685].                  #
#                                                                            #
# The current version of the core CIF dictionary is obtainable from          #
# ftp://ftp.iucr.org/pub/cif_core.dic.                                       #
#                                                                            #
# Software is freely available for graphical display of the structure(s)     #
# in this CIF. For information consult the CIF software page                 #
# http://www.iucr.org/resources/cif/software.                                #
#                                                                            #
# This file may be used for bona fide research purposes within the           #
# scientific community so long as proper attribution is given to the journal # 
# article from which it was obtained.                                        #
#                                                                            #
##############################################################################
data_I
_audit_creation_method     'SHELXL-2018/3'
_chemical_name_systematic
;\
<i>catena</i>-Poly[[gold(I)-\m-1,2-bis(diphenylphosphinothioyl)ethane-\
\k^2^<i>S</i>:<i>S</i>'] dibromidoaurate(I)]
;
_chemical_name_common     ?
_chemical_formula_moiety     'C26 H24 Au P2 S2 +, Au Br2 -'
_chemical_formula_sum     'C26 H24 Au2 Br2 P2 S2'
_chemical_formula_iupac     '[Au (C26 H24 P2 S2)] [Au Br2]'
_chemical_formula_weight     1016.26
_chemical_melting_point     ?
_space_group_crystal_system     monoclinic
_space_group_name_H-M_alt     'C 2/c'
_space_group_name_Hall     '-C 2yc'
loop_
    _space_group_symop_operation_xyz
    'x, y, z'
    '-x, y, -z+1/2'
    'x+1/2, y+1/2, z'
    '-x+1/2, y+1/2, -z+1/2'
    '-x, -y, -z'
    'x, -y, z-1/2'
    '-x+1/2, -y+1/2, -z'
    'x+1/2, -y+1/2, z-1/2'
_cell_length_a     21.4112(8)
_cell_length_b     11.9708(2)
_cell_length_c     13.7726(4)
_cell_angle_alpha     90
_cell_angle_beta     128.316(7)
_cell_angle_gamma     90
_cell_volume     2769.7(3)
_cell_formula_units_Z     4
_cell_measurement_reflns_used     17272
_cell_measurement_theta_min     4.0877
_cell_measurement_theta_max     75.7658
_cell_measurement_temperature     100(2)
_exptl_crystal_description     needle
_exptl_crystal_colour     colourless
_exptl_crystal_size_max     0.12
_exptl_crystal_size_mid     0.005
_exptl_crystal_size_min     0.005
_exptl_crystal_density_diffrn     2.437
_exptl_crystal_density_meas     ?
_exptl_crystal_density_method     'not measured'
_exptl_crystal_F_000     1880
_exptl_absorpt_coefficient_mu     25.628
_exptl_absorpt_correction_type     multi-scan
_exptl_absorpt_process_details
;
(CrysAlisPro; Oxford Diffraction, 2010)
;
_exptl_absorpt_correction_T_min     0.38674
_exptl_absorpt_correction_T_max     1.00000
_diffrn_ambient_temperature     100(2)
_diffrn_source     'Nova (Cu) X-ray Source'
_diffrn_radiation_type     CuK\a
_diffrn_radiation_wavelength     1.54184
_diffrn_radiation_monochromator     'mirror'
_diffrn_measurement_device_type     'Oxford Diffraction Xcalibur, Atlas, Nova'
_diffrn_measurement_method     '\w scans'
_diffrn_detector_area_resol_mean     10.3543
_diffrn_reflns_number     27632
_diffrn_reflns_av_R_equivalents     0.0371
_diffrn_reflns_av_unetI/netI     0.0150
_diffrn_reflns_theta_min     4.536
_diffrn_reflns_theta_max     75.955
_diffrn_reflns_theta_full     75.000
_diffrn_measured_fraction_theta_max     0.996
_diffrn_measured_fraction_theta_full     0.998
_diffrn_reflns_limit_h_min     -26
_diffrn_reflns_limit_h_max     26
_diffrn_reflns_limit_k_min     -14
_diffrn_reflns_limit_k_max     15
_diffrn_reflns_limit_l_min     -17
_diffrn_reflns_limit_l_max     16
_refine_special_details     ?
_reflns_number_total     2873
_reflns_number_gt     2630
_reflns_threshold_expression     'I > 2\s(I)'
_refine_ls_structure_factor_coef     Fsqd
_refine_ls_matrix_type     full
_refine_ls_R_factor_all     0.0235
_refine_ls_R_factor_gt     0.0209
_refine_ls_wR_factor_gt     0.0518
_refine_ls_wR_factor_ref     0.0531
_refine_ls_goodness_of_fit_ref     1.055
_refine_ls_restrained_S_all     1.055
_refine_ls_number_reflns     2873
_refine_ls_number_parameters     155
_refine_ls_number_restraints     0
_refine_ls_hydrogen_treatment     constr
_refine_ls_weighting_scheme     calc
_refine_ls_weighting_details
             'w=1/[\s^2^(Fo^2^)+(0.0283P)^2^+12.9976P] where P=(Fo^2^+2Fc^2^)/3'
_atom_sites_solution_hydrogens     geom
_atom_sites_solution_primary     direct
_atom_sites_solution_secondary     difmap
_refine_ls_shift/su_max     0.001
_refine_ls_shift/su_mean     0.000
_refine_diff_density_max     1.418
_refine_diff_density_min     -0.994
_refine_ls_extinction_method     none
_refine_ls_extinction_coef     .
loop_
    _atom_type_symbol
    _atom_type_description
    _atom_type_scat_dispersion_real
    _atom_type_scat_dispersion_imag
    _atom_type_scat_source
    'C' 'C' 0.0181 0.0091
                         'International Tables Vol C Tables 4.2.6.8 and 6.1.1.4'
    'H' 'H' 0.0000 0.0000
                         'International Tables Vol C Tables 4.2.6.8 and 6.1.1.4'
    'P' 'P' 0.2955 0.4335
                         'International Tables Vol C Tables 4.2.6.8 and 6.1.1.4'
    'S' 'S' 0.3331 0.5567
                         'International Tables Vol C Tables 4.2.6.8 and 6.1.1.4'
    'Br' 'Br' -0.6763 1.2805
                         'International Tables Vol C Tables 4.2.6.8 and 6.1.1.4'
    'Au' 'Au' -4.4197 7.2980
                         'International Tables Vol C Tables 4.2.6.8 and 6.1.1.4'
_computing_data_collection
;
CrysAlisPro (Oxford Diffraction, 2010)
;
_computing_cell_refinement
;
CrysAlisPro (Oxford Diffraction, 2010)
;
_computing_data_reduction
;
CrysAlisPro (Oxford Diffraction, 2010)
;
_computing_structure_solution
;
SHELXS97 (Sheldrick, 2008)
;
_computing_structure_refinement
;
<i>SHELXL2018/3</i> (Sheldrick, 2015)
;
_computing_molecular_graphics
;
XP (Siemens, 1994)
;
_computing_publication_material
;
<i>SHELXL2018/3</i> (Sheldrick, 2015)
;
loop_
    _atom_site_type_symbol
    _atom_site_label
    _atom_site_fract_x
    _atom_site_fract_y
    _atom_site_fract_z
    _atom_site_U_iso_or_equiv
    _atom_site_adp_type
    _atom_site_calc_flag
    _atom_site_occupancy
    _atom_site_disorder_assembly
    _atom_site_disorder_group
    Au Au1 0.500000 0.61954(2) 0.250000 0.01687(7) Uani d 1 . .
    Au Au2 0.500000 0.86699(2) 0.250000 0.01950(7) Uani d 1 . .
    Br Br1 0.47685(3) 0.87807(3) 0.39751(4) 0.03124(11) Uani d 1 . .
    P P1 0.60133(5) 0.46450(7) 0.49985(8) 0.01384(16) Uani d 1 . .
    S S1 0.61453(5) 0.61690(7) 0.45351(8) 0.01915(17) Uani d 1 . .
    C C1 0.50616(19) 0.4520(3) 0.4701(3) 0.0162(7) Uani d 1 . .
    H H1A 0.462644 0.452353 0.379701 0.019 Uiso calc 1 . .
    H H1B 0.504140 0.380043 0.503474 0.019 Uiso calc 1 . .
    C C11 0.6769(2) 0.4432(3) 0.6634(3) 0.0167(7) Uani d 1 . .
    C C12 0.7460(2) 0.5083(3) 0.7329(4) 0.0214(8) Uani d 1 . .
    H H12 0.752518 0.568996 0.695455 0.026 Uiso calc 1 . .
    C C13 0.8047(2) 0.4839(4) 0.8566(4) 0.0290(9) Uani d 1 . .
    H H13 0.851649 0.528125 0.903677 0.035 Uiso calc 1 . .
    C C14 0.7962(2) 0.3962(4) 0.9128(4) 0.0267(8) Uani d 1 . .
    H H14 0.836922 0.380547 0.997887 0.032 Uiso calc 1 . .
    C C15 0.7280(2) 0.3310(3) 0.8446(3) 0.0227(7) Uani d 1 . .
    H H15 0.721865 0.270674 0.882930 0.027 Uiso calc 1 . .
    C C16 0.6684(2) 0.3542(3) 0.7197(3) 0.0198(7) Uani d 1 . .
    H H16 0.621780 0.309224 0.672798 0.024 Uiso calc 1 . .
    C C21 0.61000(19) 0.3529(3) 0.4211(3) 0.0154(6) Uani d 1 . .
    C C22 0.6509(2) 0.3700(3) 0.3737(4) 0.0220(7) Uani d 1 . .
    H H22 0.670919 0.441911 0.377148 0.026 Uiso calc 1 . .
    C C23 0.6622(3) 0.2805(4) 0.3212(4) 0.0287(8) Uani d 1 . .
    H H23 0.689530 0.291899 0.287999 0.034 Uiso calc 1 . .
    C C24 0.6338(2) 0.1754(3) 0.3171(4) 0.0274(8) Uani d 1 . .
    H H24 0.641465 0.114817 0.280842 0.033 Uiso calc 1 . .
    C C25 0.5943(2) 0.1586(3) 0.3657(4) 0.0264(8) Uani d 1 . .
    H H25 0.575405 0.086098 0.363559 0.032 Uiso calc 1 . .
    C C26 0.5819(3) 0.2461(3) 0.4176(4) 0.0237(8) Uani d 1 . .
    H H26 0.554451 0.233937 0.450538 0.028 Uiso calc 1 . .
loop_
    _atom_site_aniso_label
    _atom_site_aniso_U_11
    _atom_site_aniso_U_22
    _atom_site_aniso_U_33
    _atom_site_aniso_U_12
    _atom_site_aniso_U_13
    _atom_site_aniso_U_23
    Au1 0.01921(11) 0.01291(10) 0.01950(11) 0.000 0.01250(9) 0.000
    Au2 0.01812(11) 0.01358(10) 0.02586(12) 0.000 0.01316(9) 0.000
    Br1 0.0371(2) 0.0274(2) 0.0408(3) -0.00694(16) 0.0299(2) -0.00832(17)
    P1 0.0127(4) 0.0131(4) 0.0155(4) -0.0004(3) 0.0086(3) -0.0009(3)
    S1 0.0192(4) 0.0151(4) 0.0211(4) -0.0024(3) 0.0115(4) -0.0003(3)
    C1 0.0129(15) 0.0177(16) 0.0170(16) -0.0012(12) 0.0088(13) -0.0015(13)
    C11 0.0153(15) 0.0178(16) 0.0192(17) 0.0005(12) 0.0117(14) -0.0041(13)
    C12 0.0180(17) 0.0258(19) 0.0236(19) -0.0060(14) 0.0144(16) -0.0051(15)
    C13 0.0168(17) 0.041(2) 0.022(2) -0.0063(16) 0.0087(16) -0.0067(17)
    C14 0.0164(17) 0.040(2) 0.0161(18) 0.0064(15) 0.0063(15) -0.0014(16)
    C15 0.0236(18) 0.0245(18) 0.0183(18) 0.0060(14) 0.0121(15) 0.0027(14)
    C16 0.0170(16) 0.0182(16) 0.0197(18) 0.0009(13) 0.0091(14) -0.0008(13)
    C21 0.0139(15) 0.0147(15) 0.0160(16) 0.0032(12) 0.0085(14) 0.0022(12)
    C22 0.0235(18) 0.0204(17) 0.0269(19) 0.0039(13) 0.0181(16) 0.0025(14)
    C23 0.033(2) 0.032(2) 0.035(2) 0.0043(17) 0.0276(19) 0.0005(18)
    C24 0.032(2) 0.0236(19) 0.026(2) 0.0078(16) 0.0173(17) -0.0010(15)
    C25 0.034(2) 0.0164(17) 0.028(2) -0.0033(15) 0.0186(18) -0.0053(15)
    C26 0.028(2) 0.0203(19) 0.026(2) -0.0037(13) 0.0187(18) -0.0027(14)
_geom_special_details
;
 All esds (except the esd in the dihedral angle between two l.s. planes)
 are estimated using the full covariance matrix.  The cell esds are taken
 into account individually in the estimation of esds in distances, angles
 and torsion angles; correlations between esds in cell parameters are only
 used when they are defined by crystal symmetry.  An approximate (isotropic)
 treatment of cell esds is used for estimating esds involving l.s. planes.
;
loop_
    _geom_bond_atom_site_label_1
    _geom_bond_atom_site_label_2
    _geom_bond_site_symmetry_2
    _geom_bond_distance
    _geom_bond_publ_flag
    Au1 S1 . 2.3125(9) y
    Au1 S1 2_655 2.3125(9) ?
    Au1 Au2 . 2.9622(3) y
    Au2 Br1 . 2.3746(5) y
    Au2 Br1 2_655 2.3746(5) ?
    Br1 Br1 5_676 3.7424(8) y
    P1 C11 . 1.800(4) ?
    P1 C21 . 1.801(4) ?
    P1 C1 . 1.819(3) ?
    P1 S1 . 2.0097(12) y
    C1 C1 5_666 1.528(6) y
    C1 H1A . 0.9900 ?
    C1 H1B . 0.9900 ?
    C11 C16 . 1.395(5) ?
    C11 C12 . 1.399(5) ?
    C12 C13 . 1.382(6) ?
    C12 H12 . 0.9500 ?
    C13 C14 . 1.383(6) ?
    C13 H13 . 0.9500 ?
    C14 C15 . 1.387(6) ?
    C14 H14 . 0.9500 ?
    C15 C16 . 1.393(5) ?
    C15 H15 . 0.9500 ?
    C16 H16 . 0.9500 ?
    C21 C22 . 1.394(5) ?
    C21 C26 . 1.401(5) ?
    C22 C23 . 1.394(5) ?
    C22 H22 . 0.9500 ?
    C23 C24 . 1.384(6) ?
    C23 H23 . 0.9500 ?
    C24 C25 . 1.381(6) ?
    C24 H24 . 0.9500 ?
    C25 C26 . 1.384(5) ?
    C25 H25 . 0.9500 ?
    C26 H26 . 0.9500 ?
loop_
    _geom_angle_atom_site_label_1
    _geom_angle_atom_site_label_2
    _geom_angle_atom_site_label_3
    _geom_angle_site_symmetry_1
    _geom_angle_site_symmetry_3
    _geom_angle
    _geom_angle_publ_flag
    S1 Au1 S1 . 2_655 178.43(4) y
    S1 Au1 Au2 . . 90.78(2) y
    S1 Au1 Au2 2_655 . 90.78(2) ?
    Br1 Au2 Br1 . 2_655 173.60(2) y
    Br1 Au2 Au1 . . 93.201(11) y
    Br1 Au2 Au1 2_655 . 93.201(11) ?
    Au2 Br1 Br1 . 5_676 126.21(2) y
    C11 P1 C21 . . 107.45(15) ?
    C11 P1 C1 . . 106.44(16) ?
    C21 P1 C1 . . 108.84(15) ?
    C11 P1 S1 . . 109.38(12) ?
    C21 P1 S1 . . 113.24(12) ?
    C1 P1 S1 . . 111.20(12) ?
    P1 S1 Au1 . . 98.34(4) y
    C1 C1 P1 5_666 . 111.1(3) ?
    C1 C1 H1A 5_666 . 109.4 ?
    P1 C1 H1A . . 109.4 ?
    C1 C1 H1B 5_666 . 109.4 ?
    P1 C1 H1B . . 109.4 ?
    H1A C1 H1B . . 108.0 ?
    C16 C11 C12 . . 119.5(3) ?
    C16 C11 P1 . . 118.5(3) ?
    C12 C11 P1 . . 121.8(3) ?
    C13 C12 C11 . . 119.6(4) ?
    C13 C12 H12 . . 120.2 ?
    C11 C12 H12 . . 120.2 ?
    C12 C13 C14 . . 121.0(4) ?
    C12 C13 H13 . . 119.5 ?
    C14 C13 H13 . . 119.5 ?
    C13 C14 C15 . . 119.9(4) ?
    C13 C14 H14 . . 120.1 ?
    C15 C14 H14 . . 120.1 ?
    C14 C15 C16 . . 119.9(4) ?
    C14 C15 H15 . . 120.1 ?
    C16 C15 H15 . . 120.1 ?
    C15 C16 C11 . . 120.2(3) ?
    C15 C16 H16 . . 119.9 ?
    C11 C16 H16 . . 119.9 ?
    C22 C21 C26 . . 119.9(3) ?
    C22 C21 P1 . . 120.2(3) ?
    C26 C21 P1 . . 119.7(3) ?
    C21 C22 C23 . . 119.4(4) ?
    C21 C22 H22 . . 120.3 ?
    C23 C22 H22 . . 120.3 ?
    C24 C23 C22 . . 120.5(4) ?
    C24 C23 H23 . . 119.8 ?
    C22 C23 H23 . . 119.8 ?
    C25 C24 C23 . . 119.8(4) ?
    C25 C24 H24 . . 120.1 ?
    C23 C24 H24 . . 120.1 ?
    C24 C25 C26 . . 120.8(4) ?
    C24 C25 H25 . . 119.6 ?
    C26 C25 H25 . . 119.6 ?
    C25 C26 C21 . . 119.5(4) ?
    C25 C26 H26 . . 120.2 ?
    C21 C26 H26 . . 120.2 ?
loop_
    _geom_torsion_atom_site_label_1
    _geom_torsion_atom_site_label_2
    _geom_torsion_atom_site_label_3
    _geom_torsion_atom_site_label_4
    _geom_torsion_site_symmetry_1
    _geom_torsion_site_symmetry_2
    _geom_torsion_site_symmetry_3
    _geom_torsion_site_symmetry_4
    _geom_torsion
    _geom_torsion_publ_flag
    S1 Au1 Au2 Br1 . . . . -65.75(3) ?
    S1 Au1 Au2 Br1 2_655 . . . 114.25(2) ?
    S1 Au1 Au2 Br1 . . . 2_655 114.24(3) ?
    S1 Au1 Au2 Br1 2_655 . . 2_655 -65.75(3) ?
    Au1 Au2 Br1 Br1 . . . 5_676 158.03(3) ?
    C11 P1 S1 Au1 . . . . -172.78(12) ?
    C21 P1 S1 Au1 . . . . 67.42(12) ?
    C1 P1 S1 Au1 . . . . -55.51(12) ?
    Au2 Au1 S1 P1 . . . . 156.28(4) ?
    C11 P1 C1 C1 . . . 5_666 67.1(4) ?
    C21 P1 C1 C1 . . . 5_666 -177.3(3) ?
    S1 P1 C1 C1 . . . 5_666 -51.9(4) ?
    C21 P1 C11 C16 . . . . -70.7(3) ?
    C1 P1 C11 C16 . . . . 45.7(3) ?
    S1 P1 C11 C16 . . . . 166.0(2) ?
    C21 P1 C11 C12 . . . . 104.9(3) ?
    C1 P1 C11 C12 . . . . -138.7(3) ?
    S1 P1 C11 C12 . . . . -18.4(3) ?
    C16 C11 C12 C13 . . . . -0.2(5) ?
    P1 C11 C12 C13 . . . . -175.7(3) ?
    C11 C12 C13 C14 . . . . -0.2(6) ?
    C12 C13 C14 C15 . . . . 0.2(6) ?
    C13 C14 C15 C16 . . . . 0.1(6) ?
    C14 C15 C16 C11 . . . . -0.4(6) ?
    C12 C11 C16 C15 . . . . 0.5(5) ?
    P1 C11 C16 C15 . . . . 176.2(3) ?
    C11 P1 C21 C22 . . . . -98.2(3) ?
    C1 P1 C21 C22 . . . . 146.9(3) ?
    S1 P1 C21 C22 . . . . 22.7(3) ?
    C11 P1 C21 C26 . . . . 76.0(3) ?
    C1 P1 C21 C26 . . . . -38.9(3) ?
    S1 P1 C21 C26 . . . . -163.1(3) ?
    C26 C21 C22 C23 . . . . 1.1(6) ?
    P1 C21 C22 C23 . . . . 175.3(3) ?
    C21 C22 C23 C24 . . . . -0.6(6) ?
    C22 C23 C24 C25 . . . . -0.3(6) ?
    C23 C24 C25 C26 . . . . 0.7(6) ?
    C24 C25 C26 C21 . . . . -0.2(6) ?
    C22 C21 C26 C25 . . . . -0.7(6) ?
    P1 C21 C26 C25 . . . . -174.9(3) ?
loop_
    _geom_hbond_atom_site_label_D
    _geom_hbond_atom_site_label_H
    _geom_hbond_atom_site_label_A
    _geom_hbond_site_symmetry_A
    _geom_hbond_distance_DH
    _geom_hbond_distance_HA
    _geom_hbond_distance_DA
    _geom_hbond_angle_DHA
    _geom_hbond_publ_flag
    C16 H16 Br1 5_666 0.95 2.81 3.712(4) 159.1 yes
    C26 H26 Br1 5_666 0.95 2.89 3.775(4) 155.0 yes
_shelx_space_group_comment
;
The symmetry employed for this shelxl refinement is uniquely defined
by the following loop, which should always be used as a source of
symmetry information in preference to the above space-group names.
They are only intended as comments.
;
_shelx_estimated_absorpt_T_min     0.149
_shelx_estimated_absorpt_T_max     0.883
_shelx_hkl_file
;
   0   0  -1 124.867 91.3997  71
   0   0   1 110.801 68.1884  72
   0   0  -1 172.903 90.1158  74
   0   0  -1 256.630 109.389  13
   0   0  -1 58.3400 55.8186   7
   0   0   1 159.317 64.6487   6
   0   0  -1 95.7911 81.4567  11
   0   0  -2 138197. 2112.05  71
   0   0   2 139244. 1573.79  72
   0   0  -2 134028. 2056.33  74
   0   0   2 133578. 1528.98   6
   0   0  -2 133034. 2109.61  11
   0   0  -2 129350. 2194.95  13
   0   0  -2 127459. 913.424  12
   0   0  -2 131068. 1516.01   7
   0   0  -3 43.9506 226.444  71
   0   0   3 77.2606 145.923  72
   0   0  -3 141.936 288.904  11
   0   0   3 105.026 148.992   6
   0   0   3 16.2845 221.372   2
   0   0  -3 70.8603 209.531  74
   0   0  -3-10.3117 155.000   7
   0   0  -3 258.790 303.550  13
   0   0  -3 25.1411 34.2011  12
   0   0   4 108820. 2138.38   1
   0   0  -4 105504. 1900.62   7
   0   0   4 105246. 1925.84   6
   0   0   4 104920. 2680.95   2
   0   0  -4 100537. 2674.70  74
   0   0  -4 99443.4 2657.25  71
   0   0  -4 110218. 2942.77  13
   0   0  -4 108057. 2784.01  11
   0   0   4 99675.0 1855.85  72
   0   0  -5-3.17252 294.413  74
   0   0   5 128.001 306.426   2
   0   0  -5 44.8819 318.455  13
   0   0   5 12.0477 141.149   6
   0   0   5 335.443 220.031   1
   0   0  -5-9.38513 300.542  71
   0   0  -5-140.193 128.154   7
   0   0   5 242.466 157.001  72
   0   0   6 188594. 4640.24   2
   0   0  -6 182525. 4907.03  13
   0   0  -6 180230. 4651.54  71
   0   0  -6 184519. 4701.22  74
   0   0  -7 10.9588 388.816  13
   0   0   7 172.938 382.007   2
   0   0  -7 417.179 405.023  71
   0   0  -7 320.699 386.800  74
   0   0  -8 142020. 4920.28  74
   0   0   8 139412. 4740.71   2
   0   0  -8 133297. 5071.28  13
   0   0  -9 184.362 270.235  40
   0   0  -9-1871.95 797.347  13
   0   0   9 2261.16 709.084   2
   0   0  -9 125.368 189.225  35
   0   0  -9-31.7194 382.924  62
   0   0  -9 573.282 716.511  74
   0   0  -9 99.5410 376.575  64
   0   0  -9 309.311 350.318  65
   0   0  -9 289.094 388.156  57
   0   0  -9 376.425 275.262  46
   0   0 -10 32250.9 1349.21  65
   0   0 -10 34705.5 1278.90  35
   0   0 -10 32673.8 1432.36  57
   0   0 -10 31052.5 1930.08  64
   0   0 -10 30997.7 1428.42  62
   0   0 -10 33029.7 1491.98  40
   0   0 -11 141.632 396.333  62
   0   0 -11 90.6467 281.534  52
   0   0 -11 118.631 302.037  40
   0   0 -12 47959.0 1501.96  52
   0   0 -12 50722.6 1582.51  40
   0   0 -13-58.3669 180.658  40
   0   0 -13 122.840 152.162  52
   0   2   0 11197.4 537.232   3
   0  -2   0 10450.3 564.463   7
   0  -2   0 10915.7 515.134   6
   0  -2   0 11029.8 376.970   2
   0  -2   0 9207.01 571.332  71
   0  -2   1 73.8104 152.763   7
   0  -2  -1 164.363 95.7278   6
   0   2  -1 530.062 216.899   5
   0  -2   1 16.6972 148.601   6
   0  -2  -1 156.715 163.268  71
   0  -2  -1 100.498 182.540   7
   0  -2  -1 78.7787 160.054  11
   0  -2   1 210.543 166.924   2
   0   2   1 22.5346 146.446   8
   0  -2   1 424.512 325.984   1
   0  -2  -2 12192.6 747.163   7
   0  -2   2 12125.0 748.185   6
   0   2   2 12425.5 717.298   8
   0   2  -2 13174.2 946.732  13
   0  -2  -2 13387.4 808.190  71
   0  -2   2 13738.1 814.716   2
   0  -2  -2 12294.7 700.823  13
   0  -2  -2 12828.5 728.594  11
   0   2  -2 13190.2 824.745  74
   0   2   2 12155.0 456.226   2
   0  -2   2 11696.0 962.696   1
   0   2  -2 12205.3 699.851   4
   0  -2   3 29216.9 1387.68   2
   0  -2  -3 25782.9 1212.25  11
   0   2   3 26642.9 955.134   2
   0  -2  -3 27649.7 1241.91  13
   0  -2   3 26181.3 1436.36   1
   0  -2  -3 24618.5 1264.23  74
   0   2  -3 25382.6 1252.83  74
   0  -2  -3 26317.8 1295.39  71
   0   2  -3 26383.8 1146.07   4
   0   2  -3 24047.0 1370.46  13
   0  -2   3 26474.3 1215.44   6
   0  -2  -3 27649.5 1212.34   7
   0   2   3 25456.6 1151.58   8
   0  -2  -4 8681.17 757.205   7
   0  -2  -4 8391.60 840.471  11
   0   2   4 9243.27 816.203   8
   0  -2  -4 9813.23 887.251  13
   0   2  -4 10172.9 914.332  74
   0   2   4 9770.58 724.563   2
   0  -2   4 8800.99 922.844   1
   0  -2  -4 10629.0 954.721  71
   0  -2   4 7978.07 876.039   2
   0   2  -4 8621.69 968.162  13
   0  -2  -4 9590.63 895.289  74
   0   2   4 10852.3 861.652  72
   0  -2   4 8921.68 794.245   6
   0   2  -4 8413.71 681.363  12
   0   2   5 2706.55 567.248   8
   0  -2  -5 2599.72 559.864  74
   0  -2   5 2351.56 592.897   2
   0   2  -5 2283.06 643.290  13
   0  -2  -5 2839.78 474.711   7
   0   2   5 1990.15 433.451   2
   0  -2  -5 2307.41 586.019  71
   0  -2   5 2814.13 645.355   1
   0  -2   5 2163.49 482.650   6
   0  -2  -5 1801.10 479.021  13
   0   2  -5 2029.11 495.942  74
   0   2   5 2232.26 443.886  72
   0   2  -5 2582.68 367.324  12
   0  -2  -5 1802.22 523.481  11
   0  -2  -6 4460.81 808.040  13
   0   2   6 3701.76 591.899  72
   0  -2  -6 5782.89 922.016  71
   0  -2   6 4643.84 692.633   6
   0   2  -6 2822.02 720.558  13
   0  -2  -6 3460.79 764.203  11
   0  -2  -6 3250.55 715.417  74
   0  -2  -6 5043.32 678.219   7
   0  -2   6 4205.54 838.041   2
   0   2   6 3917.44 770.883   8
   0   2   6 2904.41 544.079   2
   0   2  -6 3706.15 744.220  74
   0  -2  -7 27382.8 2101.16  74
   0  -2   7 29572.4 2241.10   2
   0  -2  -7 27390.0 2084.95  13
   0   2  -7 25278.2 2173.21  13
   0   2  -7 26118.0 1971.62  74
   0  -2  -7 26342.8 2087.65  71
   0   2   7 30808.9 2062.63   8
   0  -2  -8 6698.91 629.601  47
   0   2   8 7640.60 1190.86   8
   0  -2  -8 6728.52 776.116  64
   0  -2  -8 5793.91 593.841  40
   0  -2  -8 6205.57 653.086  55
   0   2  -8 6025.78 791.614  48
   0   2  -8 5459.37 501.494  35
   0   2  -8 5937.46 1183.17  13
   0  -2  -8 6504.25 1115.77  13
   0  -2  -8 6266.19 631.283  62
   0  -2   8 5219.61 1048.13   2
   0   2  -8 6935.77 717.610  64
   0  -2  -8 5989.97 696.544  46
   0   2  -8 6697.10 1097.78  74
   0   2  -8 6518.07 654.757  57
   0   2  -8 6270.13 639.525  62
   0  -2  -8 6256.34 613.017  57
   0  -2  -8 4325.34 954.139  71
   0   2  -9 5161.63 672.874  62
   0  -2  -9 4913.49 608.017  62
   0  -2  -9 5197.29 620.351  47
   0  -2  -9 5848.03 688.644  55
   0   2  -9 6117.95 626.909  52
   0   2  -9 5201.16 1332.97  13
   0  -2  -9 5404.00 639.891  40
   0   2  -9 6034.44 764.520  64
   0   2   9 4574.87 963.203   8
   0   2  -9 5200.20 541.425  35
   0  -2  -9 4640.50 724.064  46
   0  -2  -9 6126.91 864.620  64
   0  -2  -9 5721.73 643.212  57
   0  -2  -9 3212.23 882.908  13
   0  -2   9 6806.34 1159.95   2
   0  -2  -9 6306.28 1218.90  71
   0  -2 -10 439.358 320.449  65
   0  -2 -10 969.037 384.871  40
   0  -2 -10 219.208 505.352  64
   0   2 -10-532.519 252.878  35
   0  -2 -10 886.546 432.254  62
   0   2 -10 310.330 320.324  52
   0  -2 -10 351.063 371.908  57
   0  -2 -10 493.143 386.034  46
   0  -2  10 744.017 277.070  16
   0  -2 -10 342.546 352.231  47
   0   2 -11 4616.70 474.619  35
   0  -2 -11 4975.21 616.425  40
   0  -2  11 5123.06 489.757  24
   0  -2 -11 5610.73 655.214  62
   0   2 -11 5370.90 635.395  40
   0  -2 -11 5916.10 648.962  57
   0   2 -11 5499.20 597.470  52
   0  -2 -11 4964.13 593.981  65
   0   2 -12 190.786 203.003  52
   0  -2 -12 335.482 248.425  40
   0  -2  12 235.460 160.668  14
   0   2 -12 266.252 245.134  40
   0  -2 -12 93.1527 297.857  52
   0  -2 -12 369.825 324.388  62
   0  -2 -13 816.018 230.017  52
   0   2 -13 1445.65 268.890  40
   0  -4   0 572903. 6018.03   7
   0   4   0 579158. 5506.62   3
   0  -4   0 588132. 5481.24   6
   0  -4   0 609000. 3988.37   2
   0  -4   0 608665. 6494.08  71
   0  -4   1 1767.67 321.173   2
   0  -4   1 1565.27 343.406   7
   0   4  -1 1400.19 411.926   5
   0  -4   1 2250.89 450.171   6
   0   4   1 1978.14 421.503   8
   0  -4  -1 2344.06 456.917   7
   0  -4  -1 1866.99 318.142   6
   0   4   1 2248.92 430.333   3
   0  -4  -1 1880.83 361.204  11
   0  -4  -1 2241.32 494.198  71
   0   4  -2 149807. 3362.94   5
   0  -4   2 154019. 3382.75   6
   0  -4   2 147235. 3030.08   2
   0  -4  -2 146060. 3364.88  71
   0  -4  -2 156033. 3435.61   7
   0   4   2 147040. 3196.95   8
   0  -4  -2 153560. 2949.03  11
   0   4   2 151787. 3270.74   3
   0  -4  -2 148702. 2124.54   6
   0   4  -2 146542. 3084.88   4
   0   4  -3 3099.00 559.355   4
   0  -4   3 3734.11 610.500   6
   0  -4  -3 3835.87 632.471   7
   0   4  -3 4924.86 1061.63  13
   0  -4   3 2574.23 545.433   2
   0   4  -3 3389.27 650.344  74
   0  -4  -3 4244.15 694.919  71
   0   4   3 3555.54 575.932   8
   0  -4  -3 3767.14 575.762  11
   0  -4   4 58366.5 2396.93   6
   0   4  -4 55817.5 2439.90  74
   0   4  -4 61016.5 2319.50   4
   0   4  -4 61823.4 3240.07  13
   0  -4  -4 59962.9 2551.25  71
   0  -4  -4 58337.0 2393.43   7
   0   4   4 57533.7 2323.10   8
   0  -4   4 56302.7 2448.25   2
   0  -4  -4 54868.9 2185.82  11
   0  -4  -5 7417.73 954.035   7
   0   4  -5 7013.64 974.473  12
   0   4  -5 7073.77 1284.54  13
   0   4   5 6619.00 925.495  72
   0   4   5 6483.51 918.658   8
   0   4  -5 6315.65 909.238  74
   0  -4   5 7141.10 951.905   6
   0  -4  -5 6901.18 911.308  11
   0  -4   5 7377.86 1016.82   2
   0  -4  -5 6744.85 996.232  71
   0  -4   6 269271. 5845.81   6
   0  -4   6 264303. 6415.28   2
   0   4   6 281385. 6185.78   8
   0   4  -6 274681. 8083.50  13
   0  -4  -6 255213. 6262.29  71
   0   4   6 245141. 5533.81  72
   0  -4  -6 267827. 5952.58  11
   0  -4   6 246799. 3503.06  21
   0   4  -6 249802. 5881.97  74
   0  -4  -6 249565. 5362.94   7
   0  -4   7 1408.09 621.434   2
   0  -4  -7 2275.49 660.902  11
   0  -4   7 2983.43 488.863  21
   0   4   7 2621.02 756.634   8
   0  -4   7 2011.00 591.284   6
   0   4  -7 2521.97 758.961  74
   0   4  -7 1676.17 852.259  13
   0  -4  -7 1765.00 653.580  71
   0   4  -8 70913.8 1979.27  35
   0  -4  -8 70510.3 1869.78  57
   0  -4  -8 66420.9 2512.65  46
   0   4   8 73626.6 3613.50   8
   0  -4  -8 64129.9 3645.61  71
   0  -4  -8 75778.1 2487.02  55
   0  -4  -8 72018.1 2137.74  64
   0  -4   8 70201.2 2070.30  23
   0   4  -8 71889.8 2452.16  48
   0   4  -8 69976.1 1934.98  34
   0   4  -8 71908.0 4689.63  13
   0   4  -8 71780.2 2054.38  64
   0  -4  -8 71763.6 2001.06  40
   0   4  -8 71008.4 1855.02  52
   0  -4   8 71501.1 3845.74   2
   0  -4  -8 69617.2 1934.38  62
   0  -4  -8 72814.8 2017.17  47
   0   4  -9 907.909 435.791  68
   0  -4  -9 31.5628 321.690  57
   0  -4  -9 474.960 433.561  46
   0   4  -9 466.708 259.058  52
   0  -4  -9 531.225 364.856  62
   0  -4  -9 268.157 301.458  64
   0  -4  -9 609.855 381.868  47
   0  -4   9 756.297 312.608  23
   0   4  -9 708.014 273.490  35
   0  -4  -9 648.795 398.295  55
   0  -4  -9 412.502 331.475  40
   0  -4 -10 45693.9 1661.43  40
   0   4 -10 46955.8 1628.58  45
   0   4 -10 45510.9 1884.79  68
   0  -4 -10 46690.9 1667.45  47
   0  -4 -10 47776.3 1680.78  62
   0  -4 -10 41302.7 1487.84  57
   0  -4 -10 48186.0 2137.77  55
   0  -4  10 44332.5 1613.08  16
   0   4 -10 49491.8 1614.90  52
   0   4 -10 42193.2 1511.17  35
   0  -4 -11 3377.24 461.641  57
   0  -4  11 3260.55 407.160  16
   0   4 -11 3393.40 514.793  40
   0  -4 -11 3149.83 521.155  65
   0   4 -11 3501.14 434.801  35
   0   4 -11 3603.71 442.456  45
   0  -4 -11 4376.70 548.284  40
   0  -4 -11 3507.48 520.515  62
   0  -4 -11 3833.13 491.391  47
   0  -4 -11 3339.63 646.410  46
   0  -4  11 2961.89 418.819  24
   0   4 -11 3638.91 454.358  52
   0  -4 -12 16556.3 899.589  52
   0   4 -12 16378.6 858.632  40
   0  -4 -12 15269.4 761.786  62
   0  -4  12 16082.7 765.066  14
   0   4 -13 587.016 157.373  40
   0  -4 -13 314.287 125.695  52
   0  -6   0 2657.64 518.381  11
   0  -6   0 3920.45 733.083   7
   0  -6   0 2988.63 537.827   6
   0   6   0 3149.64 678.277   5
   0  -6   0 3114.80 642.650  71
   0  -6   1 3517.84 647.088   6
   0  -6  -1 4641.43 791.755  71
   0  -6  -1 4105.36 568.518  11
   0  -6   1 4068.44 521.139   2
   0   6   1 3816.00 689.248   3
   0  -6  -1 4196.12 767.237   7
   0  -6  -1 3766.08 554.619   6
   0  -6   1 3260.74 715.207  71
   0   6  -1 3767.87 701.707   5
   0  -6   2 6881.70 767.789   2
   0   6   2 6277.22 872.819   3
   0  -6  -2 5759.58 874.842  71
   0  -6  -2 6608.02 764.652  11
   0   6  -2 6634.45 883.856   4
   0  -6  -2 8871.98 1092.23   7
   0   6  -2 6665.49 938.891   5
   0  -6   2 8036.90 961.922   6
   0  -6  -3 16418.6 1512.33  71
   0   6  -3 15068.9 1531.30  74
   0  -6   3 17041.9 860.576  21
   0  -6   3 15153.0 1270.73   2
   0   6  -3 18552.6 2052.92  13
   0  -6  -3 15259.0 1229.70  11
   0   6  -3 17353.8 1477.39   4
   0  -6   3 15884.2 788.779  22
   0  -6   3 16992.3 872.053  23
   0  -6  -3 15920.1 1495.76   7
   0  -6   3 17111.4 1469.10   6
   0   6   3 16747.5 1468.36   3
   0   6   3 16219.3 1419.16   8
   0   6   4 981.995 235.563  20
   0   6  -4 57.7469 546.721  13
   0  -6   4 1040.60 325.675  23
   0   6   4 1406.46 561.565   8
   0  -6  -4 1218.44 500.510   7
   0  -6  -4 1615.74 574.836  71
   0   6  -4 1628.80 502.946   4
   0   6   4 1399.50 573.442   3
   0   6  -4 1647.00 611.437  74
   0  -6  -4-151.313 293.506  11
   0  -6   4 1532.96 549.144   6
   0  -6   4 1442.15 354.883  21
   0  -6   4 1425.78 322.723  22
   0  -6   4 1226.90 477.823   2
   0  -6  -5 11908.3 1389.25   7
   0   6   5 14475.5 1494.60   8
   0  -6  -5 11766.5 1218.81  11
   0   6  -5 11879.3 1761.87  12
   0   6   5 14701.3 1620.68   3
   0   6  -5 12707.5 1910.93  13
   0  -6   5 12714.2 876.242  23
   0   6   5 12895.5 1528.74  72
   0  -6  -5 14947.1 1638.14  71
   0  -6   5 12589.5 866.462  21
   0  -6   5 14740.2 1548.62   6
   0  -6   5 12486.6 774.149  22
   0   6  -5 12487.0 1447.06  74
   0  -6   5 14711.5 1504.32   2
   0   6  -6 648.135 354.200  66
   0   6  -6 758.398 357.589  41
   0  -6  -6 1836.59 519.838  11
   0  -6  -6 850.672 536.039  71
   0   6  -6 542.765 485.120  74
   0   6   6 82.7345 358.481  72
   0   6  -6 793.279 446.070  34
   0   6   6 1011.78 620.811   3
   0  -6   6-456.959 517.473   2
   0   6   6 891.015 535.569   8
   0  -6   6 632.947 342.547  21
   0  -6   6 967.919 623.789   6
   0   6  -6 2522.26 1163.18  13
   0  -6  -6 660.609 331.455  43
   0  -6   6 468.101 299.821  23
   0  -6  -6-948.600 593.923   7
   0  -6   7 15992.0 1874.37   2
   0   6  -7 19486.4 1145.23  68
   0  -6   7 18804.5 1075.78  21
   0   6  -7 15092.2 2395.77  13
   0   6  -7 18323.3 1362.49  66
   0  -6   7 16835.6 1714.65   6
   0   6   7 19053.0 1910.70   8
   0  -6  -7 19222.9 1088.51  47
   0  -6  -7 19685.7 1246.12  46
   0  -6  -7 16541.9 901.747  57
   0  -6   7 19184.7 1157.61  23
   0   6  -7 16193.1 1251.19  34
   0  -6  -7 13312.7 1092.27  55
   0   6  -7 18027.9 1014.14  45
   0  -6  -7 16584.0 1011.36  43
   0   6   7 16553.3 1880.69   3
   0  -6  -7 16434.1 1596.97  11
   0   6  -7 18097.1 1285.46  41
   0  -6  -7 17388.7 1035.11  54
   0  -6  -7 15791.5 1855.33  71
   0  -6  -8 1418.63 481.499  55
   0  -6  -8 1471.35 517.436  46
   0  -6   8 2488.18 521.635  16
   0  -6  -8 1049.26 365.311  57
   0   6  -8 1458.11 414.586  35
   0  -6  -8 1363.57 416.358  47
   0   6  -8 1555.03 467.001  34
   0   6  -8 1714.24 511.807  68
   0  -6   8 1150.94 420.040  23
   0  -6  -8 1299.42 379.630  54
   0  -6   8 954.376 315.309  21
   0   6  -8 1491.80 361.946  45
   0   6  -9 3977.63 535.680  35
   0  -6  -9 4457.65 682.176  46
   0   6  -9 4701.26 526.382  45
   0  -6  -9 4680.97 618.252  47
   0   6  -9 3856.28 566.953  68
   0  -6  -9 3843.69 544.233  62
   0  -6  -9 4514.36 530.462  57
   0  -6   9 4385.25 521.218  23
   0  -6  -9 4457.87 696.240  55
   0  -6   9 4719.97 630.032  16
   0  -6 -10-232.760 313.705  57
   0  -6 -10 215.017 307.583  46
   0  -6  10 851.366 238.049  23
   0   6 -10 21.5577 169.809  45
   0  -6  10-73.7401 298.060  16
   0   6 -10 86.9993 308.066  68
   0  -6 -10-128.306 299.058  62
   0  -6 -10 72.1853 291.609  55
   0  -6 -10 354.874 336.871  47
   0   6 -10 104.243 247.041  35
   0  -6  11 1271.48 258.222  16
   0  -6 -11 895.437 281.637  47
   0  -6 -11 1308.34 327.787  62
   0  -6 -11 1056.26 267.513  57
   0  -6  11 1718.41 300.283  24
   0   6 -12 215.391 156.755  40
   0  -6 -12 343.440 169.875  62
   0   8   0 325027. 3573.12  27
   0  -8   0 309674. 5869.07   6
   0   8   0 316211. 3743.28  29
   0   8   0 320152. 6989.38   5
   0  -8   1 5595.97 872.115   6
   0   8  -1 6454.16 526.869  27
   0   8  -1 5865.01 550.763  29
   0   8  -1 5748.57 918.163   4
   0   8  -1 6147.31 521.218  28
   0   8  -1 5893.81 1011.40   5
   0  -8  -1 5486.67 1007.93  71
   0   8   1 6293.54 982.950   5
   0  -8   1 5590.52 481.967  23
   0   8   1 5289.06 540.069  29
   0   8   1 5457.03 551.984  25
   0  -8  -1 6201.03 1051.85   7
   0  -8   1 7457.80 1167.93  71
   0  -8   2 71193.2 1767.42  23
   0  -8   2 70159.0 3216.94   6
   0   8   2 72522.1 1837.26  25
   0  -8   2 69561.0 1566.87  16
   0   8   2 74052.7 3254.43   3
   0  -8   2 72946.3 3492.33  71
   0  -8  -2 75593.2 3620.97   7
   0   8  -2 74221.6 3478.88   5
   0  -8  -2 68100.1 3402.76  71
   0   8   3 3650.10 869.099   3
   0  -8   3 6598.23 579.774  16
   0  -8   3 6533.40 1074.80   6
   0   8   3 6072.18 510.315  20
   0  -8   3 6534.42 617.280  23
   0  -8  -3 5622.74 1102.74   7
   0  -8   3 5452.85 1025.05  71
   0   8  -3 5794.85 1133.08  74
   0   8   3 5774.60 575.427  25
   0  -8   3 6166.71 609.218  21
   0   8  -3 5451.29 1005.69  13
   0  -8  -3 4615.37 933.657  71
   0   8   4 47927.0 1433.78  20
   0  -8   4 50293.7 1584.95  61
   0  -8   4 49208.9 1600.67  16
   0   8   4 48847.6 1597.23  25
   0  -8  -4 47894.4 1573.36  54
   0   8   4 47452.2 2932.66   3
   0  -8  -4 47890.3 3023.01   7
   0   8  -4 49550.7 1939.90  34
   0  -8   4 50535.4 2979.45   6
   0  -8   4 52861.3 1744.00  23
   0   8   4 46340.8 3117.38  72
   0  -8  -4 47951.4 1505.91  58
   0   8  -4 49821.3 1910.63  50
   0  -8   4 48448.3 1660.62  21
   0   8  -4 50466.9 1613.49  68
   0  -8   4 48973.8 1464.19  44
   0  -8  -4 49566.2 1590.97  43
   0   8  -4 50051.3 3201.77  13
   0  -8  -4 46401.6 3046.46  71
   0   8  -4 42974.3 2888.35  74
   0  -8   4 44527.2 2867.63  71
   0  -8   5 32618.7 2511.14   6
   0   8   5 32716.4 2591.46   3
   0   8  -5 34111.9 1737.68  41
   0  -8   5 36092.9 1463.99  16
   0  -8   5 35185.5 1284.70  44
   0  -8  -5 34049.4 1401.80  54
   0   8  -5 36953.0 1447.82  45
   0   8  -5 36895.6 1489.76  68
   0   8  -5 36870.9 1614.56  66
   0   8  -5 38613.5 1605.07  50
   0   8  -5 34488.7 2581.47  74
   0  -8   5 34814.7 1454.88  21
   0   8  -5 32229.9 2746.66  13
   0   8  -5 28973.6 2709.34  12
   0   8  -5 36866.1 1810.99  34
   0  -8   5 35372.5 1497.84  23
   0  -8  -5 34883.8 1290.66  58
   0  -8   5 36823.1 1378.32  61
   0  -8  -5 36163.9 1431.35  43
   0  -8  -5 35776.5 2837.27  71
   0  -8  -5 31595.2 2519.87   7
   0   8   5 35865.8 1448.22  25
   0   8   5 32336.9 2675.80  72
   0   8   5 34386.3 1263.22  20
   0  -8   6 170630. 3324.12  23
   0  -8  -6 172795. 2767.92  58
   0  -8   6 175382. 2871.56  44
   0   8   6 179456. 3271.09  25
   0   8  -6 193146. 4313.44  34
   0  -8   6 177290. 3343.60  16
   0  -8  -6 172506. 3217.09  43
   0   8  -6 189001. 3534.08  68
   0   8  -6 164898. 3568.89  66
   0   8  -6 186271. 4157.53  41
   0   8  -6 178775. 3215.30  45
   0  -8  -6 173592. 3250.11  54
   0  -8   6 179937. 3053.95  61
   0  -8   6 175186. 3240.11  21
   0   8   6 176021. 2892.19  20
   0  -8   7 6409.10 603.973  61
   0  -8  -7 5482.12 643.795  43
   0   8   7 6194.24 567.302  20
   0  -8   7 5481.16 523.376  44
   0   8  -7 5503.22 799.933  34
   0  -8   7 6655.56 699.916  23
   0   8  -7 5645.75 699.629  68
   0  -8   7 5696.01 659.471  16
   0  -8  -7 5393.29 620.871  54
   0   8  -7 7277.16 906.986  41
   0   8  -7 5845.70 602.868  45
   0  -8  -7 5258.23 641.524  47
   0  -8  -7 6287.92 674.442  55
   0   8  -8 56296.0 2197.55  34
   0  -8  -8 57510.6 1902.04  54
   0   8  -8 60013.5 2009.41  68
   0  -8  -8 58161.1 1690.50  62
   0  -8  -8 60139.0 1935.32  47
   0  -8   8 63311.9 1982.25  16
   0   8   8 61381.9 1849.37  25
   0  -8  -8 59114.0 1754.48  46
   0  -8  -8 59945.0 1865.98  55
   0  -8   8 63148.4 1929.57  23
   0  -8   8 60102.9 1583.34  44
   0   8  -8 60224.4 1793.75  45
   0  -8   8 59755.7 1636.56  61
   0  -8  -9 3758.90 511.069  47
   0  -8   9 3648.28 458.337  23
   0  -8   9 2969.25 451.690  16
   0   8  -9 3682.50 529.180  35
   0   8   9 3914.71 476.875  25
   0  -8  -9 3497.61 454.751  62
   0  -8   9 3284.31 456.144  24
   0   8  -9 2894.59 502.596  68
   0  -8 -10 25374.5 906.985  62
   0  -8  10 26806.2 1008.68  16
   0  -8  10 25728.3 959.465  14
   0  -8 -10 26239.8 1048.05  47
   0  -8  10 26523.3 1010.16  24
   0   8  10 26422.6 971.889  25
   0   8 -10 23120.9 1026.94  68
   0   8 -10 25167.2 990.864  35
   0  -8 -11 3808.47 281.849  62
   0  -8  11 4127.59 326.043  54
   0  -8 -11 3759.29 340.827  47
   0   8 -11 3815.20 345.415  40
   0  -8 -11 4441.47 396.420  65
   0 -10   0 2308.99 834.893  71
   0 -10   0 3482.32 479.172  54
   0  10   0 2975.14 523.695  29
   0  10   0 3763.58 519.323  28
   0 -10   0 3360.86 490.566  61
   0  10   0 4271.82 770.987  50
   0  10   0 2727.87 841.736   5
   0  10   0 3374.89 500.085  27
   0 -10   0 3449.41 478.349  43
   0  10   0 3913.27 552.587  34
   0 -10  -1 5100.07 555.325  43
   0  10  -1 6086.96 584.490  28
   0  10   1 6444.90 634.969  27
   0  10  -1 5732.29 775.642  50
   0 -10  -1 4787.25 571.256  54
   0 -10   1 6226.23 624.874  54
   0 -10  -1 6483.54 1200.33  71
   0  10  -1 5336.18 639.073  34
   0  10   1 5116.10 872.287  50
   0 -10   1 6556.47 661.762  61
   0  10   1 7590.54 1227.24   5
   0 -10  -1 5010.18 606.309  61
   0  10  -1 6281.64 1127.43   5
   0  10   1 6705.78 707.092  29
   0  10   1 5794.10 629.691  28
   0 -10   1 5482.82 1092.21  71
   0  10   2-146.644 488.574  50
   0  10  -2-255.054 286.101  34
   0 -10   2 204.276 285.333  54
   0  10   2-764.803 409.735   5
   0 -10  -2 27.3282 286.096  54
   0 -10   2 339.457 280.662  61
   0 -10   2-380.406 382.586   6
   0 -10  -2 918.067 618.524  71
   0  10  -2 392.587 445.255  50
   0  10  -2 222.457 516.257  74
   0 -10  -2-13.4366 248.812  43
   0  10   2 313.954 315.283  29
   0  10   2-287.779 321.629  27
   0  10   3 4293.27 784.411  50
   0  10  -3 4068.79 623.996  50
   0 -10  -3 3893.60 510.682  58
   0 -10   3 4464.72 561.839  54
   0 -10   3 4850.62 575.151  61
   0 -10  -3 4900.28 583.200  54
   0  10   3 4646.52 629.086  29
   0 -10  -3 4563.50 564.919  43
   0  10   3 4522.37 596.117  25
   0  10  -3 4503.84 612.044  34
   0 -10  -4 2344.31 434.315  43
   0 -10   4 1742.90 382.719  61
   0 -10   4 1474.39 307.226  16
   0 -10  -4 1496.12 353.305  58
   0  10   4 2455.40 498.233  25
   0  10   4 2243.98 493.861  29
   0  10  -4 2500.82 506.824  50
   0  10  -4 2472.53 510.819  34
   0 -10   4 1446.11 372.445  54
   0  10  -4 1775.63 423.813  68
   0 -10  -4 1558.86 368.158  54
   0  10   4 2169.99 611.839  50
   0 -10  -5 6150.90 652.970  54
   0  10   5 5458.23 714.770  50
   0 -10   5 6531.28 608.233  16
   0  10  -5 6743.69 717.455  50
   0  10  -5 6859.14 702.808  68
   0  10  -5 6514.22 763.946  41
   0 -10  -5 6731.12 690.430  43
   0 -10   5 7029.60 663.093  61
   0  10   5 6432.60 728.034  29
   0  10  -5 6467.37 754.669  34
   0 -10   5 6640.02 666.209  54
   0  10   5 8130.28 771.044  25
   0 -10  -6 692.467 275.623  54
   0  10  -6 782.162 372.209  41
   0 -10   6 325.268 279.628  61
   0 -10   6 409.156 269.359  16
   0 -10   6 473.679 188.366  24
   0  10  -6 329.181 318.554  34
   0  10   6 104.733 321.682  29
   0  10  -6 646.322 327.718  68
   0  10   6 154.499 290.686  25
   0  10  -6 754.168 303.914  50
   0 -10   6 205.969 277.611  54
   0 -10  -6 725.212 387.340  43
   0  10  -7 4325.65 611.638  41
   0  10   7 5678.80 585.169  25
   0 -10  -7 3606.22 486.402  54
   0 -10   7 4501.76 489.380  16
   0 -10  -7 3956.87 530.084  47
   0  10  -7 4273.31 580.333  68
   0 -10   7 3549.07 429.498  61
   0 -10   7 3495.91 462.796  54
   0 -10   7 4085.60 434.182  24
   0  10  -7 4145.84 602.757  34
   0  10   7 4193.27 543.617  29
   0  10   8 1148.01 303.861  29
   0 -10  -8 795.100 237.138  62
   0  10   8 593.519 259.879  25
   0 -10  -8 513.703 209.372  54
   0 -10   8 1156.22 257.152  16
   0 -10  -8 1072.45 351.167  47
   0 -10   8 284.862 174.958  24
   0 -10   8 662.060 246.144  54
   0  10  -8 1062.25 333.604  35
   0  10  -8 744.719 303.507  34
   0  10  -8 561.165 294.364  68
   0 -10   8 1103.10 257.568  61
   0  10   9 1767.78 314.380  53
   0  10  -9 2403.30 322.791  35
   0 -10   9 2222.28 301.761  54
   0 -10  -9 2218.81 321.002  47
   0 -10  10 95.7553 98.6844  54
   0 -10 -10 308.763 124.393  47
   0 -12   0 144030. 2763.58  54
   0  12   0 142655. 2907.49  53
   0 -12   0 142968. 2669.37  43
   0  12   0 147754. 3388.20  50
   0 -12   1 14939.7 864.313  43
   0 -12  -1 15482.8 916.436  43
   0  12  -1 15150.0 922.226  34
   0  12   1 13680.7 852.961  28
   0  12  -1 14803.8 1116.53  50
   0  12   1 15331.2 1139.90  50
   0 -12  -1 14243.2 886.776  54
   0  12   1 15674.2 1103.40  53
   0 -12   1 15291.4 928.157  54
   0  12   1 13390.6 821.403  27
   0 -12   1 14338.9 931.374  61
   0 -12   2 14737.1 940.342  61
   0  12   2 15405.6 1168.27  53
   0  12   2 14519.3 899.846  28
   0 -12   2 15195.9 921.810  54
   0 -12  -2 16871.8 950.324  43
   0 -12   2 15866.7 851.534  43
   0  12  -2 15104.8 1056.40  50
   0 -12  -2 15628.6 928.345  54
   0  12   2 14171.6 848.054  27
   0  12   2 15970.0 1138.87  50
   0  12  -2 16292.1 994.823  34
   0  12   2 15845.1 997.179  29
   0 -12  -3 8226.67 680.545  43
   0  12   3 9398.47 769.216  29
   0  12  -3 9398.99 807.039  50
   0 -12  -3 8825.03 705.755  54
   0 -12   3 9496.82 746.818  61
   0  12   3 8466.66 704.814  28
   0 -12   3 9550.35 734.827  54
   0  12   3 8935.76 844.654  50
   0  12   3 9206.13 705.766  27
   0  12  -3 9396.79 774.737  34
   0 -12   3 9631.93 639.698  43
   0  12   4 43661.5 1571.82  29
   0  12  -4 43382.0 1582.59  34
   0  12   4 41860.1 1426.99  27
   0  12  -4 43011.1 1554.97  41
   0 -12   4 42483.4 1243.72  43
   0 -12  -4 44349.6 1480.43  43
   0 -12   4 45027.0 1472.28  54
   0  12  -4 43249.3 1517.30  50
   0 -12   4 44368.0 1468.30  61
   0  12   4 42655.8 1571.71  50
   0 -12  -4 44777.6 1454.34  54
   0  12   4 39988.6 1476.33  28
   0 -12   5 21378.2 982.930  54
   0  12   5 19819.1 1017.14  29
   0 -12   5 19657.2 759.671  43
   0  12   5 17624.0 890.302  50
   0  12  -5 19162.6 1022.81  34
   0 -12  -5 21097.6 945.744  54
   0  12  -5 20475.6 1017.94  41
   0  12   5 17969.9 922.554  27
   0 -12  -5 18532.9 941.025  43
   0 -12   5 20056.1 926.660  61
   0  12   5 18435.2 962.113  28
   0  12   6 35045.8 1224.36  28
   0  12   6 37988.4 1469.52  53
   0 -12   6 40679.4 1224.11  54
   0 -12  -6 40181.0 1252.58  47
   0  12  -6 38013.2 1316.29  34
   0  12   6 34481.4 1170.88  27
   0 -12   6 36194.2 1092.12  61
   0  12  -6 39811.1 1266.59  41
   0  12   6 38378.1 1272.11  29
   0 -12   7 3473.71 339.036  54
   0 -12   7 2920.89 271.676  61
   0  12   7 3723.57 464.181  53
   0 -12  -7 4314.33 406.633  47
   0  12  -7 3539.36 375.383  35
   0  12  -7 3057.50 361.985  34
   0 -12  -8 32617.4 780.376  47
   0  12  -8 32504.6 787.063  35
   0  14   0 2371.97 371.711  50
   0 -14   0 2218.45 286.687  43
   0 -14   0 2303.40 296.256  54
   0 -14  -1 497.590 178.915  43
   0 -14  -1 584.863 195.750  54
   0 -14   1 548.680 158.704  43
   0  14  -1 274.256 223.135  50
   0  14   1 789.240 277.667  50
   0 -14   1 114.575 143.686  54
   0 -14  -2 6898.62 443.204  43
   0 -14   2 6821.86 450.581  54
   0  14   2 7597.64 540.036  50
   0 -14  -2 7319.33 462.797  54
   0  14  -2 7285.92 546.176  50
   0 -14   2 6444.26 369.168  43
   0  14   3 3254.19 343.510  53
   0  14  -3 3633.09 362.888  50
   0  14  -3 3510.39 303.036  34
   0 -14  -3 3510.23 327.320  43
   0 -14   3 4146.56 348.463  54
   0  14   3 3188.61 330.463  50
   0 -14   4 98.1245 116.078  54
   0 -14  -4 72.4711 138.304  47
   0  14  -4-1.41434 105.742  34
   0  14   4-210.710 184.587  53
   0 -14  -5 1429.38 171.145  47
   1   1 -13 14378.1 732.030  52
   1   1 -13 16079.9 806.306  40
   1  -1 -13 17409.4 822.965  40
   1  -1 -13 15769.4 812.427  52
   1  -1 -12 275.409 278.330  52
   1  -1 -12 240.379 359.192  62
   1   1 -12 362.616 264.854  52
   1  -1 -12 347.193 288.300  40
   1   1 -12 323.079 286.446  40
   1   1 -11 23632.2 1253.88  40
   1   1 -11 24479.9 1215.91  52
   1   1 -11 24734.3 1265.03  62
   1  -1 -11 23027.1 1087.14  70
   1  -1 -11 22767.1 1191.50  57
   1  -1 -11 23697.9 1236.65  62
   1  -1 -11 24253.7 1150.08  65
   1   1 -11 25360.9 1133.70  35
   1  -1 -11 26179.2 1315.44  40
   1   1 -10 4603.45 660.426  57
   1  -1 -10 3833.34 577.389  57
   1   1 -10 3846.02 675.590  64
   1  -1 -10 2765.42 463.055  65
   1  -1 -10 3590.76 560.988  40
   1  -1 -10 4283.82 627.515  46
   1   1 -10 3795.33 538.649  52
   1   1 -10 3923.38 524.056  35
   1   1 -10 3606.44 554.566  40
   1  -1 -10 2802.54 689.559  64
   1  -1 -10 3155.31 506.581  47
   1  -1 -10 4651.13 633.808  62
   1   1 -10 3556.07 582.148  62
   1   1  -9 24512.9 2305.71  13
   1   1  -9 28249.6 1185.76  35
   1  -1  -9 24975.1 2327.28  13
   1  -1  -9 26748.8 1114.44  35
   1  -1  -9 28183.5 1439.42  46
  -1   1   9 30342.3 2294.92   8
   1  -1  -9 26030.3 2282.52  74
  -1  -1   9 26178.7 2211.28   2
   1   1  -9 27533.2 1515.18  64
   1   1  -9 22991.5 2118.78  74
   1   1  -9 27706.4 1275.13  62
   1   1  -9 27668.9 1264.32  57
   1  -1  -9 30543.7 1675.21  64
   1   1  -9 27328.1 1352.12  46
   1  -1  -9 27221.5 1281.57  40
   1  -1  -9 27748.5 1262.62  62
   1  -1  -9 26316.5 1290.49  55
   1  -1  -9 31642.9 1609.24  67
   1  -1  -9 27946.6 1227.87  47
   1  -1  -9 26875.8 1222.68  57
   1   1  -8 1463.19 607.192  13
   1   1  -8 1515.35 541.514  74
  -1  -1   8 264.359 402.594   2
   1  -1  -8 23.5804 465.729  71
   1  -1  -8 0.00000 498.926  13
  -1   1   8-10.0244 322.029   2
   1  -1  -8 551.103 491.677  74
  -1   1   7 104241. 3485.44   2
  -1  -1   7 102705. 3813.44   2
   1  -1  -7 96596.1 3731.40  74
   1  -1  -7 100542. 3895.79  13
   1   1  -7 107027. 4110.52  13
   1   1  -7 103045. 3824.03  74
   1  -1  -7 99248.7 3697.43  71
   1   1  -6 17668.1 1516.77  13
  -1   1   6 19297.2 1355.94   2
   1  -1  -6 20442.2 1518.99  11
  -1  -1   6 19676.7 1524.73   2
   1  -1  -6 21812.8 1623.76  13
   1  -1  -6 20861.4 1579.10  74
  -1  -1   6 20917.2 1187.42   6
  -1  -1   6 20659.3 1397.19   1
   1   1  -6 17919.8 1467.58  74
   1  -1  -6 20437.5 1504.15  71
  -1   1   5 119876. 2941.59   2
   1  -1  -5 118073. 3276.73  13
   1   1  -5 114370. 3386.77  13
  -1   1   5 115471. 2283.18  72
   1  -1  -5 116661. 2311.24   7
  -1  -1   5 118401. 2594.19   6
  -1  -1   5 113904. 3254.38   2
   1  -1  -5 117282. 3295.18  74
   1  -1  -5 115590. 3095.30  71
   1   1  -5 108632. 3103.81  74
   1  -1  -5 120382. 3198.75  11
   1   1  -5 120814. 1768.40  12
  -1  -1   5 121041. 2898.48   1
   1   1  -4 18343.2 1206.50  13
   1  -1  -4 17935.5 1090.50  11
   1   1  -4 20096.7 777.180  12
   1   1  -4 16748.5 507.837   7
   1   1  -4 18439.6 1086.91  71
   1  -1  -4 19813.6 1201.96  74
  -1   1   4 15822.8 493.306   6
  -1  -1   4 18710.2 1023.44   1
   1   1  -4 18290.1 1132.50  74
   1  -1  -4 17745.4 1116.37  13
  -1  -1   4 16877.2 483.501  72
  -1   1   4 18735.7 876.975  72
  -1  -1   4 19579.9 964.801   6
   1  -1  -4 19606.1 1120.16  71
   1  -1  -4 18521.0 846.437   7
  -1  -1   3 30916.4 557.569  72
   1  -1  -3 32893.6 1262.71  13
  -1   1   3 32263.7 574.359   6
  -1  -1   3 32103.9 1174.46   1
   1   1  -3 33813.9 1000.22  12
   1  -1  -3 32624.1 997.541   7
   1  -1  -3 32944.4 1298.97  74
  -1   1   3 33549.8 639.225  73
   1  -1  -3 34095.7 1225.49  71
  -1  -1   3 31975.8 1107.16   6
   1   1  -3 34613.4 1402.28  13
   1   1  -3 30648.9 565.107   7
   1   1  -3 30742.6 1244.61  74
   1  -1  -3 33203.1 1237.80  11
   1   1  -2 118.957 210.638  13
   1  -1  -2 114.679 130.756  71
   1  -1  -2 86.1722 122.854   7
  -1  -1   2 49.1046 154.942   1
  -1  -1   2 146.830 78.4363   9
   1  -1  -2 439.880 189.310  74
   1   1  -2 61.7790 158.472  74
   1  -1  -2 116.218 193.274  11
   1  -1  -2 63.5508 175.159  13
   1  -1  -1 149182. 1657.45   7
  -1  -1   1 144076. 2085.94   1
  -1   1   1 144430. 1620.07   3
   1  -1  -1 152251. 1663.57  11
  -1  -1   1 146789. 1227.64   7
   1   1  -1 146343. 1060.97   4
  -1  -1   1 141989. 1472.90  10
  -1   1   1 144031. 1360.16   8
   1   1  -1 149472. 1670.99   5
   1   1  -1 148830. 1562.80  13
   1  -1  -1 141392. 1130.89   6
   1  -1   0 3571.22 269.705   2
   1  -1   0 3736.09 268.417   6
  -1  -1   0 3595.98 167.696  11
  -1  -1   0 3232.46 252.727   7
  -1   1   0 3394.17 230.155   5
   1  -1   0 4424.97 284.158  72
   1   1   0 3440.36 256.783   8
  -1  -1   0 4303.97 271.451  71
  -1   1   0 3546.26 186.680   9
   1  -1   1 238380. 2157.44  72
   1  -1   1 223022. 2554.90   1
  -1  -1  -1 223187. 2138.74  13
  -1  -1  -1 225387. 2202.44  11
  -1  -1  -1 223154. 2414.14   7
   1  -1   1 222581. 2574.99   2
   1   1   1 214948. 1926.46   2
   1  -1   1 222326. 2402.48   6
  -1  -1  -1 234500. 2572.71  71
  -1   1  -1 221414. 2539.62   4
  -1  -1  -1 229260. 2475.16  74
   1   1   1 243154. 2638.88  72
  -1   1  -1 230200. 2213.24  74
   1  -1   2 44790.8 1079.32  72
  -1  -1  -2 41784.4 1288.21  11
  -1  -1  -2 41653.4 1233.35   7
  -1  -1  -2 44684.5 1361.29  74
   1  -1   2 39763.4 1208.66   6
  -1   1  -2 40824.1 1313.11   4
  -1   1  -2 44596.3 1271.86  74
  -1   1  -2 39398.1 1466.25  13
   1  -1   2 41893.2 1219.36   1
  -1  -1  -2 45720.9 1426.06  71
   1  -1   2 41347.7 1399.10   2
   1   1   2 39835.1 1156.28   2
  -1  -1  -2 41191.1 1265.78  13
   1   1   2 45754.5 1346.73  72
   1   1   3 130238. 2530.93  72
  -1   1  -3 127747. 2899.67  71
   1  -1   3 128741. 2900.46   2
   1  -1   3 129960. 2441.27   6
  -1   1  -3 126997. 3042.99  13
   1  -1   3 124422. 2014.10  72
  -1  -1  -3 127920. 2728.26  11
  -1  -1  -3 125300. 2402.46   7
  -1  -1  -3 127077. 2722.97  74
  -1  -1  -3 124569. 2718.64  13
   1   1   3 125597. 2511.57   2
   1  -1   3 127194. 2339.01   1
  -1  -1  -3 125064. 2793.04  71
  -1   1  -3 124839. 2573.51  74
  -1  -1  -4 120330. 3129.41  13
  -1   1  -4 124744. 3310.10  71
  -1   1  -4 114106. 3309.78  13
  -1   1  -4 120241. 2969.49  74
  -1  -1  -4 119257. 3042.77  74
   1  -1   4 119051. 3218.44   2
  -1  -1  -4 120944. 3096.74  11
   1   1   4 122973. 2680.61  72
  -1   1  -4 114963. 1444.12  12
   1  -1   4 118009. 2121.76  72
   1  -1   4 119459. 2563.36   1
   1   1   4 123047. 2911.48   2
  -1   1  -4 118828. 2205.61   7
  -1  -1  -4 118407. 3159.68  71
  -1  -1  -4 121463. 2587.98   7
   1  -1   4 120407. 2581.92   6
  -1   1  -5 111523. 3294.58  74
  -1   1  -5 116818. 3765.05  13
   1   1   5 117669. 3234.14   2
  -1  -1  -5 116286. 3437.34  74
   1   1   5 110326. 2717.89  72
  -1   1  -5 117624. 2349.55   7
  -1  -1  -5 114128. 3539.52  13
  -1  -1  -5 118257. 3616.30  71
   1  -1   5 120159. 3646.66   2
   1  -1   5 115359. 2730.87   6
  -1  -1  -5 113331. 2691.60   7
   1   1   6 5338.33 817.042   2
   1  -1   6 6179.99 953.883   2
  -1   1  -6 4549.93 812.823  74
  -1  -1  -6 4592.93 803.297  74
  -1  -1  -6 4619.41 846.843  13
  -1   1  -6 6850.26 1099.38  13
  -1  -1  -6 5581.15 951.562  71
   1  -1   7 81437.4 3684.73   2
  -1   1  -7 89155.4 3635.40  74
  -1  -1  -7 85322.4 3622.82  74
  -1   1  -7 86355.4 3983.22  13
   1   1   7 88309.5 3450.74   2
  -1  -1  -7 85075.4 3813.31  71
  -1  -1  -7 85083.5 3774.12  13
  -1  -1  -8 405.780 330.871  47
  -1  -1  -8 431.544 362.224  57
   1   1   8-67.1990 430.583   8
  -1   1  -8 1518.33 468.681  64
   1  -1   8 533.559 352.621   2
  -1   1  -8-233.247 171.423  35
  -1  -1  -8 459.241 262.811  55
  -1   1  -8 217.599 353.604  62
  -1  -1  -8 1217.59 479.803  64
  -1  -1  -8 1245.34 477.884  74
  -1   1  -8 376.714 464.024  74
  -1  -1  -8 651.489 413.930  62
  -1   1  -8 794.873 416.111  48
  -1   1  -8 741.530 402.901  65
  -1   1  -8 569.360 290.581  46
  -1  -1  -8 500.731 302.243  40
  -1   1  -8 801.808 335.266  57
  -1   1  -8 738.338 677.340  13
  -1  -1  -8 880.180 339.196  46
  -1  -1  -8 110.836 423.456  13
  -1   1  -9 47432.6 1478.53  35
  -1  -1  -9 41091.3 2222.62  64
  -1   1  -9 50114.9 2202.25  64
  -1  -1  -9 47864.1 1701.56  47
  -1   1  -9 48918.6 1642.12  65
  -1  -1  -9 43344.6 1625.56  62
  -1   1  -9 45296.7 1754.61  46
  -1   1  -9 46573.9 1693.50  62
  -1  -1  -9 43912.9 1733.99  55
  -1  -1  -9 46680.1 1636.49  57
  -1  -1  -9 48364.4 1737.13  65
  -1  -1  -9 45276.9 1892.67  46
  -1  -1  -9 47019.0 1721.77  40
  -1  -1 -10 1848.25 668.785  64
  -1   1 -10 3340.90 512.130  52
  -1  -1 -10 2704.87 539.432  62
  -1  -1 -10 3296.89 544.965  40
  -1   1 -10 2739.78 664.295  64
  -1   1 -10 2873.87 456.397  65
  -1  -1 -10 3327.87 570.520  46
  -1   1 -10 3243.41 540.863  40
  -1  -1 -10 2902.53 523.320  65
  -1  -1 -10 2961.26 549.818  57
  -1  -1 -11 8815.14 746.379  52
  -1   1 -11 7605.75 655.529  52
  -1   1 -11 8461.97 761.273  40
  -1  -1 -11 7972.47 711.678  40
  -1  -1 -11 8442.14 760.340  62
   1  -1  11 8216.04 609.693  14
  -1  -1 -12 520.619 249.703  40
  -1   1 -12 191.089 231.072  40
  -1  -1 -12 159.296 235.630  52
  -1   1 -12 665.974 241.442  52
  -1  -1 -13 13349.8 533.185  52
  -1   1 -13 14702.0 561.136  40
   1   3 -13 12603.7 697.205  40
   1  -3 -13 13350.9 737.989  52
  -1  -3  12 1596.46 254.358  24
   1  -3 -12 1395.12 384.575  62
   1   3 -12 1593.08 349.747  52
   1   3 -12 1916.05 413.569  40
   1  -3 -12 1708.73 404.208  40
   1  -3 -12 1044.16 370.397  52
   1  -3 -11 25111.8 1181.77  57
   1   3 -11 25146.3 1209.46  52
   1  -3 -11 24512.4 1195.63  65
   1  -3 -11 21921.8 1566.58  46
   1  -3 -11 24356.5 1231.80  62
   1   3 -11 23433.3 1120.66  35
  -1  -3  11 23169.2 1099.39  16
   1   3 -11 24438.3 1281.28  40
   1  -3 -11 24342.6 1234.13  40
   1  -3 -11 23085.2 1140.19  47
   1  -3 -10 4670.23 611.286  57
   1   3 -10 4870.67 582.480  52
   1  -3 -10 5560.16 682.502  40
   1  -3 -10 4026.97 733.379  46
   1  -3 -10 4802.35 528.038  70
   1  -3 -10 4897.46 733.053  64
   1  -3 -10 5683.25 745.050  55
   1   3 -10 4899.11 573.561  35
   1  -3 -10 5060.47 597.256  47
   1  -3 -10 4452.85 631.119  62
   1  -3  -9 11354.3 970.978  55
   1  -3  -9 10849.5 1062.22  46
  -1   3   9 11590.6 1391.51   8
   1   3  -9 9483.57 1340.70  74
   1  -3  -9 11227.0 838.736  57
   1   3  -9 10760.4 790.067  35
   1  -3  -9 11084.4 816.873  47
  -1  -3   9 11990.1 1594.59   2
   1  -3  -9 8840.30 1394.44  71
   1  -3  -9 10666.1 848.618  40
   1  -3  -9 10880.2 832.495  62
   1  -3  -9 10456.5 937.803  64
   1   3  -9 11158.1 904.587  68
   1   3  -9 11165.3 805.664  52
   1   3  -9 12582.6 1899.67  13
   1  -3  -9 9139.48 1422.76  13
   1  -3  -9 10449.8 734.514  70
   1  -3  -8 10233.2 734.537  62
   1   3  -8 10180.5 936.507  48
   1   3  -8 12375.4 1727.27  13
   1  -3  -8 10579.3 748.993  40
  -1  -3   8 9197.66 1370.90   2
   1  -3  -8 10843.0 1408.43  13
   1   3  -8 10093.4 771.307  62
   1  -3  -8 9579.94 1377.60  71
   1   3  -8 10277.4 1380.12  74
  -1   3   8 9516.32 1299.15   8
   1  -3  -8 10991.3 857.663  55
   1  -3  -8 9646.13 875.723  46
  -1   3   7 123230. 4071.06   8
  -1  -3   7 125529. 4510.04   2
   1  -3  -7 130008. 4333.96  11
   1   3  -7 127159. 5020.47  13
  -1  -3   7 124580. 3763.61   6
   1  -3  -7 124413. 4309.73  13
   1  -3  -7 121406. 4350.77  71
   1   3  -7 118577. 4255.56  74
  -1   3   6 592.595 473.622   8
   1  -3  -6-217.993 365.354  74
   1  -3  -6 434.895 368.113  71
   1  -3  -6 553.188 311.014  13
  -1  -3   6 504.516 357.672   2
  -1  -3   6-469.665 481.968   6
   1  -3  -6 171.404 313.304  11
  -1   3   6 111.933 277.277  72
  -1  -3   6 602.673 554.128   1
   1   3  -6 119.130 346.783  74
   1  -3  -6 210.212 269.260   7
   1   3  -6 696.783 571.078  13
  -1   3   5 97483.1 2942.23   8
  -1  -3   5 99584.2 2972.69   6
   1   3  -5 92726.7 2715.59  12
  -1  -3   5 95199.5 3618.53   1
  -1   3   5 100219. 2939.55  72
   1   3  -5 95509.4 3536.82  13
  -1  -3   5 97519.3 3282.81   2
   1  -3  -5 93454.1 3215.44  74
   1  -3  -5 96845.5 3024.75  11
   1  -3  -5 96908.0 2784.45   7
   1  -3  -5 102151. 3271.71  71
  -1   3   5 88120.0 2095.22   2
   1  -3  -5 97790.4 3095.97  13
   1   3  -5 99568.6 3293.93  74
   1   3  -4 1242.98 437.283  74
   1  -3  -4 1257.38 387.168  11
  -1  -3   4 974.835 545.423   1
   1  -3  -4 661.405 314.749  13
  -1  -3   4 1019.55 372.647   6
   1   3  -4 1112.98 490.354  13
  -1   3   4 732.476 212.760   2
  -1  -3   4 889.410 404.203   2
   1  -3  -4 1650.65 465.452  71
   1  -3  -4 973.305 380.071   7
  -1   3   4 843.740 323.663   8
  -1  -3   3 25141.3 1716.88   1
  -1  -3   3 23003.6 1246.07   6
  -1   3   3 24626.1 1195.87   8
   1  -3  -3 25274.0 1247.70  11
   1  -3  -3 25927.2 1296.66   7
   1   3  -3 23439.9 1041.49   4
   1  -3  -3 24503.2 1305.20  71
   1   3  -3 24052.5 1426.74  13
   1   3  -3 24562.3 1419.78  74
  -1   3   3 20387.8 589.572   2
  -1   3   2 11325.7 800.209   3
   1   3  -2 10663.5 806.685   5
   1  -3  -2 10938.6 744.271  11
  -1   3   2 10280.5 715.214   8
   1   3  -2 11982.9 1035.02  13
   1   3  -2 11670.1 693.745   4
   1  -3  -2 11196.3 510.076   6
   1  -3  -2 11482.1 827.927   7
  -1  -3   2 11421.4 672.453   7
   1  -3  -2 11114.5 814.069  71
  -1  -3   2 11237.6 816.345   6
   1  -3  -1 255022. 3559.32   7
  -1  -3   1 261728. 3247.09   7
   1   3  -1 257974. 2814.16   3
   1  -3  -1 262640. 3700.67  71
   1  -3  -1 267643. 3354.47  11
   1  -3  -1 255539. 2877.63   6
  -1  -3   1 268432. 3393.18   6
   1   3  -1 257560. 3525.27   5
  -1   3   1 274965. 3511.51   3
  -1  -3   0 46776.4 1251.80   6
   1  -3   0 45463.5 1216.79   2
  -1  -3   0 45522.1 1457.38   7
   1   3   0 42433.1 1411.74   8
   1  -3   0 44838.3 1443.13   7
  -1  -3   0 43995.0 1465.72  71
   1  -3   0 44993.1 1378.95   6
   1   3   0 45914.5 1305.59   3
  -1   3   0 46475.3 1435.98   5
  -1  -3   0 45025.9 1132.65  11
  -1   3  -1 226374. 3379.21   4
   1  -3   1 218221. 3112.08   2
  -1  -3  -1 217140. 3402.65  71
  -1  -3  -1 220134. 2736.44  11
  -1  -3  -1 215512. 2236.00   6
   1   3   1 220157. 3373.49   8
   1  -3   1 227449. 3445.04   6
  -1   3  -1 219017. 3296.51   5
  -1  -3  -1 219158. 3460.73   7
  -1   3  -1 216277. 1735.40   9
  -1  -3  -2 1754.39 380.029  11
  -1  -3  -2 1582.38 406.508   7
  -1  -3  -2 1005.39 123.140   6
   1  -3   2 1398.75 396.466   6
  -1   3  -2 1461.08 375.278  74
   1   3   2 1453.04 385.749   8
   1   3   2 788.803 97.5243   2
   1  -3   2 1786.64 415.017   2
  -1   3  -2 1237.53 377.692   4
  -1  -3  -2 2040.92 430.903  71
  -1  -3  -3 35908.9 1695.74   7
  -1   3  -3 41625.2 2337.21  13
   1  -3   3 40084.4 1842.61   2
   1   3   3 35290.4 986.658   2
  -1   3  -3 37293.4 1637.10   4
   1   3   3 36994.2 1766.42  72
  -1  -3  -3 40185.3 1824.71  71
  -1  -3  -3 36679.5 1549.38  13
   1  -3   3 36278.0 1658.83   6
   1   3   3 36735.5 1639.46   8
  -1   3  -3 39769.2 1714.57  74
  -1  -3  -3 39406.8 1595.56  11
   1  -3   4 4676.00 759.766   2
   1   3   4 4677.65 678.097   8
  -1   3  -4 3861.47 643.894  74
   1   3   4 4240.12 690.985  72
   1   3   4 4853.22 492.232   2
  -1   3  -4 4377.27 881.185  13
  -1  -3  -4 4944.21 729.868  11
  -1  -3  -4 4655.31 746.768  71
  -1  -3  -4 3944.76 640.731   7
  -1  -3  -4 4661.20 666.488  13
   1  -3   4 4838.03 692.150   6
  -1   3  -5 91365.4 3951.87  13
  -1  -3  -5 91549.2 3115.29  13
  -1  -3  -5 94714.0 3460.31  71
   1   3   5 92461.8 3067.35  72
   1  -3   5 95301.9 3557.63   2
   1  -3   5 95675.3 3121.78   6
  -1  -3  -5 98459.8 3250.08  11
   1   3   5 93748.1 3244.70   8
  -1  -3  -5 89683.3 2954.48   7
  -1   3  -5 92294.1 3135.78  74
  -1  -3  -6 1554.26 553.673  11
  -1  -3  -6 997.967 582.474  71
  -1   3  -6 1763.75 747.891  13
  -1  -3  -6 977.959 517.245  13
  -1  -3  -6 1405.37 478.368   7
   1   3   6 1397.73 507.314   8
   1  -3   6 1242.88 423.694   6
  -1   3  -6 720.660 400.946  74
   1  -3   6 1643.41 633.641   2
   1   3   6 766.530 411.804  72
  -1   3  -7 46766.6 2617.99  74
  -1  -3  -7 49801.3 2795.58  13
  -1  -3  -7 44438.4 2882.50  71
   1  -3   7 45604.7 2979.79   2
  -1   3  -7 46558.9 3323.40  13
   1   3   7 47606.5 2785.57   8
  -1   3  -8 8821.91 1560.92  13
  -1   3  -8 8265.89 777.591  64
  -1  -3  -8 6773.02 1281.43  71
  -1  -3  -8 5052.60 968.159  13
  -1  -3  -8 8805.62 850.921  55
   1   3   8 8428.66 1211.91   8
  -1  -3  -8 8091.99 921.655  46
   1  -3   8 7434.94 1295.15   2
  -1  -3  -8 9441.21 907.920  64
  -1   3  -8 6501.22 609.001  35
  -1  -3  -8 7698.46 719.227  62
  -1  -3  -8 7505.15 699.715  40
  -1   3  -8 8203.60 973.059  48
  -1  -3  -8 8405.27 757.735  47
  -1  -3  -8 7472.94 668.448  57
  -1   3  -8 7592.45 652.569  52
  -1  -3  -9 38472.1 1547.89  47
  -1   3  -9 35800.0 1620.17  64
  -1  -3  -9 37842.1 1775.56  55
  -1  -3  -9 39562.2 2039.59  46
  -1  -3  -9 38304.3 1894.02  64
  -1   3  -9 34384.8 1344.36  35
  -1  -3  -9 36425.2 1499.95  40
  -1  -3  -9 36375.8 1479.00  62
  -1   3  -9 36333.4 1412.01  52
   1  -3   9 35117.6 1445.89  16
  -1  -3  -9 33846.5 1378.07  57
  -1   3  -9 40066.7 1784.66  68
   1  -3  10 7151.73 630.409  24
  -1  -3 -10 6170.73 830.621  64
  -1  -3 -10 7190.34 721.540  47
  -1   3 -10 6649.48 626.189  52
  -1  -3 -10 6289.62 658.611  62
   1  -3  10 6420.09 577.956  16
  -1  -3 -10 6416.71 698.649  65
  -1   3 -10 6955.19 602.447  35
  -1  -3 -10 6885.45 910.695  46
  -1  -3 -10 6791.09 659.575  57
  -1  -3 -10 6944.05 691.727  40
  -1  -3 -11 9876.02 739.698  40
  -1   3 -11 9749.33 695.107  45
  -1  -3 -11 10729.0 768.129  65
  -1  -3 -11 10009.6 754.527  62
  -1   3 -11 9549.65 678.341  52
   1  -3  11 8562.49 569.013  24
  -1   3 -11 10374.4 789.527  40
  -1  -3 -12 2883.55 387.568  52
  -1   3 -12 2209.34 353.398  40
   1   5 -13 19858.9 688.128  40
  -1  -5  12 142.042 136.634  16
   1   5 -12 301.778 259.736  40
   1  -5 -12-173.936 228.662  65
  -1  -5  12 453.147 164.879  24
   1  -5 -12 181.805 231.890  52
   1  -5 -12-85.8082 278.910  62
   1  -5 -12 208.818 250.332  57
   1  -5 -11 8344.16 695.494  47
   1   5 -11 7405.71 633.467  35
   1  -5 -11 9625.78 761.066  62
   1  -5 -11 8504.63 669.162  57
   1  -5 -11 8259.59 889.163  46
  -1  -5  11 8092.97 662.753  16
   1   5 -10 25465.8 1163.07  52
   1   5 -10 20570.7 1122.17  35
  -1  -5  10 24238.8 1145.77  23
   1   5 -10 24364.3 1136.48  45
   1  -5 -10 21609.5 1522.75  46
   1  -5 -10 24623.0 1237.34  62
  -1  -5  10 25863.4 1304.40  16
   1  -5 -10 22697.6 1119.92  57
   1  -5 -10 22826.7 1199.36  47
   1   5 -10 25962.8 1396.01  68
   1   5  -9 20119.3 1043.92  52
  -1  -5   9 22086.9 1233.62  23
   1  -5  -9 20500.0 1076.42  57
   1  -5  -9 20146.9 1087.68  70
   1  -5  -9 16501.8 1350.24  46
   1  -5  -9 20411.1 1124.62  47
   1   5  -9 19990.0 1136.66  35
   1  -5  -9 20874.6 1148.35  40
   1   5  -9 19833.1 1209.15  68
  -1  -5   9 21586.2 1094.04  21
   1   5  -9 20837.1 1085.49  45
   1  -5  -9 19077.0 1080.32  62
   1  -5  -8 124.144 308.403  57
  -1  -5   8-413.451 330.129  21
   1  -5  -8-1049.36 637.953  71
   1   5  -8 206.978 359.619  68
   1   5  -8-998.600 879.911  13
   1  -5  -8 425.496 360.900  46
  -1   5   8 346.621 621.512   3
  -1  -5   8-913.067 611.016   6
   1   5  -8-147.455 226.032  45
   1  -5  -8 391.259 293.023  70
   1  -5  -8 315.583 341.819  47
  -1  -5   8 404.055 417.848  23
  -1  -5   8 652.736 554.899   2
   1  -5  -8 288.174 305.609  40
   1   5  -8 903.513 345.221  35
   1  -5  -8 845.886 318.414  54
  -1   5   8-830.462 655.284   8
   1  -5  -8 856.750 432.987  55
   1   5  -8 105.058 271.458  34
   1  -5  -8 1182.29 473.860  11
   1   5  -8-537.469 547.625  74
   1   5  -8 702.344 293.609  52
  -1  -5   7 50881.1 3094.98   2
   1   5  -7 49261.7 2069.61  66
   1   5  -7 50359.9 2988.84  74
  -1   5   7 55580.9 2994.25   8
   1  -5  -7 47170.2 2942.25  71
  -1  -5   7 54423.1 2882.37   6
   1  -5  -7 50127.9 2845.76  11
   1   5  -7 43958.7 3619.69  13
  -1  -5   7 52890.6 1823.88  21
  -1  -5   7 51057.3 1536.31  22
  -1   5   7 49512.8 3089.11   3
   1  -5  -6 1948.17 633.352  11
   1   5  -6 1796.43 687.755  74
   1   5  -6 2060.05 745.469  12
  -1  -5   6 1900.25 365.443  22
   1  -5  -6 1108.58 483.476   7
  -1   5   6 676.602 458.373   8
  -1  -5   6 2583.94 636.153   6
  -1  -5   6 1734.75 555.481   2
  -1  -5   6 1488.76 411.490  21
   1   5  -6 611.279 671.282  13
  -1   5   6 2562.00 669.226  72
  -1   5   6 2860.64 806.037   3
   1  -5  -6 1788.71 729.745  71
   1  -5  -5 155995. 4189.12  11
  -1  -5   5 151826. 4475.34   2
  -1  -5   5 160361. 2545.77  22
  -1   5   5 166295. 4846.20   3
  -1  -5   5 148193. 2733.18  21
   1   5  -5 152864. 4694.66  74
   1   5  -5 163886. 5756.76  13
   1  -5  -5 166469. 4812.93  71
  -1   5   5 167676. 4452.37   8
  -1  -5   5 151692. 2220.48  32
   1  -5  -5 159559. 4468.77   7
  -1  -5   5 164600. 4567.08   6
   1   5  -5 149682. 5121.43  12
   1  -5  -4 5966.13 926.687  71
   1   5  -4 4968.02 727.735   4
  -1  -5   4 5672.33 878.065   6
  -1   5   4 5884.63 893.552   3
  -1  -5   4 5728.43 836.357   2
   1   5  -4 5177.85 919.994  74
   1  -5  -4 5380.12 774.740  11
  -1   5   4 5480.79 793.483   8
   1   5  -4 6236.03 1122.14  13
   1  -5  -4 4886.30 837.517   7
   1   5  -3 17043.5 1268.18   4
  -1   5   3 16392.3 1219.03   8
   1   5  -3 15938.5 1465.71  74
  -1  -5   3 17569.4 1255.48   2
  -1   5   3 16621.8 1321.34   3
   1  -5  -3 15892.5 1336.03   7
   1   5  -3 18537.2 1741.08  13
  -1  -5   3 17651.6 1356.41   6
   1  -5  -3 16798.7 1185.78  11
   1  -5  -3 17469.7 1404.68  71
  -1  -5   2 18156.0 1083.73   2
  -1  -5   2 17704.1 1159.42   7
   1   5  -2 19231.9 1184.65   4
   1  -5  -2 18873.7 1382.89   7
   1  -5  -2 17377.0 1153.68  11
   1   5  -2 18681.3 1362.10   5
   1  -5  -2 17605.8 991.758   6
   1  -5  -2 17513.0 1342.80  71
  -1  -5   2 18887.5 1301.45   6
  -1   5   2 17761.9 1310.80   3
  -1   5   1 211097. 4023.34   3
  -1  -5   1 203900. 4017.76   7
  -1  -5   1 199131. 2794.99   2
   1  -5  -1 219448. 3857.49  11
   1  -5  -1 202080. 4332.66  71
   1   5  -1 211861. 4311.97   5
  -1  -5   1 203574. 4227.00  71
  -1  -5   1 205666. 3929.68   6
   1  -5  -1 196498. 3460.06   6
   1  -5  -1 208597. 4296.56   7
   1   5   0 567.408 321.645   3
  -1  -5   0 876.779 370.854  71
  -1  -5   0 480.141 234.751  11
  -1  -5   0 1099.72 399.842   7
   1  -5   0 835.913 231.868   2
   1  -5   0 670.639 381.376   7
  -1   5   0 527.644 383.780   5
   1  -5   0 345.834 313.106   6
  -1  -5   0 478.389 260.392   6
   1  -5   0 844.174 376.515  71
  -1  -5  -1 122284. 2430.18   6
  -1  -5  -1 122822. 3336.93  71
  -1   5  -1 121822. 3245.49   5
   1  -5   1 127014. 3311.23   6
   1   5   1 128988. 3153.81   3
   1  -5   1 120775. 2681.54   2
  -1  -5  -1 121149. 2582.10  11
  -1  -5  -1 119817. 3315.37   7
   1  -5   2 2037.81 451.117   2
   1  -5   2 1997.81 547.143   6
  -1   5  -2 2466.04 537.887   4
  -1  -5  -2 2299.40 556.942   7
   1   5   2 1953.75 504.515   3
  -1  -5  -2 1927.64 397.543  11
  -1  -5  -2 1675.19 465.833  71
   1   5   2 1682.45 480.100   8
   1  -5   3 61616.6 2569.46   2
  -1  -5  -3 66082.0 2780.73  71
  -1  -5  -3 65031.5 2753.24   7
  -1   5  -3 64409.3 2705.87  74
   1   5   3 63400.1 2667.23   3
  -1  -5  -3 68805.8 2331.71  11
   1   5   3 64288.3 2626.40   8
   1  -5   3 66460.0 2744.23   6
  -1   5  -3 61898.5 2603.19   4
  -1  -5  -4 49374.4 2203.42  11
  -1   5  -4 50398.3 2500.29   4
   1  -5   4 47674.5 2502.89   2
  -1   5  -4 44664.5 2333.88  74
  -1  -5  -4 49575.1 2499.68   7
   1  -5   4 47697.7 1436.36  21
   1   5   4 52133.2 2545.15   8
   1  -5   4 47044.7 1489.45  23
   1  -5   4 52340.1 2575.97   6
  -1  -5  -4 45530.0 2495.65  71
   1   5   4 48538.4 2635.14  72
   1  -5   5 67305.2 1803.66  21
  -1  -5  -5 73367.4 2974.75  11
   1  -5   5 68149.2 1915.72  23
   1  -5   5 70129.2 3304.63   2
   1  -5   5 72414.8 3174.37   6
   1   5   5 67930.3 3244.54  72
  -1   5  -5 71510.3 3086.87  74
   1  -5   5 65138.5 1518.88  22
   1   5   5 71297.5 3202.26   8
  -1  -5  -5 68989.2 3085.98   7
  -1  -5  -5 71252.3 3395.85  71
  -1   5  -5 58052.6 4121.07  13
  -1  -5  -6-267.213 338.852   7
  -1   5  -6-279.631 712.282  13
   1  -5   6 278.227 283.467  21
  -1  -5  -6-130.582 273.772  11
   1  -5   6 281.141 337.944  23
   1  -5   6 56.3016 519.332   2
  -1   5  -6 358.833 297.475  74
   1   5   6 92.5423 345.074   8
   1  -5   6-441.078 309.693   6
  -1  -5  -6-333.056 466.668  71
   1   5   6 1118.01 453.037  72
  -1  -5  -7 77693.4 1853.62  57
  -1  -5  -7 77069.4 2108.32  54
  -1  -5  -7 76951.9 3990.07  71
   1  -5   7 79211.8 2191.35  23
  -1   5  -7 84547.5 2546.66  41
  -1   5  -7 62468.4 2716.19  66
  -1   5  -7 76657.8 2387.88  48
  -1   5  -7 81134.9 2313.45  34
  -1  -5  -7 68058.1 2428.34  55
   1  -5   7 79018.5 3549.28   6
   1  -5   7 79423.3 1992.76  21
   1   5   7 74713.2 3933.81   3
  -1  -5  -7 81581.3 2139.28  47
  -1   5  -7 80929.3 2108.09  45
   1   5   7 87590.1 4015.21   8
   1  -5   7 81364.6 4106.16   2
  -1   5  -7 68680.9 4893.80  13
  -1  -5  -7 80234.0 2051.79  40
  -1  -5  -8 1722.62 414.930  40
  -1   5  -8 1213.45 371.049  45
  -1  -5  -8 721.838 462.702  46
  -1  -5  -8 1493.97 407.673  54
  -1   5  -8 1245.04 414.984  35
  -1   5  -8 765.467 370.128  34
   1  -5   8 1449.04 391.757  23
  -1  -5  -8 1303.14 381.446  62
   1  -5   8 1307.78 443.173  16
  -1   5  -8 492.714 505.340  66
  -1  -5  -8 1632.97 409.923  57
  -1  -5  -8 1300.58 414.161  47
  -1  -5  -8 1201.28 545.242  55
  -1  -5  -8 1464.39 393.236  64
  -1   5  -8 1929.66 511.237  68
  -1   5  -8 1809.44 389.637  52
  -1  -5  -9 30757.0 1741.88  55
  -1  -5  -9 32500.0 1372.25  62
  -1   5  -9 33519.7 1554.01  68
   1  -5   9 34887.3 1477.49  16
  -1   5  -9 32106.1 1376.29  45
  -1  -5  -9 31159.4 1371.43  64
  -1   5  -9 31315.7 1218.32  52
  -1  -5  -9 31126.6 1361.08  40
  -1  -5  -9 31898.5 1429.31  47
  -1  -5  -9 30033.6 1211.32  57
   1  -5   9 33255.5 1267.53  23
  -1  -5  -9 25771.4 1695.41  46
  -1   5  -9 29150.9 1281.35  35
  -1  -5 -10 13313.5 770.935  57
  -1  -5 -10 12734.1 833.664  62
  -1  -5 -10 12013.2 1098.98  46
  -1   5 -10 12142.4 767.720  35
  -1  -5 -10 13259.8 1094.87  55
  -1  -5 -10 12612.1 874.761  47
  -1   5 -10 14192.1 984.561  68
   1  -5  10 13545.9 854.789  24
  -1   5 -10 13863.6 857.621  45
   1  -5  10 13154.5 814.585  16
   1  -5  11 17376.2 857.910  14
  -1  -5 -11 16558.8 894.033  65
  -1   5 -11 15578.7 881.079  40
   1  -5  11 16874.6 731.555  16
   1  -5  11 16005.3 782.500  24
  -1  -5 -11 15627.4 780.855  62
   1   5  11 17151.9 744.570  20
   1  -5  11 13757.2 602.097  44
  -1  -5 -12 191.789 146.649  52
  -1   5 -12 86.3017 160.390  40
   1  -7 -12 1041.60 223.074  65
   1  -7 -12 1527.94 233.631  62
   1   7 -12 1379.99 219.578  40
  -1  -7  12 1099.39 183.766  54
   1  -7 -11 3709.08 372.725  57
   1   7 -11 3848.87 453.755  68
  -1  -7  11 4575.92 446.599  16
   1  -7 -11 4632.28 479.407  47
  -1  -7  11 4406.00 421.207  24
   1  -7 -11 4491.36 459.063  62
   1   7 -11 4389.24 451.129  35
   1   7 -10-120.258 290.620  68
   1  -7 -10-177.580 312.033  62
   1  -7 -10 367.568 262.420  57
   1  -7 -10-87.3932 262.147  46
   1   7 -10 196.275 280.245  35
   1  -7 -10 518.536 294.456  47
  -1  -7  10-370.948 217.441  23
  -1  -7  10-350.428 276.079  16
  -1  -7   9 27119.8 1284.68  23
  -1  -7   9 25630.7 1320.70  16
   1  -7  -9 25505.4 1118.67  57
   1  -7  -9 26544.3 1292.78  46
   1  -7  -9 26928.2 1222.20  62
   1  -7  -9 24999.4 1243.49  47
   1   7  -9 25913.7 1154.17  45
   1   7  -9 25507.5 1333.62  68
   1   7  -9 25659.1 1496.19  34
   1  -7  -9 27040.8 1393.13  55
  -1  -7   9 28378.9 1192.28  21
   1   7  -9 23118.3 1288.92  35
  -1  -7   8 7636.93 719.219  21
  -1  -7   8 9780.74 863.550  23
   1   7  -8 8165.71 966.011  41
   1  -7  -8 10146.8 839.192  46
   1   7  -8 7241.76 947.408  34
  -1  -7   8 8944.37 860.843  16
   1   7  -8 8827.26 839.107  68
   1  -7  -8 8740.72 781.247  54
   1  -7  -8 9318.44 813.643  47
   1   7  -8 9695.00 747.011  45
   1  -7  -8 9584.22 706.846  57
   1  -7  -8 11277.5 927.054  55
   1  -7  -7 50095.4 1817.24  55
   1  -7  -7 41494.4 2994.96  71
  -1   7   7 41258.8 3002.14   3
  -1   7   7 45262.3 1431.24  20
  -1  -7   7 46125.6 2925.58   6
  -1   7   7 46172.8 2886.89   8
   1   7  -7 50205.5 1837.42  68
   1   7  -7 46417.7 1578.87  45
  -1  -7   7 44688.7 2896.70   2
   1  -7  -7 42789.4 2679.47   7
  -1  -7   7 44845.4 1705.25  21
   1  -7  -7 46181.3 1700.09  54
   1   7  -7 41815.4 1908.37  66
  -1  -7   7 45940.9 1790.74  23
   1   7  -7 32922.0 1949.34  34
   1   7  -7 46917.3 2154.97  41
   1  -7  -7 44016.2 1633.79  43
   1   7  -7 45214.8 3568.74  13
  -1  -7   7 46599.1 1482.09  61
   1  -7  -6 7114.88 1066.55  11
   1  -7  -6 7889.91 1280.75   7
  -1   7   6 9010.89 643.231  20
   1  -7  -6 9877.27 766.551  43
  -1  -7   6 10664.3 1353.59   2
   1   7  -6 9353.40 795.300  68
  -1  -7   6 8764.33 784.026  21
   1   7  -6 9520.42 1034.05  34
   1   7  -6 10760.0 1052.42  41
  -1  -7   6 10690.7 1385.19   6
   1  -7  -6 9617.43 1504.16  71
   1  -7  -6 9570.79 767.769  54
  -1  -7   6 9544.30 843.020  23
  -1   7   6 8523.87 1243.11   8
   1   7  -6 7363.00 1493.04  12
   1   7  -6 6672.82 1145.66  74
   1   7  -6 9472.06 719.670  45
   1   7  -6 9150.49 874.571  66
   1   7  -6 9339.82 1613.70  13
   1  -7  -6 9074.27 688.780  58
  -1   7   6 9338.33 1347.72  72
  -1   7   6 11699.1 1621.89   3
   1  -7  -6 8344.79 642.281  59
   1  -7  -5 87440.9 4059.40  71
  -1  -7   5 87163.9 3544.73   2
  -1  -7   5 90748.6 3912.70   6
   1  -7  -5 80938.6 3280.61  11
  -1   7   5 83862.4 1775.69  20
  -1   7   5 82892.1 3580.46   8
  -1  -7   5 84785.2 2253.91  23
   1   7  -5 77905.4 3833.03  74
  -1   7   5 88762.2 4018.41   3
  -1   7   5 77625.0 3832.59  72
   1   7  -5 78573.6 4313.93  12
   1   7  -5 87192.8 4372.01  13
  -1  -7   5 82705.9 2196.85  21
  -1  -7   5 85836.9 2082.98  22
   1  -7  -5 89740.9 4008.72   7
  -1  -7   4 1313.05 354.956  23
  -1  -7   4 140.949 482.251   6
  -1   7   4 1043.54 604.244   3
  -1   7   4 892.816 327.581  25
   1  -7  -4 1177.11 586.720   7
  -1  -7   4 1015.78 367.109  21
   1   7  -4 1073.86 635.920  74
   1  -7  -4 1239.92 378.789  11
   1   7  -4 1219.90 602.841  13
   1  -7  -4 1272.75 492.773  71
  -1   7   4 777.533 211.691  20
  -1  -7   4 1844.66 529.577   2
  -1  -7   4 752.793 280.549  22
  -1  -7   3 2328.12 384.472  23
  -1   7   3 2686.46 683.074   3
  -1   7   3 2123.14 290.198  20
   1  -7  -3 2381.93 708.233   7
  -1  -7   3 2329.08 406.584  21
   1   7  -3 3065.09 801.594  13
   1  -7  -3 1864.30 537.093  11
   1  -7  -3 1571.78 585.717  71
  -1  -7   3 2089.98 534.780   6
   1   7  -3 2797.34 799.923  74
  -1  -7   3 2332.41 496.144   2
  -1  -7   3 1342.89 594.331  71
  -1   7   3 1624.06 312.511  25
  -1   7   2 932.967 412.335   3
   1   7  -2 1087.22 607.686  13
  -1  -7   2 767.203 255.562  23
  -1   7   2 589.177 241.148  25
   1   7  -2 719.662 490.450   5
   1   7  -2 353.735 300.209   4
   1  -7  -2 622.472 392.082   7
  -1  -7   2 713.348 234.206  21
   1   7  -2 679.951 176.708  29
  -1  -7   2 460.039 277.996   6
  -1  -7   2 861.173 477.621  71
   1  -7  -2 904.929 436.017  71
   1  -7  -2 178.370 300.188  11
   1  -7  -1 172992. 4886.20   7
   1   7  -1 175648. 2467.51  29
  -1  -7   1 179354. 4738.67   7
  -1   7   1 178310. 2552.49  29
   1  -7  -1 179975. 4099.36  11
   1  -7  -1 171281. 4899.31  71
  -1   7   1 171927. 2498.11  25
  -1  -7   1 166662. 2243.83  23
  -1   7   1 180660. 4659.72   5
  -1  -7   1 179669. 3730.10  11
  -1  -7   1 179605. 4399.96   6
   1   7  -1 181728. 4930.18   5
  -1  -7   1 175141. 4814.02  71
   1  -7  -1 169011. 3838.68   6
  -1   7   0 23662.6 903.093  27
  -1   7   0 23912.1 1755.35   5
  -1   7   0 23929.4 949.049  29
  -1  -7   0 24843.1 1829.33   7
   1  -7   0 20985.5 1761.48  71
   1   7   0 23970.7 970.547  25
   1   7   0 24978.7 1843.43   5
  -1  -7   0 23282.7 1783.72  71
   1  -7   0 23393.1 1568.28   6
  -1  -7   0 23436.7 1473.17   6
  -1  -7   0 22645.8 1290.74  11
   1   7   0 23990.8 936.155  29
   1  -7   0 24249.6 1538.66  11
  -1   7  -1 75589.5 1606.74  27
  -1  -7  -1 76674.5 3292.12   7
   1   7   1 71402.1 1642.37  25
   1   7   1 73587.1 2872.64   3
   1   7   1 72157.3 1547.22  20
  -1   7  -1 78656.5 1626.65  28
  -1   7  -1 73146.6 3026.09   4
   1  -7   1 73738.5 3285.49  71
  -1  -7  -1 74027.3 3191.27  71
  -1   7  -1 77123.9 1706.06  29
  -1   7  -1 78538.4 3187.98   5
   1  -7   1 71920.1 2951.20   6
   1  -7   1 72546.9 1607.77  23
  -1   7  -2 12294.2 1308.25   4
   1  -7   2 12320.9 1392.31  71
   1   7   2 11278.8 637.510  20
  -1   7  -2 11757.8 652.771  28
   1   7   2 12671.9 1287.38   3
   1  -7   2 12342.0 729.435  23
   1   7   2 12522.1 726.529  25
  -1  -7  -2 12727.7 1417.81   7
   1  -7   2 11864.0 1297.34   6
   1  -7   2 10726.9 682.661  21
   1  -7   2 11621.5 1048.35   2
  -1  -7  -2 11262.6 1324.95  71
   1  -7   2 12000.3 684.948  16
  -1   7  -3 34468.1 2856.81  13
   1  -7   3 32699.2 2230.84   6
  -1  -7  -3 28824.2 2187.58  71
  -1   7  -3 34573.9 2218.93   4
   1  -7   3 32224.5 1257.78  21
   1  -7   3 34175.6 1298.05  23
   1   7   3 34004.0 2253.53   3
  -1   7  -3 31522.0 2290.57  74
   1  -7   3 37724.7 2109.04   2
   1   7   3 32665.2 1113.79  20
   1  -7   3 31980.3 1216.84  16
  -1  -7  -3 35397.5 2430.16   7
   1  -7   4 1551.46 559.904   2
   1  -7   4 1857.43 410.189  16
   1   7   4 1011.85 527.309  72
   1  -7   4 1679.08 372.461  21
   1   7   4 767.341 523.744   8
  -1   7  -4 2098.40 891.584  13
   1  -7   4 2160.42 453.985  23
   1   7   4 898.181 556.655   3
  -1   7  -4 1102.15 525.247  74
  -1  -7  -4 651.364 456.583  71
  -1  -7  -4 2105.07 720.317   7
   1  -7   4 2430.50 691.756   6
   1   7   4 1851.04 343.644  20
  -1   7  -5 30214.1 2801.16  12
   1  -7   5 33021.2 1369.18  21
   1  -7   5 30382.7 1366.75  23
   1   7   5 31053.8 1198.60  20
  -1   7  -5 31764.2 1325.20  45
   1  -7   5 33306.7 2457.30   6
  -1   7  -5 31564.7 3079.00  13
   1   7   5 31341.2 2503.73   3
   1   7   5 30233.8 2514.35  72
  -1   7  -5 35499.6 1606.55  66
  -1  -7  -5 30173.9 1287.67  54
  -1  -7  -5 29405.1 2364.50  71
   1  -7   5 30800.2 2279.73   2
  -1  -7  -5 31069.0 1282.34  43
   1   7   5 30702.5 2372.36   8
  -1   7  -5 33740.2 1638.00  41
  -1   7  -5 34357.6 1802.47  34
   1  -7   5 33273.7 1428.44  16
   1  -7   5 32862.6 1209.08  44
  -1  -7  -5 31264.3 2410.49   7
  -1  -7  -6 2759.94 457.082  43
   1  -7   6 2096.37 444.841  21
  -1  -7  -6 3075.50 537.434  46
   1  -7   6 3069.95 862.226   2
  -1   7  -6 2834.59 510.386  68
   1   7   6 1944.31 631.164  72
  -1   7  -6 4787.65 1442.35  13
  -1  -7  -6 2127.50 791.406  71
   1  -7   6 2926.69 872.011   6
  -1   7  -6 3303.47 657.056  66
   1   7   6 2871.95 775.177   3
  -1  -7  -6 3051.89 502.907  54
   1  -7   6 3075.51 536.408  16
  -1  -7  -6 2611.19 747.351   7
  -1   7  -6 2437.12 594.863  34
   1   7   6 2917.11 434.253  20
   1  -7   6 3272.77 526.280  23
   1   7   6 2779.55 801.366   8
  -1   7  -6 2637.22 471.843  45
  -1   7  -6 2778.66 620.009  41
  -1   7  -7 44160.9 1646.95  45
   1  -7   7 42394.3 1644.16  23
  -1   7  -7 42988.6 2010.24  41
   1   7   7 42891.6 1492.52  20
  -1  -7  -7 43759.6 1782.33  46
  -1  -7  -7 42667.7 1663.72  47
  -1  -7  -7 44535.3 1913.48  55
  -1   7  -7 43083.7 2038.71  66
  -1   7  -7 43992.3 2016.28  34
   1  -7   7 43725.2 1733.56  16
  -1  -7  -7 40816.1 1637.10  54
  -1   7  -7 43088.6 1738.35  68
   1  -7   8 1781.16 330.371  44
  -1   7  -8 2161.26 490.231  68
  -1  -7  -8 2392.13 538.270  55
  -1  -7  -8 1943.59 438.202  46
  -1  -7  -8 1577.19 385.766  62
  -1  -7  -8 1869.44 437.991  54
  -1   7  -8 1354.69 386.015  35
   1  -7   8 1359.84 395.713  16
   1  -7   8 2075.42 397.936  23
  -1  -7  -8 2233.67 471.041  47
  -1   7  -8 2055.83 494.585  34
   1   7   8 1343.76 338.590  20
  -1   7  -8 2114.66 401.663  45
  -1  -7  -9 25810.2 1088.55  62
  -1  -7  -9 23560.4 1170.36  47
  -1  -7  -9 23087.2 1229.01  46
   1  -7   9 26248.4 1087.92  23
  -1   7  -9 23814.9 1213.20  68
   1  -7   9 22527.8 934.791  44
   1  -7   9 26756.1 1213.85  16
   1  -7   9 25134.4 1175.31  24
   1   7   9 26520.1 1036.93  20
  -1   7  -9 22098.1 1088.34  35
  -1   7  -9 25158.6 1128.26  45
  -1  -7  -9 26563.3 1359.96  55
  -1  -7 -10-48.7947 202.660  46
  -1  -7 -10 468.738 288.823  47
  -1   7 -10 417.624 301.285  68
   1  -7  10 177.775 180.438  16
   1  -7  10-70.4037 175.794  24
  -1   7 -10 85.8555 197.267  35
   1   7  10 785.142 280.952  25
  -1  -7 -10 537.757 251.167  62
   1  -7  10 434.284 214.916  14
  -1  -7 -11 7616.09 511.536  65
  -1   7 -11 7644.79 502.547  40
  -1  -7 -11 7228.35 390.250  62
  -1  -9  11 14300.4 519.006  54
   1  -9 -11 15184.3 610.064  65
   1   9 -11 13301.5 484.822  40
   1   9 -11 14540.0 526.623  35
  -1  -9  10 16604.1 739.170  54
   1  -9 -10 17931.3 808.801  47
   1  -9 -10 16811.8 698.997  62
   1   9 -10 14007.2 780.430  68
  -1  -9  10 15865.6 712.499  24
  -1  -9  10 16536.0 738.753  16
   1   9 -10 16557.7 790.736  35
  -1   9   9 7429.66 580.622  25
   1   9  -9 7492.27 672.052  35
   1   9  -9 7206.11 676.835  68
   1  -9  -9 7080.38 568.948  62
  -1   9   9 5715.75 572.828  29
   1  -9  -9 7507.06 644.459  47
  -1  -9   9 7229.77 585.039  24
  -1  -9   9 7707.78 613.828  54
  -1  -9   9 8464.22 646.230  16
  -1   9   8 531.382 297.832  25
   1   9  -8-6.34672 323.617  68
  -1  -9   8 277.983 264.630  16
   1   9  -8-104.496 317.325  34
  -1  -9   8-186.228 256.845  23
  -1  -9   8-69.6175 179.647  61
  -1  -9   8-53.6070 259.857  54
   1  -9  -8 100.009 308.310  47
   1  -9  -8-13.4311 237.019  54
  -1  -9   7 48535.4 1553.80  61
   1  -9  -7 44403.0 1671.03  43
  -1  -9   7 48065.9 1679.95  16
   1  -9  -7 49129.8 1716.76  54
  -1   9   7 49571.4 1691.58  25
   1   9  -7 48826.7 1833.33  68
   1   9  -7 47919.5 2061.38  34
  -1  -9   7 47278.8 1650.45  54
  -1  -9   7 50059.0 1766.88  23
   1   9  -7 52676.3 2177.23  41
   1  -9  -7 45808.9 1414.40  58
  -1   9   6 3102.07 515.394  25
   1   9  -6 3474.70 636.787  34
   1  -9  -6 3642.92 522.833  54
  -1  -9   6 4173.24 515.478  61
   1   9  -6 3941.47 598.218  68
   1  -9  -6 2966.06 418.518  59
  -1  -9   6 3495.04 529.694  23
   1  -9  -6 3504.08 540.068  43
  -1  -9   6 3276.99 499.779  16
   1   9  -6 3771.91 637.312  41
  -1  -9   6 3466.38 521.276  54
  -1  -9   6 3788.46 439.050  44
   1  -9  -6 3466.22 473.275  58
   1   9  -6 3636.53 571.142  50
   1  -9  -5 50921.0 1751.66  43
  -1  -9   5 52066.6 1798.23  23
   1   9  -5 51819.7 2023.00  34
   1  -9  -5 48444.7 1689.38  54
  -1  -9   5 48921.6 1651.46  61
   1   9  -5 43420.8 1698.34  66
   1   9  -5 53027.2 1994.61  50
  -1  -9   5 48501.6 1498.55  44
  -1  -9   5 49152.8 1623.70  16
   1   9  -5 50173.8 2057.33  41
  -1  -9   5 50277.2 1715.52  54
   1  -9  -5 47211.8 1576.41  58
  -1   9   5 49968.3 1729.04  25
   1   9  -5 47348.7 1699.86  68
  -1  -9   4 18195.3 1016.66  61
  -1  -9   4 18644.5 1911.93  71
  -1  -9   4 17696.4 937.342  16
   1   9  -4 17448.2 1999.80  12
   1   9  -4 12659.2 1749.30  74
  -1   9   4 16113.5 1762.24   3
  -1  -9   4 18308.3 1846.48   6
   1  -9  -4 16124.1 941.540  58
  -1   9   4 18362.1 1102.17  29
   1  -9  -4 18808.5 1055.19  43
  -1  -9   4 17707.6 1009.14  54
  -1  -9   4 17607.9 1031.21  23
   1   9  -4 17103.4 1124.03  34
   1  -9  -4 17302.3 1966.89  71
   1   9  -4 16902.8 985.335  68
  -1   9   4 16149.0 989.203  25
  -1  -9   4 19194.6 951.148  44
   1  -9  -4 17587.4 993.644  54
   1   9  -4 18685.0 1260.92  50
   1   9  -3 43164.0 1677.38  34
  -1  -9   3 46364.0 1591.41  61
  -1  -9   3 43358.6 2736.82   6
  -1   9   3 45021.7 1647.55  29
   1   9  -3 42852.0 1430.90  68
   1   9  -3 44613.6 1876.07  50
   1   9  -3 42204.2 3138.22  74
  -1  -9   3 44732.4 1556.73  54
   1  -9  -3 44666.7 1533.35  43
  -1  -9   3 44086.7 1520.02  23
   1  -9  -3 43483.3 1518.21  58
  -1   9   3 44968.3 1588.70  25
  -1  -9   3 43083.8 2818.09  71
   1  -9  -3 42272.2 1465.57  54
   1  -9  -3 41330.4 2886.85  71
  -1   9   3 42751.6 2706.20   5
   1   9  -2 39609.2 1772.47  50
  -1  -9   2 38553.7 1439.22  61
  -1  -9   2 34398.0 2318.00   6
  -1   9   2 39738.6 1510.25  29
  -1   9   2 37172.1 1447.33  25
   1   9  -2 39405.0 1537.09  34
   1   9  -2 39839.0 2752.11   5
   1  -9  -2 39653.2 1406.53  43
  -1  -9   2 37876.7 1399.79  54
   1  -9  -2 36981.8 1367.23  58
   1  -9  -2 38805.5 2760.56  71
   1  -9  -2 38617.9 1367.92  54
  -1  -9   2 38840.1 2661.59  71
  -1   9   2 37999.7 2529.77   5
   1  -9  -2 37946.7 1382.48  61
  -1  -9   1 55224.1 1703.51  61
   1  -9  -1 53604.2 1600.83  54
   1  -9  -1 55350.0 1665.44  61
   1   9  -1 54543.3 2071.93  50
   1  -9  -1 51136.6 3131.75  71
   1  -9  -1 51722.0 1568.39  58
  -1   9   1 53992.4 1731.78  29
  -1  -9   1 55450.1 2734.76   6
   1   9  -1 56974.5 1732.01  29
   1  -9  -1 55853.9 1626.11  43
  -1   9   1 55518.6 1681.42  27
  -1   9   1 53586.6 3019.55   5
  -1  -9   1 53817.2 1650.72  54
   1   9  -1 56582.8 3225.04   5
  -1   9   1 54286.2 1683.33  28
   1   9  -1 55755.2 1590.03  28
  -1  -9   1 50467.4 3014.94  71
  -1   9   1 55632.9 2278.18  50
   1  -9   0 1814.43 561.435   6
  -1   9   0 232.413 274.790  28
  -1   9   0 312.187 252.789  27
  -1  -9   0 838.705 256.020  43
   1   9   0 374.562 414.827  50
   1  -9   0 216.334 310.584  71
   1   9   0 376.775 299.441  29
  -1   9   0-30.3522 361.692   5
   1  -9   0 461.249 240.527  54
  -1  -9   0 52.0591 230.110  54
  -1   9   0 737.159 554.718  50
   1  -9   0 385.408 220.669  61
   1   9   0 140.954 229.255  27
   1   9   0 1536.52 735.643   5
  -1  -9   0 405.091 391.642  71
  -1   9   0 198.921 277.293  29
  -1  -9   0 266.843 254.218  61
  -1   9   0-456.235 419.639   4
   1   9   1 102949. 4312.37   5
  -1   9  -1 99460.3 4157.34   5
  -1   9  -1 98927.6 2800.99  50
   1  -9   1 104292. 2342.71  61
  -1   9  -1 99369.1 2212.93  27
   1   9   1 101036. 2350.41  29
  -1  -9  -1 100228. 2275.24  61
   1  -9   1 97248.2 3834.14   6
  -1  -9  -1 100813. 2256.21  54
   1   9   1 99244.1 2378.48  25
  -1  -9  -1 93340.2 4166.99  71
   1   9   1 102162. 2987.92  50
  -1   9  -1 101244. 2536.68  34
  -1   9  -1 106470. 2268.16  28
  -1  -9  -1 97803.4 4325.22   7
   1  -9   1 96815.4 4283.14  71
   1  -9   1 102812. 2258.24  54
  -1  -9  -1 100265. 2155.76  43
   1  -9   2 2379.43 336.428  16
   1  -9   2 2911.75 459.901  54
   1   9   2 2282.56 456.177  25
   1  -9   2 3209.15 846.923  71
   1  -9   2 2097.72 687.361   6
   1   9   2 2743.39 498.307  29
  -1  -9  -2 2533.21 814.823   7
  -1   9  -2 3203.19 861.740  74
   1   9   2 2877.06 653.195  50
  -1  -9  -2 3390.54 471.975  54
  -1  -9  -2 2959.30 439.611  58
   1   9   2 3670.25 888.415   5
   1  -9   2 2589.23 374.174  44
   1   9   2 2247.88 678.339   3
  -1   9  -2 3286.04 576.911  34
  -1  -9  -2 2412.30 741.662  71
  -1   9  -2 2824.56 570.803  50
   1  -9   2 3920.25 507.835  61
  -1  -9  -2 3125.81 437.778  43
   1   9   3 19021.1 2049.01  72
  -1  -9  -3 28254.0 2427.53  71
  -1   9  -3 23772.7 2211.95  74
  -1  -9  -3 26091.7 2305.89   7
  -1   9  -3 26081.4 1157.65  68
   1  -9   3 27213.2 2389.58  71
   1  -9   3 28688.2 2296.55   6
   1  -9   3 28294.8 1277.34  61
  -1  -9  -3 25556.8 1143.66  58
   1   9   3 28449.0 2266.14   3
   1  -9   3 26908.7 1226.31  54
  -1  -9  -3 27127.9 1257.11  54
   1  -9   3 28687.8 1291.89  23
   1   9   3 28774.8 1623.89  50
  -1   9  -3 26117.0 1394.01  34
  -1   9  -3 27715.2 1436.74  50
   1   9   3 27513.2 1278.91  25
   1  -9   3 27849.1 1192.44  44
   1  -9   3 27143.6 1150.53  16
  -1  -9  -3 29132.1 1274.16  43
  -1   9  -4 26386.6 1456.81  34
   1   9   4 22897.5 2393.38  72
   1  -9   4 27615.4 1311.33  23
   1  -9   4 24707.4 1201.20  54
   1  -9   4 26723.0 1209.23  16
  -1   9  -4 25782.8 1337.17  50
   1  -9   4 26814.4 1250.63  61
   1  -9   4 21491.8 2140.77  71
  -1   9  -4 25547.8 1228.15  68
   1   9   4 26824.9 1289.68  25
   1   9   4 26348.4 1160.81  20
  -1   9  -4 27488.5 2458.05  12
  -1  -9  -4 26530.9 1249.64  43
   1   9   4 27041.0 2314.50   3
  -1  -9  -4 26395.3 1261.25  54
   1  -9   4 24506.6 1063.48  24
  -1  -9  -4 25033.4 1124.76  58
   1  -9   4 25820.6 1162.12  44
  -1   9  -4 25294.3 1322.34  66
  -1  -9  -4 22312.4 2239.37  71
   1   9   4 24731.0 1494.21  50
  -1  -9  -5 41651.2 1374.62  58
  -1   9  -5 43898.0 1603.79  50
   1  -9   5 44781.2 1599.96  61
   1   9   5 46989.7 1715.42  25
  -1   9  -5 46065.7 1720.39  68
   1  -9   5 46198.7 1547.71  44
  -1  -9  -5 44838.6 1670.78  54
   1  -9   5 46297.6 1627.42  16
  -1   9  -5 42797.3 1904.70  41
   1  -9   5 46234.7 1708.33  23
  -1  -9  -5 44582.2 1658.39  43
  -1   9  -5 45530.3 1954.43  34
   1   9   5 45984.8 1534.74  20
   1  -9   5 45278.5 1514.94  24
   1  -9   5 45918.1 1638.84  54
  -1   9  -5 45191.8 1831.55  66
  -1  -9  -6 1324.70 388.654  54
   1  -9   6 972.127 284.652  24
   1  -9   6 999.807 265.956  44
   1  -9   6 1168.69 377.031  23
   1   9   6 783.100 276.505  20
   1   9   6 883.779 353.733  25
  -1  -9  -6 842.839 246.268  55
   1  -9   6 1235.03 351.510  16
  -1   9  -6 762.454 370.331  66
   1  -9   6 897.851 281.729  61
  -1   9  -6 1510.80 451.061  68
  -1  -9  -6 848.934 365.551  43
  -1   9  -6 892.262 423.102  41
  -1   9  -6 1143.65 487.002  34
   1  -9   7 32237.2 1293.56  24
   1  -9   7 32753.8 1259.74  61
   1  -9   7 31007.1 1168.08  14
  -1   9  -7 31244.1 1548.71  34
   1   9   7 34298.6 1395.61  25
   1  -9   7 33237.2 1201.10  44
  -1  -9  -7 33641.1 1194.13  62
  -1  -9  -7 33633.9 1274.91  55
   1  -9   7 33178.8 1357.51  16
  -1  -9  -7 32513.6 1409.66  47
  -1  -9  -7 30631.4 1358.20  54
   1   9   7 33926.0 1209.11  20
  -1   9  -7 34491.0 1674.23  41
  -1   9  -7 33974.3 1497.23  68
  -1  -9  -8 852.733 275.560  62
  -1  -9  -8 995.308 357.749  47
   1  -9   8 660.173 304.174  54
   1  -9   8 1005.27 283.217  24
   1  -9   8 951.908 234.100  14
  -1   9  -8 1277.11 375.650  35
   1  -9   8 853.520 240.849  61
   1   9   8 1403.10 374.832  25
  -1  -9  -8 487.207 238.934  54
   1  -9   8 875.006 316.468  16
  -1   9  -8 798.030 384.181  68
  -1   9  -8 970.900 380.067  34
   1  -9   8 783.115 205.471  44
  -1   9  -9 21506.0 892.036  35
   1  -9   9 21735.9 885.949  54
   1   9   9 24263.5 920.629  25
  -1  -9  -9 24369.5 994.773  47
  -1   9  -9 21026.8 972.302  68
   1   9   9 19326.3 893.365  29
   1  -9   9 24178.6 936.961  16
   1  -9   9 21908.0 876.301  24
  -1  -9 -10 13593.7 630.943  65
  -1  -9 -10 13685.6 594.591  47
   1  -9  10 13400.1 554.637  54
   1  11  -9 4946.41 384.026  35
  -1  11   9 4265.85 381.450  53
  -1 -11   9 4532.04 339.458  54
   1 -11  -9 4304.89 360.540  47
   1  11  -8 1248.18 317.456  34
  -1 -11   8 1256.27 215.492  61
  -1  11   8 1116.98 246.323  29
  -1  11   8 883.256 252.771  28
   1  11  -8 1450.86 315.917  35
   1 -11  -8 1431.32 317.905  47
  -1  11   8 860.826 255.528  27
  -1 -11   8 1358.73 270.423  54
   1 -11  -7 41129.7 1398.93  47
   1  11  -7 39168.0 1400.85  41
  -1 -11   7 41163.2 1351.04  54
  -1  11   7 36644.2 1340.68  29
  -1 -11   7 36813.5 1152.71  61
  -1  11   7 42127.1 1348.15  25
   1  11  -7 38242.0 1453.64  34
   1 -11  -6 15791.9 949.198  43
   1  11  -6 16145.8 1033.36  34
   1 -11  -6 15903.2 883.640  54
  -1 -11   6 15837.8 916.230  54
   1  11  -6 15390.0 893.959  50
   1  11  -6 11752.5 819.484  68
  -1  11   6 15573.0 970.697  29
   1  11  -6 14055.3 934.734  41
  -1 -11   6 15232.6 845.539  61
  -1  11   6 15809.1 994.244  50
  -1  11   6 17006.0 969.298  25
  -1 -11   5 27037.4 1230.18  54
  -1 -11   5 25341.8 1032.13  56
   1 -11  -5 26389.4 1250.43  43
   1  11  -5 25559.8 1329.67  34
  -1 -11   5 26718.4 1196.73  61
   1  11  -5 25057.0 1243.08  50
   1  11  -5 24178.1 1137.61  68
  -1  11   5 25256.2 1242.89  27
   1  11  -5 27200.3 1323.97  41
  -1  11   5 27969.9 1450.09  50
   1 -11  -5 26263.7 1173.73  54
  -1  11   5 28899.0 1374.61  29
  -1 -11   4 567.208 234.764  56
   1 -11  -4 468.677 324.207  43
   1  11  -4 245.580 325.995  41
  -1 -11   4 655.515 301.669  54
  -1  11   4 469.373 321.941  29
  -1  11   4 578.080 315.096  27
   1  11  -4 497.017 298.436  34
   1 -11  -4 313.170 255.233  54
   1  11  -4 906.153 382.236  50
  -1 -11   4 885.582 338.095  61
  -1  11   4 513.259 419.320  50
  -1  11   3 2190.40 436.465  28
  -1 -11   3 3381.05 461.403  43
  -1 -11   3 2257.67 428.706  54
  -1  11   3 2826.21 524.287  29
  -1 -11   3 2810.74 483.402  61
   1  11  -3 2879.25 551.243  50
   1 -11  -3 2562.53 444.650  54
   1 -11  -3 2547.66 446.547  43
  -1  11   3 3274.50 497.931  27
  -1  11   3 3004.95 711.727  50
   1  11  -3 2805.87 478.156  34
  -1 -11   2 7057.51 630.484  43
  -1  11   2 7936.19 976.374  50
  -1 -11   2 7658.34 692.982  54
  -1  11   2 6319.28 631.874  27
   1 -11  -2 7121.07 679.564  43
   1  11  -2 8959.12 921.870  50
  -1 -11   2 7604.71 721.387  61
   1  11  -2 8064.33 741.506  34
  -1  11   2 6710.12 713.955  29
  -1  11   2 7263.11 689.199  28
   1 -11  -2 7212.40 673.378  54
   1 -11  -1 65472.8 1914.47  43
   1 -11  -1 62862.8 1874.15  54
  -1 -11   1 64485.3 1813.36  43
   1  11  -1 64239.7 1897.53  34
   1  11  -1 65368.2 2323.37  50
  -1  11   1 62937.0 1906.03  27
  -1 -11   1 65201.4 2020.09  61
  -1  11   1 67245.8 2531.80  50
   1  11  -1 62344.3 2044.28  53
  -1  11   1 66046.5 2073.17  29
  -1 -11   1 63606.6 1922.33  54
  -1  11   1 66073.3 1977.94  28
   1 -11  -1 61220.8 1920.92  61
  -1  11   0 2830.17 677.171  50
  -1 -11   0 3354.51 466.746  43
   1  11   0 3306.52 654.871  53
   1 -11   0 3339.90 480.349  43
   1  11   0 3680.16 554.173  29
  -1  11   0 3464.94 500.288  28
  -1  11   0 2195.44 422.589  34
   1  11   0 2750.59 439.961  28
   1  11   0 3466.00 644.154  50
  -1  11   0 3638.31 619.162  53
   1 -11   0 2901.63 450.496  54
  -1 -11   0 3079.89 510.091  61
   1 -11   0 2875.16 504.299  61
  -1 -11   0 2778.35 462.602  54
  -1  11  -1 42586.6 1687.96  34
   1 -11   1 42662.6 1511.68  43
   1  11   1 38014.4 1473.31  28
   1  11   1 38576.5 1418.01  27
   1  11   1 41821.4 1619.84  29
   1 -11   1 40322.2 1591.87  61
   1 -11   1 42027.6 1555.53  54
  -1 -11  -1 42581.4 1532.49  43
  -1  11  -1 42309.5 1850.27  50
  -1 -11  -1 44531.8 1631.99  54
   1  11   1 43280.7 1970.86  50
   1 -11   2 11516.8 832.508  54
  -1  11  -2 11943.8 936.063  34
   1  11   2 11467.0 877.256  29
  -1 -11  -2 13212.9 881.791  43
  -1 -11  -2 12050.4 884.377  54
   1  11   2 9868.07 787.028  28
   1  11   2 12237.7 1056.52  50
   1 -11   2 11684.7 871.150  61
   1  11   2 10952.8 786.026  27
  -1  11  -2 11853.9 990.127  50
   1  11   3 2684.22 589.190  50
   1  11   3 2417.65 419.701  27
   1 -11   3 2468.60 437.525  54
   1  11   3 1970.08 439.977  29
  -1  11  -3 2154.73 485.695  34
  -1 -11  -3 2208.09 383.777  43
  -1 -11  -3 2044.60 439.339  54
  -1  11  -3 2213.80 496.272  50
   1 -11   3 3146.75 499.392  61
   1 -11   4 345.233 282.024  61
   1  11   4-217.270 305.589  25
   1  11   4-25.2844 261.072  29
   1  11   4 571.154 330.853  50
  -1 -11  -4-536.499 281.656  54
  -1  11  -4 472.621 360.052  41
  -1  11  -4-46.7689 280.282  34
  -1  11  -4-453.149 276.104  68
   1 -11   4 127.987 264.706  54
  -1  11  -4 247.138 283.559  50
  -1 -11  -4 112.624 302.284  43
  -1 -11  -5 30178.9 1281.71  43
   1  11   5 30495.0 1354.87  29
   1 -11   5 29014.0 1213.43  61
  -1  11  -5 30660.1 1430.56  41
  -1 -11  -5 31608.3 1294.82  54
   1 -11   5 31939.3 1294.68  54
  -1  11  -5 28985.7 1378.76  34
  -1  11  -5 29450.1 1217.15  68
   1  11   5 31726.9 1364.59  25
  -1  11  -6 15999.5 973.204  41
  -1 -11  -6 17649.3 946.830  47
   1 -11   6 15882.3 821.967  61
  -1  11  -6 15805.9 877.913  68
  -1  11  -6 16680.5 996.901  34
   1  11   6 17838.6 941.388  25
   1 -11   6 16999.4 897.390  54
   1  11   6 15219.5 915.120  29
  -1 -11  -6 15964.0 873.579  54
   1  11   7 12096.9 822.903  53
  -1  11  -7 10831.8 689.842  68
   1  11   7 14244.1 744.698  25
  -1 -11  -7 13462.7 741.525  47
   1  11   7 12533.5 729.767  29
   1 -11   7 14065.0 733.150  54
  -1  11  -7 13615.7 770.613  35
  -1 -11  -7 12018.2 670.508  54
   1 -11   7 12333.6 626.655  61
  -1  11  -7 13227.9 806.068  34
   1  11   8 1659.20 276.275  53
  -1 -11  -8 2423.39 299.548  47
  -1  11  -8 2105.03 287.214  35
   1 -11   8 2043.57 270.914  54
  -1 -13   7 17552.4 551.535  54
   1  13  -7 19571.1 615.271  35
  -1  13   7 17330.4 644.999  53
   1 -13  -7 19078.8 595.404  47
  -1  13   6 1821.56 358.261  53
  -1 -13   6 1875.41 257.569  54
   1 -13  -6 2154.41 297.176  47
   1  13  -6 1567.65 264.979  34
  -1  13   5 20486.5 816.474  50
  -1 -13   5 24162.6 896.613  54
   1  13  -5 22327.4 922.701  34
   1 -13  -5 21477.8 862.793  43
   1  13  -5 20676.9 768.540  41
  -1  13   5 23777.3 1087.04  53
  -1  13   5 22052.8 902.657  28
  -1 -13   4 20743.3 900.891  61
   1 -13  -4 20815.9 906.225  43
   1  13  -4 23785.8 1033.96  50
  -1  13   4 21596.3 991.829  50
  -1  13   4 20995.9 938.838  28
   1  13  -4 22023.6 958.567  34
  -1  13   4 22978.1 1125.18  53
  -1 -13   4 24300.0 969.003  54
   1  13  -4 21796.5 887.466  41
  -1  13   3 7564.30 589.345  28
  -1 -13   3 8301.80 604.098  54
   1  13  -3 8222.84 690.598  50
   1 -13  -3 7516.56 588.004  43
  -1  13   3 7339.26 688.585  53
  -1  13   3 7181.70 662.350  50
   1 -13  -3 7957.51 573.193  54
   1  13  -3 7652.77 586.755  34
   1  13  -3 7147.87 563.167  41
  -1 -13   3 7737.22 497.896  43
  -1 -13   2 5574.35 532.081  54
   1 -13  -2 5463.73 509.158  54
  -1 -13   2 5485.15 466.248  43
   1  13  -2 5121.34 606.088  50
   1 -13  -2 5522.26 522.002  43
  -1  13   2 5062.68 630.090  50
   1  13  -2 4871.49 478.227  34
  -1  13   2 4921.10 549.387  53
   1 -13  -1 29483.1 1124.03  54
   1 -13  -1 30626.9 1154.81  43
  -1 -13   1 30774.6 1175.28  54
  -1 -13   1 30008.5 1060.41  43
  -1  13   1 33243.6 1446.92  50
   1  13  -1 32254.3 1399.87  50
   1 -13   0 10577.3 685.340  43
  -1 -13   0 11572.4 738.067  54
  -1 -13   0 10242.0 651.926  43
   1  13   0 9933.38 805.030  50
  -1  13   0 10799.2 871.583  50
   1 -13   0 10465.3 687.518  54
  -1  13  -1 39176.9 1502.97  50
  -1 -13  -1 40326.2 1271.81  43
   1  13   1 39449.3 1432.38  53
  -1 -13  -1 40226.0 1343.77  54
   1  13   1 38263.0 1475.62  50
  -1  13  -1 39769.4 1288.72  34
   1 -13   1 39819.7 1243.47  43
   1 -13   1 40479.1 1295.49  54
   1 -13   2 809.297 277.800  61
  -1  13  -2 482.806 296.302  50
   1 -13   2 682.223 244.655  54
   1 -13   2 657.595 227.051  43
   1  13   2 653.459 364.913  53
   1  13   2 470.290 285.863  50
  -1 -13  -2 533.623 257.785  43
  -1  13  -2 746.079 316.855  41
  -1 -13  -2 910.967 293.485  54
  -1  13  -2 745.666 243.891  34
   1 -13   3 23116.3 928.659  54
  -1  13  -3 22950.2 1005.18  34
  -1  13  -3 20869.4 956.054  50
   1 -13   3 21232.9 939.081  61
   1  13   3 21256.0 1073.43  53
  -1 -13  -3 22317.1 936.191  54
   1 -13   3 20212.9 782.130  43
   1  13   3 19363.4 896.448  50
  -1 -13  -3 20687.2 886.474  43
  -1  13  -3 20736.6 962.303  41
   1  13   4 33004.4 1066.25  28
   1 -13   4 36225.1 904.172  43
  -1 -13  -4 38661.1 1131.21  54
   1  13   4 33982.7 983.999  50
   1 -13   4 38590.7 1126.09  54
   1 -13   4 37606.6 1145.08  61
  -1 -13  -4 35147.2 1082.51  43
   1  13   4 40238.3 1369.83  53
   1  13   4 35186.6 1158.67  29
  -1  13  -4 38310.0 1206.86  41
  -1  13  -4 38345.9 1242.41  34
   1 -13   5 16336.4 661.995  61
  -1 -13  -5 17504.5 715.329  47
  -1  13  -5 16713.7 709.333  41
  -1  13  -5 16215.0 751.931  34
   1 -13   5 17025.3 681.650  54
   1  13   5 17592.5 832.142  53
  -1  13  -6 143.366 138.477  35
   1 -13   6-33.3420 92.7567  54
   1  13   6 420.348 198.216  53
  -1 -13  -6 78.4579 121.350  47
  -1  15   1 18206.4 588.965  50
   1  15  -1 19249.5 602.876  50
  -1  15   0 10305.9 452.928  50
   1  15   0 9541.39 427.239  50
   2   0 -14 23431.7 794.071  40
   2   0 -14 22230.6 777.709  52
   2   0 -13-106.382 243.628  52
   2   0 -13 363.453 218.316  40
   2   0 -12 45417.2 1501.55  70
   2   0 -12 49698.9 1703.91  62
   2   0 -12 49631.3 1712.93  52
   2   0 -12 50468.3 1738.69  40
   2   0 -11 162.179 311.792  40
   2   0 -11 62.1730 388.188  62
   2   0 -11 189.157 270.934  52
   2   0 -11 273.210 221.254  35
   2   0 -11 371.211 387.585  57
   2   0 -10 26197.2 1598.96  64
   2   0 -10 26197.2 1189.02  35
   2   0 -10 24723.4 2462.40  13
   2   0 -10 25883.8 1539.83  67
   2   0 -10 24732.7 1270.29  40
   2   0 -10 25198.3 1257.42  57
   2   0 -10 25456.8 1258.21  62
   2   0 -10 24788.8 2281.86  74
  -2   0   9-394.625 335.500   2
   2   0  -9-338.122 403.458  74
   2   0  -9-70.2022 311.054  57
   2   0  -9 383.947 380.996  67
   2   0  -9 725.683 365.605  64
   2   0  -9-165.561 200.183  35
   2   0  -9 195.730 380.021  62
   2   0  -9 524.114 432.728  13
   2   0  -9 33.8743 269.429  46
   2   0  -8 104764. 4164.04  74
   2   0  -8 104459. 4276.32  13
  -2   0   8 106447. 3915.97   2
   2   0  -7 304.443 422.661  13
   2   0  -7 397.605 355.714  74
  -2   0   7-372.090 437.352   2
  -2   0   7-328.384 318.908   1
   2   0  -7 129.123 331.399  71
   2   0  -6 407229. 6386.04  11
   2   0  -6 393927. 6557.80  74
   2   0  -6 406530. 6750.12  13
  -2   0   6 388860. 6166.39   2
   2   0  -6 375584. 5838.59  71
  -2   0   6 384715. 4168.95   6
  -2   0   6 393251. 5450.59   1
  -2   0   5-25.4860 211.653   1
  -2   0   5 263.013 194.587   6
   2   0  -5 2.29306 208.557  71
   2   0  -5-86.5255 318.202  13
   2   0  -5-103.954 266.649  74
   2   0  -5 6.97433 89.6135  12
  -2   0   5 400.644 96.4127  72
   2   0  -5-22.7426 88.7030   7
   2   0  -5 232.874 272.736  11
   2   0  -4 107373. 2274.28  71
   2   0  -4 114840. 2536.04  11
   2   0  -4 110718. 1281.10   7
  -2   0   4 115972. 1891.87   6
   2   0  -4 109006. 2611.78  74
   2   0  -4 116141. 2697.21  13
   2   0  -4 117998. 1615.48  12
   2   0  -3 157.415 232.101  74
   2   0  -3 56.6921 151.554  71
   2   0  -3-11.5884 212.473  13
   2   0  -3 38.7960 139.153  12
   2   0  -3-1.25124 221.715  11
   2   0  -3 42.5187 61.5185   7
  -2   0   3 83.6294 70.0097  72
   2   0  -2 188067. 1598.13  71
  -2   0   2 175420. 1920.84   9
  -2   0   2 191939. 1949.86  73
   2   0  -2 179297. 2131.39  13
   2   0  -2 179781. 1774.20  12
   2   0  -2 172288. 1925.53  11
   2   0  -2 184490. 2225.67  74
   2   0  -1 131.355 77.1734  11
   2   0  -1 54.2709 79.4162  72
   2   0  -1 46.0123 63.3430  74
   2   0  -1 54.8819 77.9552  12
  -2   0   1 80.4964 84.7327   9
   2   0   0 486127. 2368.47  12
   2   0   0 493933. 3279.50  72
  -2   0   0 516270. 3026.30  71
   2   0   1 82.8139 82.9287  12
   2   0   1 9.35189 158.794  72
  -2   0  -1 193.802 202.442  71
  -2   0  -1 134.035 115.466  74
  -2   0  -1 117.352 197.143  13
   2   0   1 306.472 208.626   2
   2   0   1 80.8355 140.664   6
   2   0   2 26376.3 1043.96  72
   2   0   2 33984.6 1326.01   2
  -2   0  -2 34332.8 1379.33  13
   2   0   2 32450.6 635.657   1
  -2   0  -2 28373.7 1262.12  71
  -2   0  -2 29113.2 1064.49  74
  -2   0  -2 37798.4 1228.01   7
   2   0   2 34867.2 1035.19   6
   2   0   3-27.5192 159.875   6
  -2   0  -3-17.2480 280.611  71
  -2   0  -3 228.973 198.824  74
  -2   0  -3 242.661 330.258  13
  -2   0  -3-143.176 209.172   7
   2   0   3-7.28589 127.065   1
   2   0   3 5.18183 206.498  72
   2   0   3 4.58951 256.248   2
   2   0   4 181805. 4025.54   2
  -2   0  -4 196099. 4373.25  71
  -2   0  -4 184574. 3803.76  74
  -2   0  -4 185232. 3289.58   7
   2   0   4 182914. 2837.75   6
  -2   0  -4 181007. 4227.25  13
   2   0   4 189038. 3313.64  72
  -2   0  -5 348.854 305.155  74
  -2   0  -5 67.1691 376.869  13
   2   0   5 185.378 189.637  72
   2   0   5-195.074 386.655   2
  -2   0  -5 294.506 221.485   7
  -2   0  -5-173.866 386.165  71
  -2   0  -6 146353. 4732.08  13
   2   0   6 141663. 4433.39   2
  -2   0  -6 144248. 4256.37  74
  -2   0  -6 140487. 4644.14  71
  -2   0  -7-967.947 419.773  74
   2   0   7-908.466 530.492   2
  -2   0  -7 324.762 516.709  13
  -2   0  -8 155566. 5676.70  13
  -2   0  -8 149908. 2886.64  62
  -2   0  -8 152968. 3180.01  46
  -2   0  -8 159343. 4025.36  64
   2   0   8 151125. 5104.66   2
  -2   0  -8 161044. 3138.38  55
  -2   0  -8 154018. 2957.33  65
  -2   0  -8 144846. 2772.96  57
  -2   0  -8 155957. 3631.54  48
  -2   0  -9-51.9645 301.638  40
  -2   0  -9 419.360 414.117  62
  -2   0  -9-128.328 309.488  65
  -2   0  -9-164.665 455.176  64
  -2   0  -9 203.427 333.953  46
  -2   0 -10 23107.4 1671.02  64
  -2   0 -10 22248.1 1193.96  40
  -2   0 -10 23849.0 1165.56  65
  -2   0 -11-248.593 230.898  52
  -2   0 -11-51.6000 267.327  40
  -2   0 -12 22588.8 833.258  52
  -2   0 -12 23966.5 884.257  40
   2  -2 -14-30.6035 130.787  52
   2   2 -14 500.564 188.135  40
   2   2 -13 8607.87 617.610  52
  -2  -2  13 8266.81 520.824  14
   2  -2 -13 10376.8 760.443  52
   2  -2 -13 9599.78 668.558  40
   2   2 -13 9612.38 701.592  40
   2  -2 -13 9301.19 680.926  62
   2   2 -12 128.162 212.652  35
   2  -2 -12 296.831 352.141  62
   2  -2 -12 183.497 294.379  40
   2   2 -12 371.410 271.439  52
   2  -2 -12-6.91054 346.305  57
   2  -2 -12-733.925 384.113  52
   2   2 -12 39.8208 290.567  40
   2  -2 -11 10700.8 777.119  47
   2  -2 -11 11240.4 826.071  65
   2  -2 -11 10125.7 838.967  57
   2  -2 -11 9568.61 753.163  70
   2   2 -11 10209.4 851.508  40
   2   2 -11 11122.9 866.007  52
   2  -2 -11 10156.8 866.991  62
   2   2 -11 10437.6 785.850  35
   2  -2 -11 12236.1 932.075  40
   2  -2 -10-32.5255 297.185  47
   2  -2 -10-138.852 308.153  70
   2   2 -10 686.126 439.945  62
   2  -2 -10-32.7073 286.834  40
   2  -2 -10-178.416 371.053  46
   2   2 -10 144.140 229.544  35
   2  -2 -10 32.9685 340.108  62
   2   2 -10 202.859 231.866  52
   2  -2 -10 184.751 343.607  57
   2  -2 -10 178.205 385.956  64
   2   2  -9-404.858 306.900  64
   2  -2  -9 403.492 401.367  74
   2   2  -9 41.0101 372.156  57
   2  -2  -9 223.026 396.818  64
   2   2  -9 429.036 259.713  52
   2  -2  -9-169.465 415.426  62
  -2   2   9 284.263 418.836   8
   2  -2  -9 977.888 493.888  67
   2   2  -9-333.238 370.413  13
   2  -2  -9 1279.12 614.803  13
   2   2  -9 532.545 477.390  74
   2  -2  -9 27.1147 241.721  55
   2   2  -9 46.3039 194.501  35
   2  -2  -9 588.090 398.341  46
   2  -2  -9 960.726 385.629  57
   2   2  -9 312.213 404.239  62
  -2  -2   9 323.815 494.405   2
   2   2  -9 759.417 456.203  67
   2  -2  -9 265.798 467.499  71
   2  -2  -9 137.249 263.322  40
   2  -2  -9 216.346 267.364  47
   2  -2  -8 485.072 409.189  13
   2  -2  -8 398.269 409.368  74
   2   2  -8 26.0959 374.417  13
  -2   2   8 232.682 395.493   8
   2  -2  -8 1083.22 524.229  11
   2  -2  -8 177.552 388.534  71
   2   2  -8-166.174 356.532  74
  -2  -2   8-205.028 353.638   2
  -2  -2   7 6283.62 1034.05   1
  -2   2   7 6823.61 917.368   8
   2   2  -7 4139.48 871.620  13
  -2  -2   7 6078.55 777.710   6
  -2   2   7 4362.21 723.082   2
   2  -2  -7 6097.48 935.456  11
   2  -2  -7 4503.51 886.901  13
  -2  -2   7 6224.75 971.090   2
   2  -2  -7 4841.57 868.833  74
   2   2  -7 4339.77 859.059  74
   2  -2  -7 4710.41 844.354  71
  -2   2   6 1727.92 446.144   8
   2  -2  -6 1626.61 568.150  13
   2   2  -6 1587.22 506.171  74
  -2   2   6 882.170 331.349   2
   2  -2  -6 3027.28 620.654  11
  -2  -2   6 1210.79 355.445   6
   2  -2  -6 666.647 385.404  74
   2  -2  -6 1658.95 379.896   7
   2   2  -6 1579.47 323.629  12
   2   2  -6 1311.04 535.201  13
   2  -2  -6 1754.04 508.706  71
  -2  -2   6 1293.79 528.406   2
  -2   2   6 1834.61 333.286  72
  -2  -2   6 946.497 546.714   1
   2   2  -5 816.397 416.161  74
  -2  -2   5 822.106 447.094   1
  -2  -2   5 411.580 301.678   6
   2  -2  -5 798.381 277.244   7
   2  -2  -5 725.286 308.174  71
   2  -2  -5 980.092 395.055  13
   2   2  -5 813.688 296.280  12
   2   2  -5 754.670 411.321  13
  -2   2   5 1006.97 317.884  72
   2  -2  -5 1253.40 421.251  74
  -2   2   5 305.574 236.397   8
   2  -2  -5 929.215 383.668  11
   2   2  -4 22.3784 286.101  13
   2   2  -4 483.180 364.474  74
   2  -2  -4-11.8244 252.205  74
   2  -2  -4 28.5709 201.470   7
   2  -2  -4 205.065 275.653  13
  -2  -2   4-73.1254 203.764   6
  -2  -2   4-125.621 313.845   1
   2  -2  -4 70.5423 274.167  11
   2  -2  -4 46.3496 218.485  71
   2   2  -4 55.4278 234.006  12
  -2   2   4 81.3132 175.214   8
   2   2  -3 44762.0 1519.60  12
  -2   2   3 44456.3 1275.42   8
   2  -2  -3 47787.3 1618.17  13
   2   2  -3 48758.4 1738.92  74
   2  -2  -3 45406.5 1422.46   7
   2  -2  -3 47974.8 1594.30  74
  -2  -2   3 45121.3 1811.53   1
   2  -2  -3 49959.0 1548.74  71
   2   2  -3 46020.2 1573.81  13
   2  -2  -3 46140.6 1537.03  11
   2  -2  -2 51456.8 1403.89   7
  -2  -2   2 50522.8 1033.74   7
  -2  -2   2 49276.1 1238.78  10
  -2   2   2 48712.3 1149.68   8
   2  -2  -2 57943.4 1503.93  74
   2  -2  -2 56134.1 1469.12  71
   2   2  -2 52579.6 1441.54   5
  -2   2   2 49266.1 1396.10   3
   2  -2  -2 50758.4 1410.05  11
   2   2  -2 50291.5 1303.87  13
  -2  -2   2 48686.4 1863.69   1
   2   2  -2 50279.1 899.426   4
   2  -2  -1 18507.2 833.121   7
  -2  -2   1 19240.5 1149.26   1
  -2  -2   1 17781.7 725.521  71
   2  -2  -1 17268.3 637.942   2
   2   2  -1 18311.7 557.455   3
  -2   2   1 18478.2 794.676   3
   2  -2  -1 19035.4 721.804   6
  -2  -2   1 17620.0 710.847   7
  -2  -2   0 431.636 208.751   7
   2  -2   0 386.731 196.706   6
   2  -2   0 194.602 198.584   2
  -2   2   0 189.109 190.647   5
  -2   2   0 418.270 130.843   9
  -2  -2   0 770.387 201.757  73
  -2  -2   0 385.865 113.473  11
   2   2   0 372.755 220.073   8
  -2  -2   0 825.037 216.795  71
  -2  -2  -1 51584.8 1221.87  11
  -2   2  -1 53560.5 1660.49   4
   2   2   1 50085.1 1209.51  12
  -2  -2  -1 55392.5 1572.71  71
   2  -2   1 50280.0 1531.97   6
  -2  -2  -1 54063.8 1573.90   7
  -2  -2  -1 53905.7 1172.85  13
  -2   2  -1 54409.3 1373.94  74
   2   2   1 49740.1 965.585   2
   2   2   1 51255.2 1492.50   8
   2  -2   1 55436.5 1440.68  72
   2   2   1 57791.6 1732.51  72
   2  -2   1 51445.3 1582.32   2
  -2  -2  -2 3583.77 453.840  11
  -2   2  -2 3825.81 751.211  13
   2   2   2 3241.51 269.294  12
   2   2   2 2953.31 435.630   8
   2   2   2 2779.07 341.827   2
  -2  -2  -2 3327.84 429.905  13
   2  -2   2 3059.96 491.006   6
  -2  -2  -2 3725.38 517.857  71
  -2  -2  -2 3186.17 523.954   7
  -2   2  -2 3294.06 519.903   4
   2   2   2 3835.47 559.241  72
  -2   2  -2 3357.19 418.525  74
   2  -2   2 3012.36 509.247   2
   2  -2   2 3856.38 427.547  72
  -2  -2  -3 39419.9 1625.49  11
   2   2   3 41015.5 1439.45   2
   2   2   3 35415.5 1587.90   8
  -2  -2  -3 38671.9 1627.99   7
  -2   2  -3 37956.7 2022.53  13
  -2  -2  -3 35906.9 1511.93  13
   2   2   3 37154.1 1689.09  72
   2  -2   3 39508.0 1643.87   6
  -2   2  -3 35451.3 1481.98  74
   2  -2   3 36981.3 1299.79  72
  -2  -2  -3 38752.4 1770.34  71
   2  -2   3 36912.8 1830.37   2
   2  -2   4 3022.60 426.766  72
   2  -2   4 2252.32 479.407   6
  -2  -2  -4 2391.74 544.549  11
   2  -2   4 2030.55 576.106   2
  -2   2  -4 3064.85 545.839  74
   2   2   4 2215.50 432.578   2
  -2   2  -4 2907.67 737.293  13
  -2  -2  -4 3133.18 620.716  71
   2   2   4 2228.70 466.340  72
  -2  -2  -4 1894.66 447.229   7
  -2  -2  -4 2275.58 511.802  13
   2   2   4 2404.77 501.336   8
  -2   2  -5 3325.93 787.130  13
  -2   2  -5 4182.48 684.803  74
  -2  -2  -5 3666.84 600.409   7
   2  -2   5 5809.25 814.031   6
  -2  -2  -5 3818.09 669.393  13
   2   2   5 4751.20 741.328   2
   2   2   5 3542.50 655.312  72
  -2  -2  -5 3901.28 780.654  71
   2  -2   5 3813.72 839.996   2
   2   2   5 4764.85 775.470   8
   2  -2   6 3341.18 820.327   2
   2   2   6 4364.96 810.900   8
  -2   2  -6 4292.43 984.174  13
  -2  -2  -6 2421.84 644.667  13
  -2  -2  -6 4576.97 977.756  71
  -2   2  -6 4905.83 804.768  74
   2  -2   6 4433.26 700.613   6
   2   2   7 10511.9 1384.15   8
  -2   2  -7 12376.9 868.854  62
   2  -2   7 12762.6 1571.01   2
  -2  -2  -7 11560.2 837.654  55
  -2   2  -7 11864.6 1636.98  13
  -2  -2  -7 12694.5 1075.38  64
  -2   2  -7 10996.1 1034.19  48
  -2  -2  -7 13257.7 848.361  47
  -2  -2  -7 12319.0 1566.64  71
  -2  -2  -7 10908.6 1372.25  13
  -2  -2  -7 13287.1 966.337  46
  -2  -2  -8 1230.34 635.676  71
  -2  -2  -8-26.5456 311.461  47
  -2  -2  -8 309.005 533.732  13
  -2  -2  -8 476.955 350.395  62
  -2   2  -8-81.1157 195.018  35
  -2   2  -8-517.613 277.850  46
  -2  -2  -8 172.386 324.641  46
  -2  -2  -8-522.048 311.299  55
  -2  -2  -8 377.358 333.351  40
  -2   2  -8 230.643 477.883  48
   2  -2   8 825.764 526.668   2
   2  -2   8 1000.01 324.753  16
  -2  -2  -8-68.5043 376.362  64
   2   2   8 763.919 566.757   8
  -2  -2  -8 55.8984 358.388  57
  -2   2  -8 231.104 310.370  64
  -2   2  -8-44.6135 311.508  65
  -2  -2  -9 9289.92 939.789  46
  -2   2  -9 10480.4 984.643  64
  -2  -2  -9 8322.88 744.660  40
  -2  -2  -9 8344.88 787.229  62
  -2  -2  -9 9212.93 1152.75  64
  -2  -2  -9 8894.51 805.924  47
  -2   2  -9 9534.49 771.580  65
  -2   2  -9 8856.97 739.283  52
  -2  -2  -9 10024.9 911.383  55
  -2  -2  -9 8985.72 820.445  65
  -2  -2  -9 9637.65 792.491  57
  -2   2 -10 1378.38 324.939  52
  -2  -2 -10 1792.63 391.961  40
  -2  -2 -10 1104.98 438.420  62
  -2  -2 -10 1442.46 413.454  46
  -2   2 -10 1832.79 438.068  40
  -2  -2 -10 1435.73 577.532  64
   2  -2  10 1709.28 298.689  24
  -2  -2 -10 1377.04 419.423  65
  -2  -2 -11-661.207 260.788  65
   2  -2  11-437.328 172.154  14
  -2  -2 -11 113.464 219.712  40
  -2   2 -11 39.0891 204.541  52
  -2   2 -11 223.877 244.084  40
  -2  -2 -12 67.1103 168.461  52
  -2   2 -12-93.8092 168.640  40
  -2   2 -12 123.689 138.624  52
   2  -4 -13 484.099 272.893  62
   2  -4 -13-85.2754 253.819  52
   2   4 -13-33.4225 225.460  40
   2   4 -12 50747.7 1526.40  52
   2  -4 -12 51530.2 1517.55  57
   2   4 -12 49928.0 1739.76  40
   2  -4 -12 54867.1 1654.60  62
  -2  -4  12 51129.7 1465.38  16
   2   4 -12 51434.6 1523.30  35
   2   4 -11 5361.84 714.928  68
   2   4 -11 8809.60 721.735  52
   2  -4 -11 8636.44 775.983  40
   2   4 -11 7734.36 700.067  35
   2  -4 -11 4786.73 843.486  46
   2  -4 -11 8567.85 789.039  62
   2  -4 -11 8608.06 718.726  57
   2  -4 -11 8526.28 725.902  47
   2  -4 -11 8623.07 711.886  70
   2  -4 -10 47847.4 1735.41  62
   2  -4 -10 47479.6 1674.49  57
  -2  -4  10 47607.5 1737.04  23
   2  -4 -10 46974.8 1606.40  70
   2   4 -10 49097.6 1917.06  68
   2   4 -10 45104.4 1665.14  35
   2   4 -10 50015.0 1703.16  52
   2  -4 -10 46921.8 2109.31  55
   2  -4 -10 47479.1 1653.11  47
   2  -4 -10 48493.2 1757.83  40
   2  -4 -10 43529.1 2151.76  46
   2   4 -10 49790.9 1610.56  45
   2   4  -9 953.950 764.888  13
  -2   4   9-128.014 601.995   3
   2  -4  -9 151.654 300.036  47
   2  -4  -9-5.73390 274.445  70
   2  -4  -9-13.7941 266.625  64
   2   4  -9 561.535 276.844  52
  -2   4   9 107.582 461.656   8
   2  -4  -9-90.0576 303.299  40
  -2  -4   9 63.0272 278.526  21
   2   4  -9 432.370 332.266  68
   2  -4  -9-12.5421 347.043  46
   2  -4  -9 145.445 322.808  57
   2   4  -9-687.949 407.291  74
  -2  -4   9 1265.06 536.659   2
   2  -4  -9-1710.85 707.942  71
   2  -4  -9 45.1958 333.279  62
   2  -4  -9 308.747 285.682  55
   2   4  -9 645.328 316.866  35
   2  -4  -8 67765.2 1868.48  40
  -2   4   8 73553.3 3820.28   3
   2   4  -8 61351.2 3372.30  74
  -2  -4   8 72081.2 3701.31   2
   2   4  -8 67404.1 1901.55  35
  -2  -4   8 73498.0 3183.94   6
  -2   4   8 71554.3 3316.40   8
   2  -4  -8 64878.7 3452.69  71
   2   4  -8 70350.0 4274.54  13
   2  -4  -8 71775.8 1819.81  57
   2  -4  -8 70639.9 3494.89  11
  -2   4   7 20639.5 1883.68   3
  -2   4   7 21551.9 1697.73   8
   2   4  -7 19409.7 2054.76  13
  -2  -4   7 18610.2 943.999  22
   2  -4  -7 19022.6 1680.87  11
   2  -4  -7 20475.4 1812.08  71
   2   4  -7 19742.0 1825.54  74
  -2  -4   7 20211.2 1851.09   2
  -2  -4   7 18492.2 1573.25   6
  -2   4   6 277243. 6202.86   3
  -2  -4   6 275246. 5676.18   6
   2   4  -6 282826. 5618.67  12
   2   4  -6 279657. 6843.13  13
   2  -4  -6 275694. 5779.32  11
   2   4  -6 261136. 6148.39  74
   2  -4  -6 274247. 5339.38   7
  -2   4   6 282449. 5600.14   8
  -2  -4   6 276847. 6139.59   2
  -2  -4   6 286541. 7323.32   1
  -2   4   6 268991. 5501.23  72
   2  -4  -6 265403. 5923.86  71
  -2  -4   6 255327. 3252.91  22
   2  -4  -5 323.362 378.700  71
  -2   4   5 269.535 390.584   3
   2   4  -5 122.701 317.324  74
  -2  -4   5 664.317 400.290   6
   2  -4  -5 152.605 332.496  11
   2   4  -5 229.931 398.736  12
  -2  -4   5 267.437 279.096   2
   2   4  -5 1118.79 545.102  13
  -2  -4   5-99.1751 476.536   1
  -2   4   5 588.995 333.034   8
   2  -4  -5 309.320 277.113   7
   2   4  -4 71400.5 1993.68   4
   2  -4  -4 67617.0 2414.35  11
  -2   4   4 65912.5 2485.21   3
  -2   4   4 67584.8 2253.23   8
   2  -4  -4 62751.9 2408.23   7
   2  -4  -4 67086.0 2522.41  71
  -2  -4   4 65499.6 2447.69   6
   2   4  -4 66708.0 2745.60  74
  -2  -4   4 72384.2 3398.36   1
   2   4  -4 67982.5 2697.51  13
   2   4  -3 18315.1 1283.66  13
   2   4  -3 19650.6 1036.92   4
   2   4  -3 20187.5 1312.55   5
   2  -4  -3 19493.4 1294.73   7
  -2   4   3 17261.8 1062.71   8
   2  -4  -3 19592.4 1213.96  11
  -2   4   3 19602.9 1268.05   3
  -2  -4   3 19608.0 1255.39   6
   2  -4  -3 20896.9 1321.52  71
   2  -4  -2 276070. 4514.53   7
   2   4  -2 281430. 4613.02  13
  -2  -4   2 271482. 3820.31   7
   2  -4  -2 269278. 4476.16  71
   2   4  -2 274960. 4508.26   5
  -2  -4   2 271466. 4234.57   6
   2  -4  -2 278159. 4184.45  11
   2  -4  -2 258712. 3474.38   6
  -2   4   2 275378. 4346.35   3
  -2  -4   1 68.5531 240.215  71
   2  -4  -1 256.968 297.426  71
  -2  -4   1 304.076 251.737   6
  -2  -4   1 370.804 282.997   7
   2  -4  -1 38.9461 264.496   7
   2  -4  -1 113.044 210.947   6
   2  -4  -1 180.128 160.550   2
  -2   4   1-130.013 287.943   3
   2   4  -1 129.970 223.683   3
  -2  -4   0 447443. 5500.49   7
   2   4   0 424765. 5407.43   8
   2  -4   0 453686. 5314.47   6
  -2   4   0 439509. 5166.67   5
  -2  -4   0 447591. 4499.22   6
  -2  -4   0 447748. 3827.68  11
   2  -4   0 471256. 4957.76   2
  -2  -4   0 432460. 5315.33  71
   2   4   0 444156. 4800.79   3
  -2  -4  -1 15272.8 1109.47   7
  -2  -4  -1 17239.4 883.572  11
  -2   4  -1 14584.0 1035.31   5
  -2  -4  -1 17488.1 821.541  73
  -2  -4  -1 16206.9 756.799   6
  -2   4  -1 16317.0 583.628   9
  -2  -4  -1 16557.5 1135.77  71
   2  -4   1 15366.2 1011.65   2
  -2   4  -1 17929.8 1209.36   4
   2  -4   1 16798.5 1148.32   6
   2   4   1 16551.4 1145.77   8
  -2  -4  -2 172706. 3138.44  11
  -2  -4  -2 184465. 3993.05   7
   2  -4   2 175044. 3842.27   2
  -2   4  -2 178137. 4002.44   4
  -2   4  -2 166968. 3643.99  74
   2   4   2 172691. 3834.81   8
  -2  -4  -2 178817. 3984.76  71
   2  -4   2 172153. 3875.22   6
  -2   4  -3 10028.7 1532.95  13
   2  -4   3 8545.65 1012.02   2
  -2  -4  -3 9238.90 1010.84   7
  -2   4  -3 9650.95 934.579  74
   2   4   3 10558.1 1061.58   8
   2  -4   3 9861.88 1031.97   6
  -2   4  -3 10555.7 1050.82   4
  -2  -4  -3 9602.83 1025.77  71
   2   4   3 9851.12 1092.27  72
  -2  -4  -3 8996.63 837.177  11
   2  -4   4 99704.6 3617.37   2
   2  -4   4 91830.7 1952.34  23
  -2   4  -4 106041. 4837.27  13
   2  -4   4 103412. 3414.59   6
  -2  -4  -4 89583.9 3261.72   7
  -2   4  -4 93930.6 3039.39  74
  -2  -4  -4 92494.2 3443.79  71
   2   4   4 98523.3 3375.53   8
   2   4   4 93383.3 3423.89  72
   2   4   5 13075.0 1330.24  72
  -2   4  -5 14300.7 1931.30  13
   2  -4   5 13445.7 767.206  21
  -2   4  -5 13051.4 1211.67  74
  -2  -4  -5 14886.6 1535.92  71
  -2  -4  -5 13643.2 1300.03  11
  -2  -4  -5 13446.9 1299.35   7
   2  -4   5 12188.4 1289.57   6
  -2  -4  -5 11624.1 1196.53  13
   2  -4   5 12541.5 792.868  23
   2  -4   5 13510.6 1522.04   2
   2   4   5 12338.8 1325.28   8
  -2  -4  -6 132265. 4158.83   7
   2  -4   6 132703. 2586.75  23
   2  -4   6 151628. 4563.11   6
   2   4   6 122329. 4172.91  72
   2   4   6 150112. 4960.08   8
  -2   4  -6 143357. 6281.41  13
   2  -4   6 142901. 5108.19   2
  -2  -4  -6 128884. 4841.85  71
  -2   4  -7 135.776 335.686  48
   2  -4   7 335.963 284.696  23
  -2  -4  -7 91.1878 372.385  62
  -2   4  -7-229.337 247.921  64
  -2   4  -7 466.961 526.935  66
  -2  -4  -7 16.5725 254.116  64
   2  -4   7 88.2540 434.231   2
  -2   4  -7-980.744 850.841  13
  -2  -4  -7-52.9571 280.547  57
  -2  -4  -7 797.437 324.360  54
  -2   4  -7 102.672 225.901  35
   2   4   7-772.390 412.559   8
  -2  -4  -7 247.008 364.902  46
  -2  -4  -7 383.531 307.514  40
  -2  -4  -7 27.3920 313.801  47
  -2   4  -7 610.471 245.492  52
  -2  -4  -7 685.960 351.710  55
  -2  -4  -7 446.333 515.938  71
  -2  -4  -8 135503. 2894.41  47
  -2  -4  -8 139580. 3201.89  64
  -2   4  -8 130801. 2610.56  35
  -2  -4  -8 142870. 3489.02  55
  -2  -4  -8 130767. 2704.53  40
  -2   4  -8 135790. 2889.51  64
  -2  -4  -8 131860. 2715.69  62
  -2   4  -8 134327. 2519.69  52
   2  -4   8 138649. 2928.81  16
  -2   4  -8 131888. 3503.95  48
  -2  -4  -8 131547. 2537.41  57
  -2  -4  -9 2523.48 465.359  40
  -2  -4  -9 2983.23 535.404  47
  -2  -4  -9 2440.79 428.580  57
   2  -4   9 2722.84 407.219  16
  -2  -4  -9 2570.79 494.773  62
  -2   4  -9 3745.44 658.550  68
  -2  -4  -9 3481.78 720.174  46
  -2  -4  -9 3219.59 627.806  55
  -2  -4  -9 3550.38 572.252  64
  -2   4  -9 3817.32 444.947  52
  -2   4  -9 2875.44 417.078  35
  -2   4 -10 25669.5 1038.59  52
  -2  -4 -10 26476.2 1159.38  62
  -2  -4 -10 26139.1 1562.39  46
  -2  -4 -10 27098.8 1230.99  47
  -2  -4 -10 26445.6 1056.67  57
  -2   4 -10 27411.3 1211.29  45
   2  -4  10 25241.1 1104.29  24
  -2  -4 -10 26424.4 1282.45  65
  -2  -4 -10 26875.8 1162.31  40
   2  -4  10 26145.3 1025.96  16
  -2  -4 -11 194.228 246.950  62
  -2  -4 -11 312.589 269.177  65
   2  -4  11-169.440 174.134  14
  -2   4 -11 127.959 260.664  40
  -2  -4 -12 13513.3 574.484  52
  -2   4 -12 15164.4 612.921  40
   2   6 -13 497.862 148.894  40
   2  -6 -13 265.809 158.948  62
   2   6 -12 69.2733 182.134  35
  -2  -6  12-224.053 143.915  24
   2   6 -12 313.323 245.294  40
  -2  -6  12-44.1585 170.209  16
   2  -6 -12 431.930 280.001  57
   2  -6 -12-194.714 249.019  62
   2  -6 -12 31.6097 212.557  65
   2   6 -11 1224.99 351.591  35
   2  -6 -11 1331.27 384.224  62
  -2  -6  11 1664.89 385.098  16
  -2  -6  11 1533.59 314.730  23
   2   6 -11 792.537 340.023  68
   2  -6 -11 753.780 307.965  57
   2  -6 -11 1350.64 374.712  47
   2   6 -10 187.165 299.243  68
  -2  -6  10-40.6999 225.015  23
   2  -6 -10 309.837 338.366  62
   2  -6 -10-225.953 334.362  55
  -2  -6  10 527.298 266.265  21
   2   6 -10 295.204 309.158  35
  -2  -6  10 1163.40 399.620  16
   2  -6 -10 100.513 322.230  46
   2  -6 -10-3.90375 320.182  47
   2  -6 -10 625.123 382.101  57
   2   6 -10 297.232 208.850  45
   2  -6  -9 8460.56 886.816  55
   2  -6  -9 8897.09 860.914  46
  -2  -6   9 8604.15 849.226  23
   2  -6  -9 8160.35 711.348  57
   2  -6  -9 8468.29 786.285  54
   2   6  -9 7724.92 803.875  35
  -2  -6   9 8555.95 750.537  21
   2  -6  -9 7417.21 716.064  47
   2   6  -9 8105.75 800.576  68
   2   6  -9 9247.90 714.557  45
   2   6  -9 8409.51 949.345  34
   2   6  -8 717.303 402.145  34
  -2  -6   8 103.605 258.553   2
  -2  -6   8 85.2623 319.627  21
   2  -6  -8 268.155 287.144  54
  -2  -6   8 109.078 330.308  23
   2  -6  -8-468.684 297.521  11
  -2  -6   8 1233.32 437.298   6
   2   6  -8 1326.51 652.530  13
   2   6  -8 177.703 233.555  45
  -2  -6   8 716.774 298.490  22
   2   6  -8 398.884 338.643  68
   2  -6  -8 70.2616 287.195  43
   2   6  -8 205.466 394.813  41
   2   6  -8-2537.86 816.601  74
  -2   6   8 215.977 311.755   3
   2  -6  -8-35.9414 339.982  47
   2  -6  -8 478.157 313.935  55
  -2   6   8-466.766 491.349   8
   2  -6  -8-1383.72 601.509  71
   2  -6  -8 738.953 349.214  46
  -2  -6   7 25119.8 2194.48   2
   2  -6  -7 24664.6 1094.41  59
   2   6  -7 20835.5 1442.18  34
  -2  -6   7 24743.9 1152.82  22
   2   6  -7 26751.5 1535.11  41
   2  -6  -7 24290.4 1144.79  54
  -2  -6   7 24099.1 2034.00   6
  -2   6   7 23930.4 2028.78  72
   2  -6  -7 23802.6 2170.74  71
   2  -6  -7 23482.6 1953.69   7
  -2  -6   7 26843.5 1365.43  21
   2   6  -7 23506.9 2576.65  13
  -2   6   7 23089.3 1967.67   8
   2  -6  -7 21320.7 1824.26  11
   2   6  -7 21295.3 2085.63  74
   2  -6  -7 25324.0 1230.15  70
   2   6  -7 23168.0 1379.44  66
   2   6  -7 25630.3 1257.33  68
   2  -6  -7 23570.0 1130.37  43
  -2   6   7 22774.0 2201.33   3
  -2  -6   6 543.234 309.203  22
  -2  -6   6-262.066 416.564   6
  -2   6   6-302.198 412.843  72
   2  -6  -6 702.600 465.483  71
   2   6  -6 419.822 429.599  74
  -2  -6   6 1059.99 440.013  21
  -2   6   6 1006.37 452.996   3
  -2  -6   6 515.103 249.616  32
   2   6  -6 1233.50 708.406  13
  -2  -6   6 1009.84 433.912   2
   2  -6  -6 1370.92 550.297  11
  -2   6   6 1755.47 682.629   8
   2   6  -6-23.9244 574.636  12
   2  -6  -6 375.607 366.816   7
   2   6  -5 3764.05 1052.37  12
   2   6  -5 3241.06 803.277  74
  -2  -6   5 3131.52 765.402   6
  -2  -6   5 3028.39 390.676  32
  -2  -6   5 4036.27 544.607  21
  -2  -6   5 3566.58 489.887  22
   2   6  -5 2930.91 808.765  13
   2  -6  -5 3521.55 740.284   7
   2  -6  -5 3410.48 820.801  71
   2  -6  -5 3843.26 715.939  11
  -2   6   5 3982.96 846.066   3
  -2  -6   5 4320.52 789.746   2
  -2   6   5 4089.14 796.261   8
   2  -6  -4 2054.38 590.943  11
  -2  -6   4 2704.80 401.879  22
  -2   6   4 2312.34 583.518   8
  -2  -6   4 2242.69 533.257   2
   2  -6  -4 2802.99 676.392   7
   2   6  -4 2306.92 735.476  13
   2  -6  -4 2980.10 793.567  71
  -2  -6   4 2368.84 612.903   6
   2   6  -4 2860.15 761.347  74
  -2  -6   4 2782.94 457.198  21
  -2   6   4 2156.89 610.999   3
  -2  -6   4 1682.94 307.120  32
   2  -6  -3 1973.14 499.165  11
   2   6  -3 3192.62 710.449   5
  -2  -6   3 3315.47 637.762   6
   2  -6  -3 2610.16 629.804  71
  -2  -6   3 2852.95 402.931  21
  -2  -6   3 1811.78 305.838  32
  -2  -6   3 2318.88 350.213  22
   2  -6  -3 2384.04 664.744   7
   2   6  -3 1929.79 531.856   4
   2   6  -3 1827.99 577.311  13
  -2  -6   3 1854.45 578.604  71
  -2  -6   3 2390.55 493.003   2
  -2   6   3 2008.72 604.217   3
  -2  -6   2 798.821 404.513   7
   2  -6  -2 919.778 415.697  11
   2  -6  -2-72.8193 272.393   6
  -2  -6   2 169.818 238.858   6
   2   6  -2 456.107 413.562   5
   2  -6  -2 143.873 359.112  71
   2   6  -2-121.803 460.849  13
  -2  -6   2-56.4256 212.267   2
  -2  -6   2 210.110 353.244  71
  -2   6   2 469.068 339.902   3
   2  -6  -2 85.7022 410.130   7
  -2   6   1 4662.35 738.980   5
   2  -6  -1 3864.96 602.721   6
   2  -6  -1 4054.73 720.381  71
  -2  -6   1 3925.85 694.033  71
   2  -6  -1 3993.65 655.317  11
  -2  -6   1 3603.36 600.827   6
  -2  -6   1 4468.47 514.046  11
   2   6  -1 3665.63 756.749   5
  -2  -6   1 3999.82 683.919   7
  -2  -6   0 2309.45 557.163  71
   2   6   0 1671.11 464.879   3
  -2  -6   0 1885.58 368.412  11
   2  -6   0 1669.36 316.003   2
   2  -6   0 2422.13 650.564  71
   2  -6   0 2245.68 562.010   6
  -2  -6   0 1659.58 426.326   6
  -2   6   0 2825.72 596.307   5
  -2  -6   0 2242.87 612.379   7
   2  -6   1 57311.2 2524.93   6
  -2  -6  -1 56938.8 1877.77  73
   2  -6   1 55040.9 2028.92   2
  -2   6  -1 55734.0 2549.89   4
   2   6   1 57337.2 2358.97   3
  -2  -6  -1 57911.2 2601.55   7
  -2  -6  -1 59166.0 1901.69  11
  -2   6  -1 57379.4 2500.73   5
  -2  -6  -1 55705.1 2541.02  71
  -2  -6  -1 54165.0 1740.65   6
   2   6   2 1236.21 490.911   3
  -2  -6  -2 717.551 435.147   7
  -2  -6  -2 1339.58 375.666  11
   2  -6   2 1000.80 266.597  21
  -2  -6  -2 962.417 432.741  71
   2  -6   2 942.513 469.977   6
   2  -6   2 1229.67 309.113  16
  -2   6  -2 1433.41 560.675  74
   2  -6   2 678.627 332.307   2
   2   6   2 1036.63 259.072  20
  -2   6  -2 1556.88 552.831   4
   2   6   2 542.133 376.887   8
   2  -6   2 650.061 226.717  23
   2  -6   3 31677.1 2111.10   6
   2   6   3 29173.6 2159.92  72
   2  -6   3 30347.4 1152.37  21
   2   6   3 33494.1 2156.60   3
  -2   6  -3 30105.4 1964.29  74
   2   6   3 31675.7 1057.83  20
   2  -6   3 29327.2 1166.07  23
  -2  -6  -3 31895.1 1663.01  11
   2  -6   3 31318.3 2021.19   2
  -2   6  -3 31561.7 2091.57   4
   2   6   3 31133.1 2089.99   8
  -2   6  -3 30902.8 3025.59  13
   2  -6   3 30334.2 1186.17  16
   2   6   3 30358.5 957.581  26
  -2  -6  -3 32161.3 2175.16   7
  -2  -6  -3 28968.4 2070.50  71
   2  -6   4 276.068 307.745  16
  -2   6  -4-133.215 268.520  74
   2  -6   4-1204.50 506.271   2
   2  -6   4 31.2837 316.224   6
   2   6   4 180.727 464.875   3
   2   6   4-458.382 457.299   8
  -2  -6  -4-671.365 470.036   7
   2   6   4 706.559 497.167  72
  -2   6  -4-1926.50 617.788   4
  -2  -6  -4 123.334 212.419  71
   2   6   4-38.7617 148.998  26
   2  -6   4 72.3330 273.272  23
  -2   6  -4 84.3758 704.434  13
   2  -6   4 98.7484 254.303  21
   2   6   5 95.4611 391.392   3
   2   6   5 1458.67 286.584  26
   2  -6   5 2031.62 697.571   6
   2  -6   5 1230.80 271.007  21
   2  -6   5 987.135 584.571   2
   2  -6   5 1369.80 380.241  23
   2   6   5 193.033 468.233   8
  -2  -6  -5 1086.92 576.543   7
  -2  -6  -5 785.573 462.342  71
   2   6   5 1195.52 529.101  72
   2  -6   5 1330.66 433.579  16
  -2   6  -6 1843.73 518.622  66
  -2   6  -6 1766.37 378.004  45
   2  -6   6 996.786 542.646   6
   2   6   6 1890.82 342.842  26
  -2  -6  -6 2190.37 772.821  71
  -2   6  -6 1026.47 876.085  13
  -2   6  -6 1165.88 372.109  48
  -2  -6  -6 1132.59 415.608  56
  -2   6  -6 915.135 396.989  34
  -2  -6  -6 997.084 417.549  46
   2  -6   6 1171.77 653.456   2
   2   6   6 1120.28 563.464   3
  -2  -6  -6 2897.83 733.660   7
   2  -6   6 1358.01 350.682  21
   2  -6   6 1167.36 396.557  16
   2   6   6 2147.81 739.625  72
   2  -6   6 1410.32 377.262  23
   2   6   6 1737.42 707.284   8
  -2   6  -6 1046.24 385.443  41
  -2  -6  -6 1491.24 447.218  47
  -2  -6  -6 851.490 305.805  54
  -2   6  -7 1948.96 485.059  48
  -2  -6  -7 3224.48 524.189  54
   2  -6   7 3106.52 562.204  16
  -2   6  -7 2670.22 546.136  34
  -2   6  -7 2295.90 662.605  66
  -2   6  -7 2593.94 451.883  45
  -2  -6  -7 1816.69 450.831  47
  -2  -6  -7 2715.99 580.627  55
  -2   6  -7 2660.53 561.577  41
   2   6   7 2695.81 397.441  26
   2  -6   7 2700.06 492.646  23
  -2  -6  -7 2069.44 409.801  62
  -2  -6  -7 1889.71 534.304  46
   2  -6   8-158.690 285.334  16
   2  -6   8 30.9125 234.610  23
  -2  -6  -8-78.6353 381.116  46
  -2  -6  -8 122.813 337.021  47
  -2  -6  -8-21.3245 309.915  62
  -2   6  -8 188.857 356.015  68
  -2   6  -8 529.541 275.968  45
  -2   6  -8-90.9630 210.185  34
  -2   6  -8 65.6094 230.142  35
  -2  -6  -8 423.851 378.578  55
   2   6   9 4248.48 486.713  20
  -2  -6  -9 3742.16 593.229  46
   2  -6   9 3840.51 487.093  24
  -2  -6  -9 4410.04 511.863  62
  -2   6  -9 3291.85 437.092  35
  -2  -6  -9 3359.30 590.861  55
   2  -6   9 4635.84 550.578  16
  -2   6  -9 3566.19 493.216  45
  -2  -6  -9 4119.00 543.885  47
  -2   6  -9 3788.90 552.279  68
  -2  -6 -10-19.4805 246.833  47
   2  -6  10 70.6425 135.669  24
   2  -6  10 113.556 129.614  44
   2   6  10-296.417 169.568  20
   2  -6  10 710.769 234.188  14
  -2  -6 -10 28.9395 255.518  46
  -2   6 -10 80.4131 165.875  45
  -2   6 -10-153.846 268.094  68
  -2  -6 -10 76.9268 233.226  62
  -2  -6 -10 81.0406 279.455  65
   2  -6  10 327.950 192.215  16
  -2   6 -11 2275.26 309.464  40
  -2  -6 -11 2122.18 310.885  65
  -2  -8  12 32075.3 724.206  54
   2  -8 -12 32404.1 728.203  62
   2  -8 -12 30371.9 816.901  65
  -2  -8  11 4121.98 397.596  24
   2  -8 -11 4006.29 418.736  47
   2  -8 -11 4355.72 368.699  57
   2   8 -11 3881.27 430.887  35
   2  -8 -11 4368.51 428.938  62
  -2  -8  11 4521.06 417.366  54
  -2  -8  11 3852.56 396.315  16
   2  -8 -10 20302.1 1006.95  47
  -2  -8  10 22805.8 1073.98  16
   2  -8 -10 21765.8 905.828  57
   2   8 -10 19604.8 1062.20  68
  -2  -8  10 22895.5 1033.15  23
   2  -8 -10 20023.8 960.893  62
   2   8 -10 22328.9 1144.34  35
  -2   8  10 20176.4 909.215  25
  -2  -8   9 15885.8 1002.75  23
   2   8  -9 14871.4 1095.15  35
  -2   8   9 14582.1 856.730  25
   2  -8  -9 14591.9 973.419  54
   2   8  -9 14627.7 1180.93  34
   2   8  -9 15079.0 1029.03  68
   2  -8  -9 15971.6 885.030  57
   2  -8  -9 14055.4 933.006  47
  -2  -8   9 15846.5 1007.32  16
   2  -8  -8 39729.8 1586.06  43
   2   8  -8 45554.2 1799.30  68
   2   8  -8 42455.8 2133.66  34
  -2   8   8 44142.5 1566.51  25
   2  -8  -8 40952.8 1638.43  54
  -2  -8   8 41386.5 1661.22  16
   2  -8  -8 42248.2 1628.90  47
  -2  -8   8 44900.5 1680.69  21
   2   8  -8 45720.4 2160.71  41
  -2  -8   8 44673.2 1746.40  23
   2  -8  -8 41627.6 1423.70  57
   2  -8  -7 986.344 309.679  58
  -2   8   7 603.804 336.346  25
   2   8  -7 752.170 392.576  68
   2   8  -7 1736.01 461.466  50
  -2  -8   7 993.986 440.294  23
   2  -8  -7 950.862 362.832  43
  -2  -8   7 1147.11 349.556  61
   2  -8  -7 685.140 318.985  54
  -2  -8   7 887.967 354.750  21
  -2  -8   7 1369.36 435.179  16
   2   8  -7 1142.34 438.003  34
   2   8  -7 609.203 438.674  41
   2   8  -7 808.095 266.659  45
  -2  -8   6 157340. 3178.15  21
   2  -8  -6 164605. 3080.42  43
  -2  -8   6 167877. 2853.61  61
  -2  -8   6 166053. 5635.98   6
   2  -8  -6 165051. 2822.74  59
   2   8  -6 170527. 3262.13  68
   2  -8  -6 162859. 3061.36  54
  -2  -8   6 169478. 3316.55  23
  -2  -8   6 143886. 4991.33  71
   2  -8  -6 161314. 2923.02  58
  -2   8   6 160188. 5756.24   3
   2   8  -6 171465. 3914.27  34
   2   8  -6 165923. 3919.80  41
  -2   8   6 148673. 5619.61  72
  -2  -8   6 156442. 3063.77  16
   2   8  -6 154776. 5773.30  74
   2  -8  -6 153173. 5714.85  71
   2   8  -6 157397. 3278.68  66
   2   8  -6 161350. 6378.57  12
  -2   8   6 168133. 3017.73  25
   2   8  -6 168441. 3591.12  50
  -2  -8   5 21809.0 1184.95  23
   2  -8  -5 23366.1 1043.34  59
  -2  -8   5 21241.0 1152.22  21
   2  -8  -5 22852.1 1121.52  43
  -2  -8   5 24714.8 2076.66  71
  -2  -8   5 21967.5 1105.54  16
  -2  -8   5 23509.6 1074.36  61
   2  -8  -5 22955.5 1109.06  58
   2   8  -5 18796.1 2194.64  12
  -2  -8   5 21280.4 2008.20   6
   2  -8  -5 19180.9 2033.60  71
   2   8  -5 22321.7 1333.02  34
   2   8  -5 22841.0 1438.29  50
  -2   8   5 22262.2 1091.08  25
   2   8  -5 21490.8 1133.93  66
   2   8  -5 19965.0 2136.19  74
   2  -8  -5 21282.2 2082.16   7
   2  -8  -5 21943.4 1739.18  11
   2   8  -5 25123.3 1197.10  68
  -2   8   5 19056.5 1941.05   3
   2  -8  -5 22953.6 1101.76  54
   2  -8  -4 19251.2 1938.62  71
  -2  -8   4 20464.3 1887.53  71
  -2   8   4 23634.8 2062.52   3
   2  -8  -4 23434.6 1777.08  11
   2   8  -4 21605.2 2237.71  12
  -2  -8   4 24196.4 1074.32  16
   2   8  -4 20429.6 2162.58  74
  -2   8   4 23444.7 1072.51  25
  -2  -8   4 24403.6 1157.25  23
  -2  -8   4 23817.9 1182.39  21
   2  -8  -4 27232.8 2294.42   7
  -2  -8   4 23031.4 1978.21   6
  -2   8   3 2231.00 412.775  29
  -2  -8   3 1503.01 515.415  71
  -2   8   3 2209.94 411.799  25
  -2   8   3 2609.67 698.434   5
   2   8  -3 2644.61 760.375   5
   2  -8  -3 2261.49 557.156  11
  -2   8   3 2454.35 703.217   3
   2  -8  -3 2838.19 842.608  71
  -2  -8   3 2756.41 702.281   6
  -2  -8   3 2788.69 450.991  21
  -2  -8   3 2338.86 392.222  23
   2   8  -2 102100. 2070.11  29
   2   8  -2 108570. 4251.29   5
   2  -8  -2 104681. 4242.28  71
  -2   8   2 104421. 3844.32   5
  -2   8   2 105057. 2172.35  25
  -2  -8   2 99530.2 1957.93  23
   2  -8  -2 104272. 3512.75  11
  -2  -8   2 106328. 4054.42  71
  -2   8   2 107001. 2249.67  29
  -2  -8   2 102931. 3727.48   6
  -2  -8   1 50225.1 2795.10  71
   2   8  -1 46863.5 2784.05   5
  -2  -8   1 47233.5 2384.41   6
  -2   8   1 49205.8 1497.74  28
  -2   8   1 46803.4 1442.05  27
   2   8  -1 48191.8 1445.01  29
  -2  -8   1 48603.7 2706.81   7
   2  -8  -1 44678.8 2278.95  11
   2  -8  -1 46862.4 2841.84  71
   2  -8  -1 45914.6 2238.02   6
  -2   8   1 48756.9 2629.30   5
  -2   8   1 47292.3 1486.28  29
  -2   8   0 223965. 3145.68  27
  -2   8   0 223111. 5676.18   5
  -2   8   0 221340. 5762.96   4
   2  -8   0 217738. 5274.31   6
   2  -8   0 215918. 6070.89  71
  -2   8   0 230899. 3290.51  29
   2   8   0 222439. 3121.56  29
   2   8   0 230620. 3326.92  25
  -2   8   0 229843. 3170.68  28
   2  -8   0 231654. 5295.82  11
  -2  -8   0 215888. 5799.21  71
   2   8   0 227101. 6074.24   5
  -2  -8   0 218914. 5956.28   7
  -2  -8  -1 2066.20 649.419  71
   2   8   1 2222.39 400.319  25
  -2   8  -1 2394.89 786.634   4
   2   8   1 1117.01 515.851   3
  -2   8  -1 1768.63 347.679  28
  -2   8  -1 2076.96 368.783  27
  -2  -8  -1 3335.76 863.849   7
   2  -8   1 2352.06 676.758   6
   2  -8   1 1526.26 279.557  16
   2  -8   1 1453.98 607.877  71
   2  -8   2 73957.4 3692.49  71
  -2   8  -2 69482.5 3503.91  74
   2   8   2 77339.2 1958.03  25
   2  -8   2 83477.9 3680.49   6
   2   8   2 81668.4 4099.10  72
  -2   8  -2 84767.8 4263.17  13
   2  -8   2 79334.5 1834.53  16
   2   8   2 74741.5 3328.15   3
  -2   8  -2 83489.0 3649.51   4
   2   8   2 76660.6 1850.00  20
  -2  -8  -2 75590.1 3643.83  71
  -2  -8  -2 78977.8 3760.84   7
   2  -8   2 80539.3 1994.17  23
   2   8   2 71403.5 3291.84  12
   2  -8   3 41723.1 1524.32  23
   2  -8   3 40922.9 1388.60  44
   2  -8   3 34652.9 2596.63  71
  -2   8  -3 40401.1 1496.60  45
  -2  -8  -3 39786.3 1438.71  54
   2   8   3 37780.6 2827.33  72
  -2   8  -3 43494.3 3180.48  13
   2  -8   3 40336.3 1447.75  61
   2   8   3 38953.1 2582.25   3
  -2  -8  -3 36748.6 2652.67  71
  -2  -8  -3 41128.8 2820.15   7
  -2  -8  -3 39064.7 1385.23  43
   2   8   3 38737.6 1347.41  20
  -2   8  -3 42932.3 1787.01  34
   2  -8   3 40119.7 2666.44   6
  -2   8  -3 43579.1 1480.82  68
   2  -8   3 38548.9 1397.25  16
   2   8   3 39519.7 1456.67  25
   2   8   4 55814.6 1672.78  20
  -2  -8  -4 48377.6 3150.21  71
  -2   8  -4 63789.1 1924.62  68
  -2  -8  -4 57185.7 1810.83  54
  -2  -8  -4 57814.4 3405.67   7
   2   8   4 57511.0 1820.27  25
  -2  -8  -4 58542.0 1781.49  43
   2  -8   4 56731.2 1800.91  16
   2  -8   4 59486.4 1730.77  44
  -2   8  -4 61432.7 2259.23  34
  -2   8  -4 58471.7 3826.66  13
   2   8   4 57649.6 3327.18   3
  -2  -8  -4 55303.1 1533.57  58
   2  -8   4 58548.3 1874.93  23
  -2   8  -4 61197.2 2034.17  66
   2   8   4 52109.3 3365.48  72
   2  -8   4 61304.6 3407.97   6
  -2   8  -4 59371.2 1884.81  45
  -2   8  -5 4374.05 672.075  66
  -2   8  -5 5078.20 599.020  45
   2  -8   5 4891.14 544.792  44
  -2  -8  -5 4301.40 512.720  46
  -2   8  -5 4449.82 708.760  41
  -2  -8  -5 4627.44 605.833  54
  -2   8  -5 5304.62 1228.64  13
  -2   8  -5 5066.43 649.244  68
   2  -8   5 4272.12 582.557  23
  -2  -8  -5 4146.22 526.862  43
  -2   8  -5 4676.14 704.215  34
   2   8   5 4612.00 535.207  20
   2  -8   5 4545.08 595.879  16
  -2   8  -6 69928.7 2117.62  45
  -2  -8  -6 72249.2 2061.98  46
   2  -8   6 72935.5 2151.47  16
  -2  -8  -6 69200.2 2061.88  43
   2   8   6 70186.9 1924.38  20
  -2   8  -6 66692.9 2351.00  66
  -2   8  -6 70716.0 2493.64  34
  -2   8  -6 72198.0 2534.79  41
  -2  -8  -6 70442.4 2133.27  54
   2  -8   6 69248.7 2067.63  23
  -2   8  -6 75377.6 2280.46  68
   2  -8   6 74419.6 1976.06  44
  -2  -8  -6 70268.4 2115.43  47
  -2  -8  -7 4664.24 604.349  47
   2  -8   7 5345.45 534.051  44
   2   8   7 4933.26 534.599  20
   2  -8   7 4761.83 528.042  61
  -2  -8  -7 4419.17 558.606  46
   2  -8   7 4947.22 580.147  23
   2  -8   7 3739.93 500.991  24
  -2  -8  -7 4682.76 581.831  55
  -2   8  -7 3683.96 624.866  66
   2  -8   7 4241.34 549.380  16
  -2  -8  -7 5112.66 626.525  54
  -2   8  -7 5102.25 669.799  68
  -2   8  -7 3611.02 619.550  34
  -2  -8  -7 4390.71 494.023  62
  -2   8  -7 3843.00 646.038  41
  -2   8  -7 4933.11 592.213  45
  -2  -8  -8 64568.7 1894.99  47
   2   8   8 68013.3 1866.57  25
  -2   8  -8 66136.8 1841.42  45
   2  -8   8 64554.1 1758.64  14
  -2  -8  -8 62333.1 1535.85  62
  -2  -8  -8 66148.3 1927.15  55
   2  -8   8 70255.7 1915.87  16
   2  -8   8 60944.8 1582.74  61
   2   8   8 67213.7 1656.67  20
   2  -8   8 63092.0 1590.64  44
  -2   8  -8 61119.0 1779.28  35
  -2   8  -8 62863.3 1949.43  68
   2  -8   8 67521.3 1868.32  24
  -2  -8  -8 67634.8 1859.66  46
  -2   8  -8 62053.8 1889.22  34
   2  -8   9 1659.13 296.638  24
  -2   8  -9 1538.12 289.556  35
   2  -8   9 888.941 227.893  14
  -2   8  -9 1466.37 369.323  68
   2  -8   9 940.803 206.252  16
  -2  -8  -9 1548.52 364.965  47
   2  -8   9 1398.84 239.593  44
  -2  -8  -9 1567.68 311.869  55
  -2  -8  -9 1989.35 302.447  62
   2   8   9 1620.25 328.664  25
   2  -8  10 15452.0 637.981  54
  -2  -8 -10 17055.8 716.288  47
  -2  -8 -10 16885.8 747.080  65
  -2 -10  10-25.0611 141.959  54
   2  10 -10-31.3491 182.262  35
   2 -10 -10 221.229 179.139  47
   2 -10 -10 122.389 160.305  62
  -2  10   9-879.770 233.861  25
   2 -10  -9 213.985 237.202  47
  -2 -10   9 779.838 185.781  24
  -2  10   9-175.326 205.266  29
  -2 -10   9-259.191 182.808  16
  -2 -10   9-218.541 206.357  54
   2  10  -9 144.774 249.976  35
   2 -10  -9 74.1005 210.303  62
  -2 -10   8 1314.92 272.661  61
   2  10  -8 1194.75 409.564  34
  -2 -10   8 1094.30 242.666  24
  -2 -10   8 1209.00 354.762  54
  -2 -10   8 1600.75 354.270  23
  -2 -10   8 1089.20 298.783  16
   2 -10  -8 898.680 307.685  47
   2  10  -8 1870.27 437.000  68
  -2  10   8 755.732 340.988  29
  -2  10   8 1688.98 365.542  25
  -2 -10   7-7.59728 137.440  24
  -2 -10   7 140.299 262.004  54
  -2  10   7 539.268 308.019  25
  -2 -10   7 158.516 250.312  23
  -2 -10   7-158.826 214.119  61
   2  10  -7-219.933 265.314  41
   2  10  -7 90.7949 291.377  68
   2 -10  -7 148.289 297.772  43
   2  10  -7 88.8682 279.380  50
   2 -10  -7-248.004 212.536  58
  -2 -10   7-208.349 223.188  16
  -2  10   7-115.525 298.375  29
   2 -10  -7 312.311 256.701  54
  -2  10   7 101.370 331.321  50
   2  10  -7-179.847 296.385  34
  -2 -10   6 712.298 340.527  54
   2 -10  -6 545.997 335.367  43
  -2 -10   6 719.305 255.077  16
   2  10  -6 768.936 398.580  34
   2 -10  -6 455.218 253.589  58
   2 -10  -6 1021.10 352.075  54
  -2 -10   6 577.718 288.008  61
  -2  10   6 630.052 442.927  50
   2 -10  -6 482.986 201.507  59
  -2  10   6 932.783 398.590  29
  -2 -10   6 351.756 291.647  23
   2  10  -6 956.018 377.630  50
   2  10  -6 73.3284 298.006  68
  -2  10   6 757.435 339.965  25
   2  10  -6 1441.90 424.686  41
  -2 -10   5 1734.38 388.685  23
  -2 -10   5 1738.14 344.001  16
   2 -10  -5 1735.53 385.353  54
  -2  10   5 965.650 381.270  29
   2  10  -5 2010.21 491.532  34
   2 -10  -5 2020.23 408.091  58
  -2 -10   5 2097.07 396.364  61
  -2 -10   5 1731.90 391.940  54
   2  10  -5 2558.22 488.206  41
   2 -10  -5 1484.63 384.051  43
  -2  10   5 1114.22 398.816  25
   2  10  -5 1882.96 396.589  68
   2  10  -5 2341.29 530.283  50
   2 -10  -5 2043.35 366.054  59
  -2 -10   4 1461.07 396.471  54
   2 -10  -4 1643.94 388.390  58
   2  10  -4 1503.16 406.832  34
   2  10  -4 1852.59 525.460  50
   2 -10  -4 1434.89 343.922  59
  -2 -10   4 1882.37 423.250  61
   2 -10  -4 1250.46 366.074  43
  -2  10   4 1523.41 458.887  29
   2 -10  -4 1327.56 331.602  54
  -2 -10   4 1907.73 421.386  23
   2  10  -4 1120.52 332.374  68
  -2  10   4 2530.19 509.618  25
  -2 -10   3 7250.52 687.806  54
   2  10  -3 7853.07 841.624  50
   2 -10  -3 7572.30 627.975  59
   2 -10  -3 7452.18 693.591  58
   2 -10  -3 8108.59 684.871  54
   2  10  -3 8279.55 781.707  34
  -2 -10   3 7527.40 637.749  56
  -2  10   3 8342.99 760.656  27
  -2  10   3 7940.51 1064.86  50
  -2 -10   3 8207.19 731.044  61
   2 -10  -3 7772.19 700.118  43
  -2  10   3 9512.41 833.191  29
  -2  10   2 249.225 286.310  28
   2 -10  -2 383.281 308.343  58
   2 -10  -2 675.451 337.251  43
   2  10  -2-1302.15 572.490  12
   2 -10  -2 33.6243 264.774  61
   2  10  -2 492.559 270.245  34
   2  10  -2 656.786 413.792  53
  -2  10   2-65.2114 342.190  29
   2 -10  -2 442.916 249.165  54
   2 -10  -2 434.341 436.595  71
  -2 -10   2 418.760 268.971  54
  -2  10   2-1405.65 689.751   5
   2  10  -2-126.761 413.709  50
  -2  10   2 544.866 576.447  50
  -2 -10   2 245.514 272.600  61
   2  10  -2 452.505 536.490   5
  -2  10   2 506.449 312.956  27
  -2 -10   2 1818.26 598.859  71
  -2 -10   2 1135.15 315.219  56
  -2 -10   2 519.981 249.837  43
  -2  10   1 2710.01 812.423   4
  -2  10   1 509.304 301.798  29
   2  10  -1-1026.93 582.227  12
   2  10  -1 738.611 713.487  72
   2 -10  -1 1169.17 350.397  43
  -2  10   1 58.4987 282.917  27
   2  10  -1 186.553 400.736   5
   2 -10  -1 679.933 298.481  61
   2  10  -1 404.261 291.100  29
   2 -10  -1 59.8023 396.294  71
  -2  10   1 2441.82 799.830   5
  -2 -10   1 626.830 292.085  54
   2 -10  -1 485.794 240.800  54
  -2  10   1 545.268 325.342  34
  -2  10   1 778.620 594.600  50
  -2 -10   1 305.767 278.985  61
  -2 -10   1 287.669 352.687  71
  -2 -10   1 1113.36 332.519  43
   2  10  -1 953.357 512.439  53
   2  10  -1 881.982 462.196  50
  -2  10   1 873.993 346.287  28
  -2  10   0 1351.73 376.452  28
   2  10   0 1316.76 368.889  28
  -2 -10   0 1473.65 387.732  54
   2 -10   0 283.791 318.457  71
  -2 -10   0 987.185 307.776  61
  -2 -10   0 1499.63 379.817  43
  -2  10   0 1545.48 617.139  50
   2 -10   0 1077.86 371.035  61
  -2  10   0 1760.06 425.036  27
   2  10   0 1636.17 692.920   5
   2 -10   0 1321.82 356.970  54
   2  10   0-367.713 559.228  72
   2  10   0 576.032 499.278  50
   2  10   0 1599.94 408.169  29
   2  10   0 1629.69 370.256  27
  -2  10   0 1501.52 469.616  34
  -2 -10   0 478.521 442.700  71
   2  10   0-522.428 620.740  12
  -2 -10  -1-1664.11 624.410  71
  -2 -10  -1 2056.01 444.632  43
   2 -10   1 1150.51 334.433  54
   2 -10   1 1726.51 406.748  61
  -2  10  -1 1956.31 486.450  34
   2 -10   1-227.257 416.578   6
   2  10   1 1850.37 795.169  72
  -2  10  -1 1997.57 427.779  28
   2  10   1 2046.51 453.529  29
   2  10   1 1199.63 622.894  50
   2  10   1 1305.68 307.299  27
  -2  10  -1 1281.76 526.168  50
   2  10   1 2167.79 484.534  25
   2  10   1-545.924 550.770  12
  -2 -10  -1 1382.77 390.111  54
  -2 -10  -2 542.323 238.571  43
  -2 -10  -2 715.662 331.818  54
  -2  10  -2 196.390 326.862  34
   2 -10   2 510.360 304.599  54
   2  10   2 192.866 328.205  29
  -2  10  -2 647.523 390.019  50
   2  10   2 1290.13 480.094  50
   2  10   2 400.241 362.629  25
   2 -10   2 324.870 241.205  61
  -2 -10  -3 9950.61 833.028  54
   2  10   3 11361.5 991.936  50
  -2  10  -3 9288.95 749.216  68
  -2  10  -3 10780.9 894.824  50
   2 -10   3 10566.0 807.844  54
  -2  10  -3 11150.8 949.835  34
   2 -10   3 11630.5 873.682  61
   2  10   3 11701.7 914.151  25
   2  10   3 12298.6 966.943  29
  -2 -10  -3 11076.8 836.267  43
  -2  10  -4 4021.51 613.797  34
  -2  10  -4 2676.00 503.035  66
  -2  10  -4 2903.47 488.489  68
  -2 -10  -4 3270.16 490.639  43
   2 -10   4 3484.20 453.594  16
   2 -10   4 3780.85 499.891  44
  -2  10  -4 3116.94 507.371  50
   2 -10   4 3236.13 491.972  61
  -2 -10  -4 2782.88 489.691  54
   2  10   4 3230.41 526.758  25
   2 -10   4 2957.29 446.421  54
  -2  10  -4 3228.70 609.061  41
   2 -10   5 4032.08 498.935  61
   2 -10   5 4406.34 451.796  24
   2 -10   5 4503.41 511.431  44
  -2 -10  -5 4442.64 551.167  54
  -2  10  -5 4691.79 650.249  34
  -2  10  -5 4139.04 585.871  66
   2  10   5 5508.66 641.742  25
   2 -10   5 4279.61 542.376  54
   2 -10   5 4378.08 502.789  16
  -2 -10  -5 4894.83 576.496  43
  -2  10  -5 4624.66 576.267  68
  -2  10  -5 5151.94 687.596  41
  -2  10  -6 2956.97 510.144  41
   2 -10   6 3692.83 474.728  61
   2 -10   6 4374.93 540.642  54
  -2  10  -6 4083.03 557.439  68
   2 -10   6 3671.85 419.871  44
   2 -10   6 3995.63 435.926  24
  -2 -10  -6 4222.78 536.633  47
   2 -10   6 4250.94 488.128  16
  -2  10  -6 3294.61 547.121  34
  -2 -10  -6 3306.56 484.579  54
   2  10   6 3796.65 513.581  25
  -2 -10  -7 11649.5 778.504  47
  -2  10  -7 10992.6 746.513  35
   2 -10   7 12372.7 755.437  54
  -2  10  -7 10277.8 760.797  68
   2 -10   7 10840.8 605.526  44
   2  10   7 10466.7 809.525  53
   2 -10   7 10559.3 646.073  61
  -2  10  -7 10291.9 778.803  34
   2  10   7 10634.6 753.103  29
  -2 -10  -7 10750.4 726.332  54
   2 -10   7 11075.7 640.136  24
   2  10   7 12579.4 783.190  25
   2 -10   8 145.286 153.603  61
  -2  10  -8 201.581 208.254  68
  -2  10  -8 256.402 191.557  35
  -2 -10  -8 130.439 214.908  47
   2 -10   8 177.215 172.957  54
   2  10   8 331.321 207.753  29
   2  10   8-386.748 189.571  25
   2  10   8-458.397 214.059  53
   2 -10   9 4203.86 297.891  54
  -2 -10  -9 4250.01 341.910  65
  -2 -10  -9 4429.19 338.483  47
  -2  12   8 25842.5 987.701  53
   2  12  -8 26002.9 859.832  35
  -2 -12   8 24918.7 786.917  54
   2 -12  -7 14324.3 739.669  47
  -2  12   7 11905.4 698.441  29
  -2 -12   7 12412.9 583.724  61
  -2 -12   7 13235.5 689.879  54
  -2  12   7 11045.0 683.148  28
  -2  12   7 11428.4 688.959  27
   2  12  -7 12134.7 735.247  34
  -2 -12   6 70147.6 1603.97  61
  -2 -12   6 71233.8 1724.28  54
   2 -12  -6 70826.1 1774.36  43
  -2  12   6 67941.6 1789.80  50
   2  12  -6 70834.0 1743.50  50
  -2  12   6 68850.5 1844.97  28
   2  12  -6 68425.2 1626.94  41
   2  12  -6 69298.3 1848.52  34
  -2  12   6 70221.4 1816.59  27
  -2  12   6 69050.4 1819.06  29
  -2  12   5 17485.9 976.454  27
   2  12  -5 16265.8 880.136  41
  -2  12   5 17649.9 1011.65  28
  -2 -12   5 19194.1 971.562  54
   2  12  -5 18505.4 1019.33  34
   2 -12  -5 17712.9 961.257  43
   2  12  -5 18731.0 1020.24  50
   2 -12  -5 18019.0 864.994  54
  -2 -12   5 17907.4 914.655  61
  -2  12   5 17701.9 1014.63  29
  -2  12   5 15691.4 1032.64  50
   2 -12  -4 26769.1 1100.61  54
  -2  12   4 28042.1 1287.76  28
  -2 -12   4 30327.9 1249.97  61
   2  12  -4 27161.6 1169.07  41
   2  12  -4 28319.8 1339.58  50
   2  12  -4 27299.4 1267.46  34
  -2  12   4 26611.1 1272.84  29
  -2  12   4 27672.3 1239.75  27
  -2 -12   4 27468.1 1194.43  54
   2 -12  -4 27132.4 1203.78  43
  -2  12   4 30625.8 1521.78  50
  -2  12   3 27285.4 1242.03  27
   2 -12  -3 30688.9 1291.88  43
  -2  12   3 28836.1 1355.15  29
  -2 -12   3 29050.8 1248.99  54
   2  12  -3 28278.5 1246.78  34
  -2  12   3 27751.7 1281.94  28
  -2  12   3 29795.8 1590.68  50
   2  12  -3 28899.3 1413.18  50
   2 -12  -3 30268.7 1214.97  54
  -2 -12   3 31501.3 1112.83  43
  -2 -12   3 31061.7 1320.43  61
  -2 -12   2 32466.6 1176.65  43
   2 -12  -2 33561.6 1348.97  43
   2  12  -2 32998.2 1546.16  50
   2  12  -2 32354.3 1240.81  34
  -2 -12   2 34009.4 1420.59  61
  -2  12   2 32971.9 1689.95  50
  -2  12   2 31541.4 1325.78  27
   2 -12  -2 33717.3 1298.01  54
  -2  12   2 32688.0 1539.44  53
  -2  12   2 33435.4 1375.95  28
  -2 -12   2 32271.6 1328.20  54
  -2  12   1 18716.8 993.801  34
   2 -12  -1 20755.0 1063.72  43
   2  12  -1 20568.3 1145.74  53
  -2  12   1 18891.4 1027.27  28
  -2 -12   1 20151.8 973.200  43
  -2 -12   1 19594.7 1044.85  54
   2  12  -1 18794.3 1221.37  50
  -2  12   1 20142.7 1341.09  50
   2 -12  -1 18865.3 990.018  54
   2 -12  -1 19922.4 1080.72  61
  -2  12   1 19538.5 1106.65  53
   2  12   0 112437. 2847.33  50
   2  12   0 110085. 2740.64  53
  -2 -12   0 110787. 2456.34  54
   2 -12   0 111219. 2379.09  43
   2 -12   0 109284. 2483.77  61
  -2 -12   0 114060. 2333.41  43
  -2  12   0 113428. 2540.96  34
   2 -12   0 108953. 2333.81  54
  -2  12   0 108705. 2881.44  50
   2  12   1 8591.35 657.106  28
  -2  12  -1 9298.63 783.650  34
   2  12   1 8136.74 794.627  50
   2 -12   1 8917.72 695.102  54
  -2 -12  -1 9677.12 761.320  54
   2  12   1 9382.07 905.551  53
   2  12   1 8067.61 700.171  29
  -2  12  -1 9265.95 854.790  50
   2 -12   1 8954.45 686.647  43
   2 -12   1 7924.25 705.129  61
  -2 -12  -1 10109.7 733.665  43
  -2 -12  -2 42229.0 1506.15  54
   2  12   2 41252.0 1811.14  53
   2 -12   2 40114.8 1363.13  43
   2 -12   2 41980.4 1518.00  61
   2 -12   2 38411.4 1371.22  54
  -2 -12  -2 41229.9 1419.02  43
  -2  12  -2 39062.9 1552.43  50
  -2  12  -2 41373.6 1598.04  34
   2  12   2 37629.9 1365.38  28
   2  12   2 41608.7 1593.08  50
   2  12   2 36916.1 1435.89  29
  -2 -12  -3 14131.8 834.494  43
   2 -12   3 16463.8 897.440  54
  -2  12  -3 14040.0 940.055  34
   2 -12   3 13809.9 863.377  61
   2  12   3 14256.0 1080.76  53
   2  12   3 14550.5 879.874  50
  -2 -12  -3 15840.9 920.881  54
   2  12   3 14243.5 891.927  29
  -2  12  -3 14272.1 976.242  41
   2  12   3 11973.9 784.788  28
  -2  12  -3 14774.3 895.457  50
   2 -12   3 14148.1 782.837  43
   2  12   3 13147.4 762.473  27
   2  12   4 33044.1 1163.79  27
   2 -12   4 36607.8 1142.54  43
  -2  12  -4 36150.6 1415.57  34
   2  12   4 35281.3 1294.74  28
   2  12   4 35232.8 1513.35  53
   2 -12   4 37438.7 1299.06  61
  -2 -12  -4 38375.6 1334.32  54
  -2 -12  -4 35692.9 1245.54  43
   2 -12   4 38830.0 1303.69  54
  -2  12  -4 38055.0 1468.61  41
   2  12   4 36297.0 1343.71  29
   2  12   5 17770.0 882.874  29
  -2 -12  -5 16649.2 824.717  47
   2 -12   5 17230.6 693.672  43
  -2  12  -5 17126.5 917.039  41
   2 -12   5 17389.0 807.573  61
   2 -12   5 17402.6 808.906  54
   2  12   5 15080.1 742.120  27
  -2  12  -5 16840.7 911.363  34
  -2 -12  -5 17522.2 835.911  54
   2  12   5 14169.7 777.497  28
   2  12   5 17197.0 986.509  53
  -2 -12  -6 26743.1 914.543  47
   2 -12   6 26649.2 877.179  54
   2  12   6 25681.1 985.698  53
  -2 -12  -6 25914.5 872.593  54
   2 -12   6 25054.0 814.482  61
   2 -12   6 23602.7 631.551  43
  -2  12  -6 28132.5 1028.40  34
  -2 -12  -7 1548.06 210.771  47
  -2  12  -7 2173.53 236.077  35
   2 -12   7 1954.07 204.636  54
  -2 -14   5 21.9179 119.812  54
  -2  14   5-388.516 173.728  53
   2  14  -5 81.2818 115.034  35
   2 -14  -5-113.547 132.374  47
   2 -14  -4 340.996 171.818  43
  -2 -14   4 264.596 122.190  54
  -2  14   4 35.4157 165.271  50
   2  14  -4 584.497 226.051  50
  -2  14   3 1103.47 265.148  50
   2 -14  -3 1042.69 219.664  43
  -2 -14   3 1452.94 242.756  54
   2  14  -3 1323.51 275.948  50
  -2 -14   2 374.538 166.388  54
   2  14  -2 638.672 263.603  50
   2 -14  -2 547.828 203.200  43
  -2  14   2 181.141 190.248  50
   2 -14  -1-52.4571 172.387  43
  -2 -14   1 218.345 191.978  54
  -2  14   1 303.899 250.931  50
   2  14  -1 144.692 224.464  50
   2 -14   0 307.702 181.904  43
   2  14   0 452.514 242.079  50
  -2  14   0 420.965 234.453  50
  -2 -14   0 538.063 178.949  43
  -2 -14   0 531.879 209.659  54
   2 -14   1 2065.23 267.332  43
  -2  14  -1 1955.58 254.960  34
  -2  14  -1 2140.64 339.393  50
   2  14   1 1745.84 302.783  50
  -2 -14  -1 1870.47 269.804  54
  -2  14  -1 1918.81 301.391  41
  -2 -14  -1 1752.75 241.533  43
  -2  14  -2 909.439 204.237  34
   2  14   2 773.096 200.267  50
  -2  14  -2 411.469 172.096  41
  -2 -14  -2 580.828 162.092  43
   2 -14   2 727.415 162.144  43
   2  14   2 676.918 239.831  53
  -2 -14  -2 900.425 208.903  54
   2  14   3 6180.49 439.737  53
  -2 -14  -3 5840.40 362.325  54
  -2  14  -3 5186.25 356.449  34
  -2 -14  -3 5209.92 340.497  47
  -2  14  -3 5408.74 348.767  41
   2  14   4-136.998 130.440  53
   3  -1 -14-265.650 213.211  52
   3   1 -14 262.770 220.320  40
   3   1 -14 293.399 212.839  52
   3  -1 -14-29.9579 185.889  40
   3  -1 -13 23564.3 1178.18  52
   3   1 -13 19131.6 931.205  70
   3  -1 -13 20219.6 1031.84  40
   3   1 -13 22292.5 1099.98  40
   3  -1 -13 22084.6 1075.27  62
   3   1 -13 20918.8 1022.81  52
   3  -1 -12-241.070 354.251  52
   3   1 -12 215.631 290.381  40
   3  -1 -12-82.1174 257.977  70
   3   1 -12 349.316 257.103  35
   3   1 -12 157.128 268.570  52
   3  -1 -12 449.429 415.120  57
   3  -1 -12-328.541 350.272  40
   3   1 -12 36.9021 338.224  62
   3  -1 -12-31.2471 335.303  62
   3   1 -11 41433.2 1629.76  57
   3  -1 -11 40104.9 1595.87  62
   3   1 -11 39531.0 1531.30  35
   3   1 -11 38903.0 1588.00  40
   3  -1 -11 40296.7 1597.96  57
   3   1 -11 37981.6 1547.02  52
   3   1 -11 40014.1 1575.53  62
   3  -1 -11 40109.7 1628.67  40
   3   1 -10 8625.02 738.325  40
   3   1 -10 8859.21 1439.57  13
   3   1 -10 8538.44 769.298  57
   3  -1 -10 8514.33 753.433  57
   3  -1 -10 6792.22 1244.93  74
   3   1 -10 11190.5 1009.10  67
   3   1 -10 8564.98 1380.03  74
   3  -1 -10 8612.71 699.830  35
   3  -1 -10 7459.60 738.258  62
   3  -1 -10 8530.49 756.333  40
  -3   1  10 10417.3 1358.85   8
  -3  -1  10 6799.14 1218.61   2
   3  -1 -10 6681.48 1337.78  13
   3   1 -10 7765.56 731.026  62
   3  -1 -10 10532.3 982.441  67
   3  -1 -10 9266.63 870.082  46
   3   1 -10 8142.81 686.713  35
   3   1 -10 8247.87 721.508  52
   3  -1 -10 9045.65 696.693  47
  -3  -1   9 10213.1 1379.18   2
   3   1  -9 12499.8 1597.60  74
   3  -1  -9 9491.25 1471.89  13
   3  -1  -9 11199.8 1392.82  71
   3   1  -9 10417.8 1483.06  13
   3  -1  -9 9553.33 1386.17  74
  -3   1   9 8820.67 1111.36   2
  -3  -1   8 220.672 376.732   2
   3   1  -8-72.2510 331.142  74
   3  -1  -8 271.117 428.177  74
   3  -1  -8 109.100 330.187  11
  -3   1   8 43.6368 237.829   2
   3  -1  -8 322.202 354.106  71
   3  -1  -8 474.675 476.933  13
  -3   1   8 597.977 388.211   1
   3   1  -8 271.851 440.213  13
   3  -1  -7 164560. 4697.61  74
   3  -1  -7 176738. 4594.89  11
   3   1  -7 160224. 4618.23  74
  -3  -1   7 159693. 3371.04   6
   3  -1  -7 166999. 4757.35  13
  -3   1   7 169233. 4143.63   2
   3   1  -7 160724. 4688.33  13
  -3  -1   7 174352. 4399.15   1
   3  -1  -7 170206. 4299.32  71
  -3  -1   7 165846. 4600.52   2
   3   1  -6 195.537 148.332  12
   3  -1  -6 194.527 292.946  13
  -3  -1   6 242.575 213.420   6
   3  -1  -6 325.505 326.444  74
   3  -1  -6 322.343 299.471  71
   3   1  -6 119.328 292.112  13
  -3  -1   6-379.143 329.413   1
  -3  -1   6-29.4095 150.639   9
   3  -1  -6 238.393 350.828  11
   3   1  -6 465.847 342.959  74
   3  -1  -5 120513. 3182.14  74
  -3  -1   5 124695. 3001.78   1
  -3  -1   5 120754. 2543.73   6
  -3   1   5 119522. 1856.36  73
   3  -1  -5 115682. 2660.01  71
   3   1  -5 127109. 2344.84  12
  -3   1   5 119979. 1983.63  72
   3   1  -5 124290. 2930.16  11
   3  -1  -5 123896. 1911.11  12
   3  -1  -5 118102. 2926.90  11
   3   1  -5 130915. 3298.65  13
  -3   1   5 122586. 1771.35   6
   3  -1  -5 122638. 2013.73   7
  -3  -1   5 125893. 2223.89   9
   3  -1  -5 118811. 3108.34  13
   3   1  -5 114895. 3118.22  74
   3  -1  -4-89.0017 196.195  71
   3  -1  -4 371.338 271.634  11
   3  -1  -4 126.251 156.919  12
  -3  -1   4 135.303 249.171   1
   3  -1  -4-95.0974 238.688  74
  -3  -1   4 235.475 206.372   9
   3   1  -4 106.917 264.139  13
   3   1  -4 398.782 238.807  12
   3   1  -4 205.507 262.827  74
  -3   1   4 227.653 143.468  73
   3  -1  -4 36.7313 273.984  13
   3  -1  -4 86.5408 160.853   7
   3   1  -4-8.29029 240.917  11
   3  -1  -3 10926.7 572.071  12
  -3  -1   3 12472.4 598.331   9
   3  -1  -3 10882.6 681.867  11
  -3  -1   3 10224.9 713.734   1
  -3   1   3 10864.0 628.805   3
   3  -1  -3 12818.3 795.653  13
   3   1  -3 10794.0 755.150  74
   3  -1  -3 11220.6 590.915  71
   3   1  -3 11349.7 624.501  11
   3   1  -3 11268.8 678.197  12
   3  -1  -3 11023.9 715.246  74
   3   1  -3 11375.5 682.001  13
  -3   1   2 13833.8 351.056   8
   3  -1  -2 14536.0 690.643  11
   3  -1  -2 15970.2 646.391  74
   3   1  -2 14473.4 589.296   5
   3  -1  -2 15425.1 573.415  71
  -3  -1   2 15905.0 751.678  73
  -3  -1   2 14652.1 758.085   1
  -3  -1   2 13679.6 488.198   7
   3   1  -2 14310.9 543.062  13
  -3   1   2 14146.6 694.725   9
   3   1  -2 15409.1 778.750  74
   3   1  -2 16426.7 547.508  72
  -3   1   2 14482.9 631.114   3
   3  -1  -2 14104.3 622.160  12
   3   1  -2 14230.0 461.301  11
   3   1  -2 15220.7 712.664  12
   3   1  -1 131338. 1687.41   8
   3  -1  -1 145225. 2015.06  72
   3  -1  -1 134075. 1988.15   2
  -3  -1   1 143129. 2258.36   1
   3   1  -1 145257. 2015.55  72
  -3  -1   1 146244. 2032.06  73
  -3  -1   1 128376. 2472.71  10
  -3  -1   1 127874. 1825.11   7
   3  -1  -1 133021. 1832.74  12
   3   1  -1 138857. 1939.21  12
  -3  -1   1 144000. 1431.43  71
  -3   1   1 139817. 1890.36   9
   3  -1   0 44171.7 1221.63   6
  -3  -1   0 43248.6 1545.17  10
   3   1   0 41002.6 1016.44   2
   3   1   0 44548.1 1140.93   8
  -3   1   0 43173.6 1344.28   4
  -3   1   0 47319.4 594.087  74
  -3  -1   0 47185.8 1174.04  71
   3   1   0 46509.7 1338.80  72
  -3  -1   0 43630.6 848.948  13
   3  -1   0 46497.6 1248.05  72
  -3  -1   0 41931.7 1223.54   7
   3   1   0 46516.1 1026.98  12
   3  -1   0 45772.8 1419.06   2
   3  -1   1 417284. 4133.70  72
  -3  -1  -1 410527. 4343.78   7
  -3  -1  -1 423485. 4375.61  71
   3   1   1 401297. 2487.93  12
  -3   1  -1 409298. 2972.59  74
  -3   1  -1 407368. 4589.68   4
  -3  -1  -1 400489. 3701.84  13
   3  -1   1 386531. 4553.93   2
   3   1   1 415930. 4490.74  72
   3   1   1 393598. 3842.97   2
   3  -1   1 395830. 4081.64   6
  -3  -1  -2 17.4987 245.418   7
  -3   1  -2 41.6357 369.252  13
   3  -1   2 124.334 215.775   6
  -3  -1  -2 133.768 249.822  13
   3   1   2 146.082 214.393   2
  -3  -1  -2 136.713 213.800  74
   3   1   2-109.470 258.318  72
   3  -1   2 222.056 238.828  72
  -3   1  -2 201.136 177.574  74
  -3  -1  -2 193.973 277.586  71
   3  -1   2 355.562 312.122   2
   3  -1   3 100604. 3048.83   2
  -3   1  -3 86145.9 2888.47  13
  -3   1  -3 89456.0 2282.89  74
  -3  -1  -3 97936.2 2591.68   7
  -3  -1  -3 93410.0 2654.71  13
   3  -1   3 91878.5 2332.83   6
  -3  -1  -3 87487.6 2444.04  74
   3  -1   3 91477.7 2279.00  72
   3   1   3 94082.4 2614.26  72
   3   1   3 98192.7 2652.71   2
  -3  -1  -3 90801.9 2819.86  71
   3   1   4 26503.7 1494.66  72
   3   1   4 24808.6 1514.80   2
  -3   1  -4 23751.5 1371.56  74
  -3  -1  -4 26545.6 1730.50  71
  -3  -1  -4 25726.9 1624.70  13
   3  -1   4 23907.5 1241.53  72
  -3   1  -4 25716.3 1804.88  13
  -3   1  -4 27065.5 1368.76   7
  -3  -1  -4 23015.9 1436.22  74
  -3  -1  -4 24280.7 1400.89   7
   3  -1   4 24098.7 1295.78   6
   3  -1   4 25961.7 1733.28   2
   3  -1   5 25571.9 1381.65   6
  -3  -1  -5 25131.2 1813.75  13
   3  -1   5 26678.1 1950.80   2
  -3   1  -5 25122.0 1953.77  13
   3   1   5 26572.1 1728.48   2
  -3   1  -5 25153.4 1606.70  74
  -3  -1  -5 24939.7 1682.48  74
   3   1   5 24195.0 1492.09  72
  -3  -1  -5 26071.4 1957.67  71
  -3  -1  -5 26666.7 1549.45   7
   3   1   6 4081.44 725.171   2
  -3  -1  -6 3910.73 822.841  13
   3  -1   6 4492.94 901.209   2
  -3  -1  -6 3769.11 806.424  71
  -3   1  -6 4724.25 773.970  74
  -3   1  -6 3394.85 878.294  13
  -3  -1  -7 81547.6 2083.20  47
  -3   1  -7 81152.7 2152.54  46
  -3   1  -7 86066.6 2614.98  64
  -3   1  -7 82425.4 2093.24  62
   3  -1   7 81924.9 3901.05   2
  -3  -1  -7 61402.2 2496.69  64
  -3  -1  -7 82017.6 2167.86  55
   3   1   7 90957.9 3952.51   8
  -3  -1  -7 79955.8 3810.48  13
  -3  -1  -7 78991.2 1992.37  40
  -3   1  -7 82656.1 4109.06  13
  -3  -1  -7 78142.9 1907.60  57
  -3   1  -7 86423.5 2153.66  55
  -3  -1  -7 84580.9 2315.22  46
  -3  -1  -7 79338.4 2001.80  62
  -3   1  -7 84096.1 2119.23  65
   3  -1   8 833.220 254.300  24
  -3   1  -8 328.359 243.945  46
  -3   1  -8 496.179 447.967  62
  -3   1  -8 981.638 401.125  65
  -3  -1  -8 156.859 300.193  40
  -3  -1  -8-273.864 496.110  64
  -3   1  -8-239.857 472.035  48
  -3  -1  -8 520.155 277.478  55
  -3  -1  -8 392.825 308.827  46
  -3  -1  -8 592.797 348.403  47
  -3  -1  -8 666.123 410.720  65
  -3  -1  -8 438.285 409.625  57
  -3   1  -8-200.442 331.143  64
  -3  -1  -8 394.315 369.912  62
  -3  -1  -9 26979.2 1440.45  46
  -3   1  -9 26173.3 1304.87  40
  -3   1  -9 29471.6 1721.61  64
  -3  -1  -9 26336.7 1336.50  65
  -3  -1  -9 26380.6 1277.10  40
  -3  -1  -9 27237.8 1306.60  62
  -3   1  -9 27737.9 1292.94  65
  -3   1 -10 1197.38 490.705  64
  -3  -1 -10 853.154 315.327  65
  -3  -1 -10 1350.00 377.486  40
  -3   1 -10 766.384 359.670  40
   3  -1  10 286.943 153.939  14
  -3  -1 -10 1374.31 536.075  64
  -3   1 -10 914.104 315.561  52
  -3  -1 -11 4246.04 454.942  52
  -3   1 -11 4319.56 470.363  40
  -3  -1 -11 4588.77 456.077  40
  -3   1 -11 4430.64 437.253  52
   3   1  11 4227.02 357.891  15
  -3   1 -12 100.155 133.765  40
  -3  -1 -12 165.228 133.543  52
   3  -3 -14 1196.56 268.251  52
   3   3 -14 1543.64 271.093  40
   3   3 -13 16186.5 942.375  40
  -3  -3  13 13712.7 642.309  24
   3   3 -13 14352.3 800.669  52
   3  -3 -13 15962.2 871.313  62
   3   3 -13 16385.0 809.924  35
   3  -3 -13 13972.7 960.811  52
   3  -3 -13 16358.3 869.134  57
   3  -3 -12-190.486 296.078  40
   3   3 -12 10.6917 236.590  35
   3  -3 -12 69.3631 376.825  57
   3   3 -12-106.321 277.347  52
   3  -3 -12 70.8587 357.105  62
   3  -3 -12 12.1518 256.569  70
   3   3 -12 0.00000 329.193  40
   3  -3 -12 300.516 382.555  52
   3   3 -11 34836.4 1451.01  35
   3  -3 -11 36434.8 1547.42  40
   3  -3 -11 33527.4 1387.93  70
   3  -3 -11 34811.6 1354.24  47
   3  -3 -11 31448.1 1806.39  46
   3  -3 -11 35768.2 1513.10  62
   3  -3 -11 36294.6 1496.71  57
   3   3 -11 36487.5 1500.60  52
   3  -3 -10 780.377 593.954  71
   3  -3 -10-30.6914 322.602  46
   3   3 -10 1015.36 458.956  74
   3  -3 -10-155.128 329.894  70
   3  -3 -10-102.967 274.676  40
   3  -3 -10 51.2907 319.210  62
   3  -3 -10 182.037 278.547  47
   3   3 -10-163.209 280.619  52
   3  -3 -10-57.7686 366.024  57
   3  -3 -10 56.6017 400.554  67
   3   3 -10-73.6202 242.910  35
   3   3  -9 4451.86 618.288  67
   3  -3  -9 3332.53 472.445  70
   3  -3  -9 3593.55 512.960  62
   3   3  -9 3871.22 1045.97  13
   3  -3  -9 3659.55 499.161  40
   3  -3  -9 4351.52 974.219  11
   3   3  -9 3861.10 528.923  62
  -3   3   9 4270.69 868.771   8
   3  -3  -9 4138.34 580.880  55
  -3  -3   9 2725.21 855.893   2
   3  -3  -9 4869.55 611.237  67
   3  -3  -9 4509.50 660.199  46
   3   3  -9 3690.47 483.041  35
   3  -3  -9 3485.66 479.158  47
   3  -3  -9 3962.57 515.500  57
   3   3  -9 3721.21 535.939  68
   3  -3  -9 3327.28 527.881  64
   3  -3  -9 4525.71 937.459  71
   3   3  -9 3767.41 503.313  52
   3   3  -9 3199.89 914.796  74
  -3   3   9 4484.69 998.114   3
  -3  -3   8 1426.16 598.924   2
   3  -3  -8 493.252 416.239  74
   3  -3  -8-192.292 393.138  71
  -3   3   8-165.737 357.609   3
  -3  -3   8-400.823 355.963   6
   3  -3  -8-777.394 477.491  11
   3   3  -8-92.5106 386.428  74
   3   3  -8 201.251 404.799  13
   3  -3  -8-358.954 430.079  13
  -3   3   8 605.960 359.432   8
   3  -3  -7 233052. 5899.94  74
   3  -3  -7 234880. 5470.95  71
   3   3  -7 224131. 5937.88  13
  -3   3   7 244811. 5133.96   8
  -3  -3   7 242919. 6700.57   1
   3   3  -7 226547. 5896.34  74
   3  -3  -7 247805. 5866.79  13
  -3  -3   7 244500. 5117.28   6
   3  -3  -7 232311. 5536.91  11
  -3  -3   7 233130. 5820.58   2
   3  -3  -6 14967.4 1358.29  13
  -3  -3   6 17627.5 1314.02   6
  -3  -3   6 16468.6 1657.54   1
   3  -3  -6 16563.6 1349.25  71
   3  -3  -6 16223.9 1369.33  11
   3   3  -6 18072.6 1550.39  74
   3  -3  -6 15001.0 1376.54  74
   3  -3  -6 17567.9 1205.27   7
   3   3  -6 16144.6 1162.13  12
   3   3  -6 16070.0 1462.62  13
  -3   3   6 16288.0 1203.02   8
  -3   3   6 14547.5 971.277   2
   3  -3  -5 77727.1 2656.75  11
   3   3  -5 73860.3 2453.32  12
   3  -3  -5 70819.4 2633.23  74
   3  -3  -5 72291.1 2359.50   7
   3   3  -5 75434.5 2869.54  74
   3  -3  -5 78149.0 2589.95  71
  -3  -3   5 79916.7 2581.05   6
   3   3  -5 78360.2 2787.43  13
  -3  -3   5 76532.8 3268.58   1
  -3   3   5 79002.6 2670.51   3
  -3   3   5 79303.9 2306.57   8
   3   3  -4 2472.24 550.130  74
  -3  -3   4 1706.70 266.902  10
  -3  -3   4 1725.68 462.486   6
   3  -3  -4 2167.63 486.165  11
  -3   3   4 1552.16 439.359   3
   3  -3  -4 2714.14 496.139  71
   3   3  -4 2228.63 456.211  13
  -3   3   4 2093.50 376.970   8
   3   3  -4 1702.52 457.979  12
   3  -3  -4 2393.24 497.415  74
  -3  -3   4 1242.82 623.247   1
   3  -3  -4 1452.83 421.337   7
  -3  -3   3 30214.8 1002.98   7
   3   3  -3 28956.1 1474.24  12
  -3  -3   3 29569.5 1920.31   1
   3  -3  -3 31576.8 1384.04  71
  -3   3   3 28617.9 1101.19   8
   3   3  -3 28500.2 1591.17  74
   3  -3  -3 31247.5 1400.47   7
  -3  -3   3 29136.6 1086.09  10
   3   3  -3 28555.3 792.221   4
  -3   3   3 29292.9 1363.58   3
   3   3  -3 29434.5 1236.74  13
   3   3  -3 31660.7 1418.75   5
   3  -3  -2 419.671 287.993  11
   3  -3  -2 732.761 331.775  71
   3   3  -2 799.765 318.308   5
   3  -3  -2 703.585 265.395   7
   3  -3  -2 849.039 244.308   6
  -3  -3   2 669.050 281.877  71
  -3  -3   2 829.490 236.396   7
   3   3  -2 884.564 252.765  13
  -3   3   2 716.131 306.281   3
  -3  -3   2 613.690 555.593   1
  -3  -3   1 125192. 1271.47  11
  -3  -3   1 120823. 2318.01  71
   3   3  -1 123577. 1917.03   3
  -3   3   1 128061. 2206.15   5
   3  -3  -1 125079. 2429.73   6
  -3  -3   1 124357. 2450.46   7
   3  -3   0 78638.9 2178.64   2
  -3  -3   0 73181.3 2032.01   7
   3  -3   0 78297.3 2111.77   6
   3   3   0 79815.3 2140.72   8
  -3   3   0 78510.7 2231.87   4
   3   3   0 79659.4 2278.79  72
  -3   3   0 76883.9 1480.49   9
  -3  -3   0 78813.7 1793.26  73
  -3  -3   0 78997.3 2013.62  71
  -3  -3   0 73715.8 1247.91  11
  -3  -3  -1 180643. 3396.63  71
  -3   3  -1 175699. 2909.31  74
   3   3   1 191828. 3547.55   8
  -3   3  -1 191312. 3822.50   4
  -3  -3  -1 192343. 3559.51   7
   3  -3   1 181379. 3545.70   2
   3   3   1 188550. 3801.44  72
   3   3   1 177397. 1984.09   2
   3  -3   1 184846. 3526.01   6
  -3  -3  -1 183809. 2566.29  11
   3   3   1 178084. 2893.39  12
   3   3   2 1516.56 249.189   2
  -3  -3  -2 1479.82 438.571  71
   3  -3   2 1166.43 389.768   6
   3   3   2 1151.76 403.227   8
  -3  -3  -2 1710.40 472.802   7
   3   3   2 1136.21 257.749  12
  -3  -3  -2 1340.60 287.325  13
   3  -3   2 1561.49 340.808  72
  -3   3  -2 1586.99 336.668  74
  -3  -3  -2 1595.75 344.851  11
   3   3   2 1453.77 498.474  72
  -3   3  -2 1422.41 454.247   4
   3  -3   2 1474.15 445.989   2
  -3   3  -3 40431.4 2018.48   4
   3   3   3 40311.6 1951.85   8
  -3  -3  -3 43796.2 2009.81   7
   3  -3   3 41959.3 1632.14  72
  -3  -3  -3 39748.1 2013.74  71
  -3  -3  -3 38588.8 1639.34  13
   3   3   3 39158.0 2024.54  72
  -3  -3  -3 41426.2 1781.48  11
   3  -3   3 39461.8 2086.59   2
  -3   3  -3 42155.7 1695.98  74
  -3   3  -3 42436.0 2630.37  13
   3  -3   3 44176.9 2018.07   6
   3   3   3 39074.5 1342.54   2
  -3   3  -4 22578.1 1405.72  74
  -3   3  -4 26544.8 2229.80  13
  -3  -3  -4 21062.3 1647.46  71
  -3  -3  -4 21390.3 1538.92   7
   3   3   4 23379.9 1669.55  72
  -3  -3  -4 25140.7 1522.95  13
   3  -3   4 25631.5 1885.14   2
   3   3   4 24762.8 1695.54   8
   3  -3   4 25334.9 1640.56   6
   3  -3   5 43350.5 2634.68   2
  -3  -3  -5 36454.5 2114.60  13
   3   3   5 36767.3 2142.49  72
  -3  -3  -5 42851.6 2262.60   7
   3   3   5 40411.6 2379.27   8
  -3  -3  -5 39898.4 2485.47  71
  -3   3  -5 41159.4 2920.20  13
   3  -3   5 44365.3 2277.15   6
  -3   3  -5 39463.0 2031.98  74
   3  -3   5 37315.0 1235.10  23
   3   3   6 11224.1 1378.99   8
  -3  -3  -6 9862.91 1352.42  71
  -3   3  -6 9954.52 1634.46  13
   3  -3   6 11111.5 1177.64   6
  -3  -3  -6 8748.51 1116.10  13
   3  -3   6 9842.06 1407.30   2
  -3  -3  -7 71732.6 3912.30  71
  -3   3  -7 76308.6 2201.71  64
  -3  -3  -7 82370.5 2616.18  64
  -3   3  -7 79702.8 4509.77  13
  -3  -3  -7 75206.1 1961.97  40
   3  -3   7 78039.2 4008.76   2
  -3   3  -7 77254.3 1985.24  65
  -3  -3  -7 83816.7 2400.11  55
  -3  -3  -7 83755.4 2675.34  46
  -3   3  -7 77296.7 1856.11  52
  -3   3  -7 72599.0 2615.14  66
  -3  -3  -7 74208.8 1945.48  62
  -3   3  -7 79571.0 2745.23  48
   3  -3   7 78623.9 2084.15  16
  -3  -3  -7 75817.9 1841.66  57
   3   3   7 85271.1 3978.96   8
  -3  -3  -7 80885.8 2154.53  47
  -3  -3  -8 1306.58 450.378  47
   3  -3   8 1446.02 340.115  16
  -3   3  -8 1702.68 405.620  65
  -3  -3  -8 1791.46 427.514  55
  -3  -3  -8 1917.51 472.497  57
  -3  -3  -8 1367.81 521.269  64
  -3   3  -8 1250.50 508.785  48
  -3  -3  -8 959.343 413.340  62
  -3  -3  -8 1448.91 428.855  40
  -3   3  -8 1198.63 368.366  64
  -3   3  -8 1472.01 359.590  52
  -3  -3  -8 1850.49 528.971  46
  -3  -3  -9 38937.8 1892.28  46
  -3  -3  -9 41791.9 1417.83  57
  -3  -3  -9 39228.0 1485.81  62
  -3   3  -9 42294.2 1751.06  68
  -3  -3  -9 39623.6 1484.45  40
  -3  -3  -9 42082.3 1995.19  64
   3  -3   9 40903.7 1462.16  24
  -3   3  -9 39951.4 1399.98  52
  -3  -3  -9 40416.8 1649.77  65
  -3  -3  -9 41709.8 1608.92  47
  -3  -3  -9 39692.9 1748.66  55
  -3   3  -9 40834.2 1688.78  64
   3  -3  10-358.929 186.123  24
  -3   3 -10 10.6766 206.627  45
  -3   3 -10 113.763 215.835  52
  -3  -3 -10 19.4134 280.357  64
   3  -3  10 14.8242 188.942  14
  -3  -3 -10 120.181 306.944  62
  -3   3 -10 123.042 289.507  40
  -3  -3 -10 65.6522 235.506  40
  -3  -3 -10 303.484 280.596  65
  -3  -3 -10 24.2273 292.223  46
  -3   3 -11 2892.15 373.632  40
   3  -3  11 2649.09 304.151  14
  -3  -3 -11 2444.25 352.038  52
  -3  -3 -11 2592.76 359.431  65
  -3   3 -11 2690.87 341.412  45
  -3   3 -11 2531.43 283.628  52
  -3  -3 -12 645.164 146.353  52
   3  -5 -13 35330.2 1112.70  62
   3   5 -13 33983.9 1041.65  35
   3  -5 -13 35336.6 1035.08  57
   3   5 -13 36833.4 1268.49  40
  -3  -5  12 4732.54 526.284  16
   3  -5 -12 3663.93 526.692  62
   3   5 -12 3393.02 470.400  35
   3  -5 -12 3486.01 470.444  57
   3   5 -12 3893.61 578.987  40
  -3  -5  11 18240.7 1026.09  23
   3   5 -11 14903.5 1093.58  68
   3  -5 -11 15643.8 1007.61  62
   3  -5 -11 16157.9 985.737  70
   3  -5 -11 16221.5 985.074  57
   3   5 -11 13614.3 950.930  35
   3  -5 -11 15745.7 958.086  47
   3  -5 -10 5080.72 605.172  70
   3  -5 -10 4871.13 630.279  62
  -3  -5  10 4982.06 585.678  21
   3  -5 -10 5135.34 588.781  47
   3   5 -10 5287.59 587.465  52
   3   5 -10 5583.82 665.423  35
   3   5 -10 4645.98 664.479  68
   3  -5 -10 4399.05 647.129  40
   3  -5 -10 5579.70 655.663  57
  -3  -5  10 4260.64 607.124  23
   3  -5 -10 4678.36 718.537  55
   3  -5 -10 4374.04 640.860  46
   3   5  -9 34669.6 1538.49  68
   3  -5  -9 34635.8 1389.88  47
   3  -5  -9 34775.5 1610.05  46
  -3  -5   9 31139.3 2590.36   2
  -3  -5   9 36228.4 2434.28   6
   3   5  -9 33148.8 1516.96  35
   3  -5  -9 31805.2 2569.32  71
   3  -5  -9 34053.7 1440.82  70
   3  -5  -9 35270.5 1465.96  40
   3  -5  -9 35097.8 2563.87  11
   3   5  -9 34221.5 3133.84  13
  -3   5   9 34667.4 2784.36   3
   3  -5  -9 36074.1 1655.34  55
   3   5  -9 34858.9 1384.07  52
   3   5  -9 36165.5 1711.06  34
  -3  -5   9 35495.0 1610.45  21
   3   5  -9 32372.2 2656.05  74
   3  -5  -9 33736.1 1381.10  57
  -3  -5   8 78.0722 286.628  22
  -3  -5   8 992.583 536.240   6
  -3   5   8-887.371 534.240   3
   3   5  -8-435.480 492.097  74
   3  -5  -8 73.8159 303.283  40
  -3   5   8-71.8110 348.821   8
   3   5  -8 318.794 341.500  34
   3   5  -8-1482.58 703.903  13
   3   5  -8-5.56120 235.605  41
   3   5  -8 243.522 380.124  68
   3  -5  -8 169.406 285.452  70
  -3  -5   8 447.291 510.517   2
   3  -5  -8-255.058 265.139  55
   3  -5  -8-378.164 397.079  11
   3  -5  -8 322.521 411.610  71
   3   5  -8 808.239 301.421  52
   3  -5  -8-432.927 367.662  47
   3  -5  -8-21.6967 244.527  43
   3  -5  -8 340.279 304.970  46
  -3   5   7 84694.7 3845.91   3
   3  -5  -7 77186.6 3557.57  71
  -3  -5   7 82558.7 1868.04  32
   3   5  -7 85673.0 4192.44  13
   3   5  -7 86507.2 3730.97  12
  -3   5   7 93966.4 3537.13   8
   3   5  -7 79297.8 3844.35  74
  -3  -5   7 87909.4 3596.91   6
  -3   5   7 77256.1 3291.88  72
  -3  -5   7 81791.0 2100.93  22
  -3  -5   7 82311.1 3707.61   2
   3  -5  -7 80279.9 3232.74   7
   3  -5  -7 87637.6 3659.95  11
  -3  -5   6 108.000 300.167  22
  -3   5   6 943.631 520.059   3
  -3  -5   6 343.750 233.942  32
   3   5  -6-85.4322 328.965  74
   3  -5  -6 353.489 372.575  71
  -3   5   6 185.626 299.479   8
   3   5  -6 287.806 479.013  13
  -3  -5   6 585.668 511.132   2
   3  -5  -6 13.1766 280.687   7
   3  -5  -6-58.0432 325.198  11
  -3  -5   6 1448.65 532.156   6
   3   5  -6 729.771 539.104  12
   3  -5  -5 130173. 3851.17  11
  -3   5   5 135137. 4125.41   3
  -3  -5   5 127495. 2359.75  22
   3  -5  -5 137426. 4153.99  71
  -3   5   5 138481. 3629.52   8
   3   5  -5 131312. 4383.24  12
   3   5  -5 131164. 4471.21  74
  -3  -5   5 130085. 2179.70  32
   3  -5  -5 127158. 4000.12   7
  -3  -5   5 132103. 3918.09   2
   3   5  -5 131215. 4096.11  13
  -3  -5   5 133265. 4038.57   6
  -3   5   4 15086.2 1140.38   8
   3   5  -4 16438.8 1544.98  12
   3  -5  -4 19427.7 1413.90  11
  -3  -5   4 17721.5 1400.40   6
   3   5  -4 19550.4 1781.51  74
   3   5  -4 19036.9 1409.51  13
   3  -5  -4 18522.8 1472.39   7
  -3   5   4 18873.7 1460.17   3
   3  -5  -4 19527.2 1502.28  71
   3   5  -3 1354.46 395.235   4
   3  -5  -3 1711.20 546.775  71
   3   5  -3 1505.79 500.458   5
  -3  -5   3 1375.10 408.284  71
  -3   5   3 1803.15 490.307   3
   3  -5  -3 1751.45 508.664   7
  -3  -5   3 2193.14 408.703   7
  -3  -5   3 2046.31 539.940   6
   3   5  -3 1241.89 385.750  13
   3  -5  -3 1792.82 488.250  11
   3   5  -2 61382.6 2432.18   5
   3  -5  -2 56960.0 2013.18   6
   3  -5  -2 62439.8 2323.05  11
   3  -5  -2 61403.5 2465.97  71
  -3   5   2 59206.4 2292.04   3
   3   5  -2 59086.0 1905.20  13
  -3  -5   2 57957.6 2085.27   7
  -3  -5   2 57769.1 2165.81   6
  -3  -5   2 62968.2 2274.13  71
  -3  -5   1 189583. 3965.61   7
  -3  -5   1 192835. 2513.31  11
  -3  -5   1 189625. 3613.61   6
   3  -5  -1 198185. 3070.87   2
   3  -5  -1 190072. 3778.37   6
   3  -5  -1 188157. 4347.56  71
   3   5  -1 192749. 3364.26   3
  -3  -5   1 186172. 3895.05  71
  -3   5   1 193798. 3795.69   5
  -3  -5   0 6824.11 818.598  71
  -3   5   0 6991.40 579.506   9
  -3  -5   0 6938.04 699.475  73
   3  -5   0 6269.76 773.662   6
   3   5   0 7267.66 770.721   3
  -3  -5   0 7004.12 679.656   6
   3  -5   0 6904.72 710.193   2
  -3  -5   0 6223.56 826.024   7
  -3   5   0 7510.87 839.333   5
  -3  -5   0 7279.37 532.011  11
  -3   5  -1 127246. 3749.17   4
  -3  -5  -1 119318. 3494.36   7
   3   5   1 123875. 3574.32   8
   3  -5   1 121804. 3213.20   2
  -3  -5  -1 122917. 2319.01   6
  -3  -5  -1 116137. 2421.71  73
  -3  -5  -1 126836. 2461.71  11
   3   5   1 119360. 3165.17   3
   3  -5   1 124181. 3532.07   6
  -3  -5  -1 113613. 3342.79  71
  -3   5  -2-113.505 231.766  74
  -3  -5  -2 147.765 356.533   7
   3   5   2-12.8819 329.544  72
   3  -5   2-314.995 370.715   6
   3   5   2 116.421 344.690   8
   3  -5   2-36.2981 264.139   2
  -3   5  -2-407.851 386.719   4
  -3  -5  -2 659.184 372.435  71
  -3  -5  -2-15.4499 168.300  11
   3   5   2 527.999 313.170  12
   3  -5   3 81979.0 1724.82  21
   3  -5   3 86598.0 3384.30   2
  -3   5  -3 79735.0 3242.87   4
   3   5   3 85229.5 3290.51   8
  -3  -5  -3 79281.6 2536.00  11
  -3  -5  -3 82334.2 3275.19   7
  -3   5  -3 87463.4 2890.13  74
  -3  -5  -3 80206.5 3277.10  71
   3  -5   3 87802.0 3331.99   6
  -3   5  -3 85690.2 4848.53  13
   3   5   3 79397.0 1558.14  26
   3   5   3 85252.3 3543.71  72
   3  -5   3 82564.4 1900.75  16
   3  -5   3 82158.3 1843.41  23
  -3  -5  -4 33251.3 2301.61  71
   3  -5   4 39689.2 2379.74   6
   3  -5   4 36211.2 1318.98  23
  -3   5  -4 42545.3 2527.45   4
   3  -5   4 38012.3 1232.40  21
  -3  -5  -4 37758.6 2336.13   7
   3  -5   4 39699.0 2508.21   2
   3  -5   4 36885.2 1399.98  16
  -3  -5  -4 37306.0 1967.11  11
  -3   5  -4 38245.5 3392.53  13
   3   5   4 38360.8 2376.63   8
   3   5   4 34371.5 2373.14  72
  -3  -5  -5 16539.5 1744.06  71
   3   5   5 14367.7 1616.36  72
  -3  -5  -5 18428.9 1706.04   7
   3  -5   5 18831.3 901.890  21
   3   5   5 18086.1 1811.06   8
   3  -5   5 19861.2 1938.55   2
   3  -5   5 17659.6 1054.77  16
   3  -5   5 18113.2 1715.55   6
   3  -5   5 19309.4 1008.41  23
  -3   5  -5 15395.0 2328.77  13
  -3  -5  -6 187.265 316.843  62
   3  -5   6 137.549 300.445  23
  -3   5  -6 176.212 489.104  66
   3  -5   6-482.336 473.688   6
   3  -5   6 174.755 316.995  16
  -3  -5  -6-6.19899 234.883  54
  -3  -5  -6-147.505 281.792  40
  -3  -5  -6 245.049 256.547  71
  -3   5  -6-104.686 246.770  48
   3   5   6-608.217 569.299   8
  -3  -5  -6 112.640 278.163  47
  -3  -5  -6-114.837 343.794  46
  -3   5  -6 606.142 318.011  34
  -3   5  -6-501.310 550.861  13
  -3   5  -6-114.505 327.177  41
   3  -5   6 275.263 451.749   2
  -3  -5  -6 159.598 322.258  56
   3   5   6-941.992 665.284  72
  -3  -5  -7 60094.3 2476.99  46
   3  -5   7 68847.3 1875.18  23
  -3  -5  -7 68847.5 2065.04  47
  -3  -5  -7 68104.9 1889.90  40
  -3   5  -7 70917.7 2120.94  45
   3  -5   7 72694.8 2136.40  16
  -3   5  -7 58760.1 2731.65  66
  -3  -5  -7 68562.2 2031.32  64
  -3  -5  -7 67513.1 2440.56  55
  -3   5  -7 63944.8 1852.26  35
  -3  -5  -7 67326.7 2090.37  54
  -3  -5  -7 66967.0 1858.29  62
  -3   5  -7 64835.1 2283.53  48
  -3  -5  -8 2246.54 510.377  47
  -3  -5  -8 2977.22 494.176  64
   3  -5   8 2686.19 461.171  24
  -3  -5  -8 3001.81 466.284  62
  -3  -5  -8 2176.49 415.962  40
   3  -5   8 2653.43 460.242  16
   3   5   8 2568.34 383.851  26
  -3   5  -8 2850.89 473.891  45
  -3  -5  -8 2050.25 551.699  46
  -3   5  -8 2667.17 419.921  35
  -3   5  -8 2156.70 563.317  48
  -3  -5  -8 2419.94 559.289  55
   3  -5   9 14888.7 902.990  24
  -3  -5  -9 14191.2 933.613  47
  -3   5  -9 14703.5 986.214  68
  -3  -5  -9 14328.4 840.060  62
   3  -5   9 14882.9 841.575  16
  -3  -5  -9 14860.2 1190.72  46
  -3  -5  -9 12060.9 837.472  64
   3   5   9 14353.8 802.103  26
  -3  -5  -9 14329.7 1077.85  55
  -3   5  -9 13966.8 909.287  45
  -3   5 -10 1158.63 280.215  45
   3  -5  10 1469.39 270.207  24
  -3  -5 -10 1308.45 327.651  47
  -3  -5 -10 1336.18 395.463  65
  -3  -5 -10 1395.71 379.521  46
   3  -5  10 1177.72 282.335  14
  -3  -5 -10 1088.23 297.816  62
  -3   5 -11 12490.1 618.489  40
  -3  -5 -11 11901.7 603.366  65
  -3  -5 -11 11815.4 591.329  52
   3  -7 -13 24501.5 655.072  62
  -3  -7  12 140.317 129.065  24
  -3  -7  12 498.700 191.680  54
   3   7 -12 585.845 271.503  40
   3   7 -12 277.592 218.515  35
   3  -7 -12 450.780 233.840  57
  -3  -7  12 2.39626 180.418  16
   3  -7 -12 451.013 273.052  62
   3   7 -11 13226.8 899.595  35
   3   7 -11 11679.6 847.887  68
  -3  -7  11 14817.9 884.527  16
   3  -7 -11 13540.8 822.704  47
   3  -7 -11 12020.3 801.190  62
   3  -7 -11 13434.7 775.291  57
  -3  -7  11 12927.6 777.940  23
   3  -7 -10 214.334 350.615  47
  -3  -7  10 133.804 264.647  23
  -3  -7  10-47.7921 228.553  21
   3   7 -10-2.47440 325.941  35
   3  -7 -10-72.4286 276.707  57
   3   7 -10-181.132 322.069  68
  -3  -7  10 197.807 344.178  16
   3  -7 -10 318.062 321.028  62
  -3   7  10 52.8384 183.867  25
  -3  -7   9 15863.8 1040.34  21
  -3  -7   9 14009.0 1047.59  23
   3  -7  -9 14692.4 991.607  47
   3   7  -9 14767.4 1045.06  68
   3  -7  -9 15081.9 1051.15  54
   3   7  -9 15930.9 1217.47  35
   3  -7  -9 14498.3 931.515  57
  -3  -7   8 629.459 300.087  22
   3   7  -8 632.588 533.847  34
  -3  -7   8 700.446 435.081  23
   3  -7  -8 821.914 372.137  58
   3  -7  -8 506.614 327.136  43
   3   7  -8-26.5714 378.707  41
  -3  -7   8 827.609 387.671  21
   3   7  -8 739.087 386.793  50
   3   7  -8 928.356 395.478  68
   3  -7  -8-843.162 363.541  54
   3  -7  -7 53688.4 1728.09  43
   3  -7  -7 54830.7 1684.21  59
   3   7  -7 47524.3 3253.00  74
  -3   7   7 55331.8 3386.28   3
   3  -7  -7 55444.8 1756.33  58
   3  -7  -7 52070.4 2952.43  11
  -3  -7   7 52533.4 3006.42   2
   3   7  -7 57512.1 1917.48  68
  -3   7   7 44561.0 2900.81  72
   3   7  -7 55295.8 1975.43  50
  -3  -7   7 54286.5 1800.53  22
   3  -7  -7 56184.3 1807.84  54
   3   7  -7 33881.6 3007.48  12
   3  -7  -7 51932.8 3245.46  71
  -3  -7   7 53299.4 1946.64  21
   3   7  -7 49618.1 2241.57  34
   3   7  -7 37806.8 1950.84  41
  -3  -7   7 53201.7 1956.14  23
  -3  -7   7 57494.9 3271.93   6
   3   7  -6 19863.9 1082.02  68
  -3  -7   6 16814.0 1017.21  22
  -3  -7   6 13907.2 1439.12   2
   3  -7  -6 14410.2 1711.28  71
  -3  -7   6 16426.4 927.168  32
  -3  -7   6 16571.8 1070.31  21
   3  -7  -6 15423.1 1548.44  11
   3   7  -6 15129.4 1877.43  74
   3  -7  -6 16924.2 1715.69   7
  -3   7   6 18230.3 1905.30   3
   3   7  -6 13128.3 1914.09  12
  -3  -7   6 16966.4 1089.75  23
   3   7  -6 17819.0 1249.34  34
  -3   7   6 17962.2 944.345  25
   3  -7  -6 15764.2 921.232  43
  -3  -7   6 17698.9 1803.40   6
  -3   7   5 103622. 4164.76   3
  -3  -7   5 99674.7 2387.79  23
  -3  -7   5 107538. 4156.73   6
  -3  -7   5 101010. 2303.26  22
  -3  -7   5 107164. 2526.29  21
   3  -7  -5 107918. 4287.96   7
   3   7  -5 99772.5 4611.71  12
   3  -7  -5 104970. 4285.88  71
   3   7  -5 101715. 4651.52  74
  -3  -7   5 102428. 3538.24   2
  -3  -7   5 102773. 2195.93  32
   3  -7  -5 104704. 3844.39  11
  -3   7   5 104636. 2067.82  25
  -3  -7   5 98720.0 3790.70  71
  -3  -7   4 9609.60 755.764  21
   3   7  -4 8426.76 1405.93  74
  -3  -7   4 8914.26 970.561   2
  -3   7   4 9987.83 642.517  25
  -3  -7   4 9886.48 694.323  32
  -3  -7   4 9289.06 713.605  23
   3  -7  -4 10487.2 1345.86  71
   3   7  -4 7636.51 1340.28  12
   3  -7  -4 9715.24 1285.08   7
  -3  -7   4 9415.00 709.916  22
  -3  -7   4 10881.8 1258.93  71
   3  -7  -4 10761.1 1179.51  11
  -3   7   4 8725.62 1207.15   3
  -3  -7   4 9096.54 1168.71   6
  -3  -7   3 6063.91 961.798  71
  -3  -7   3 5231.46 520.989  23
  -3  -7   3 5219.46 512.933  21
  -3   7   3 6228.34 495.481  25
  -3  -7   3 5836.02 921.409   6
  -3   7   3 5419.35 507.450  29
  -3  -7   3 5713.22 516.270  32
   3   7  -3 6516.14 1037.38   5
  -3  -7   3 5791.38 531.092  22
   3   7  -3 6278.34 466.398  29
  -3   7   3 5448.26 933.789   3
   3  -7  -3 5846.76 994.666  71
   3  -7  -3 7712.73 976.747  11
  -3  -7   2 1393.59 460.024   6
   3  -7  -2 842.198 460.779  11
  -3  -7   2 519.837 237.423  21
   3  -7  -2 951.523 347.345   6
  -3  -7   2 273.786 355.394  71
   3   7  -2 901.752 242.567  29
  -3   7   2 817.907 441.756   5
  -3  -7   2 991.478 448.853   7
  -3   7   2 1171.22 321.579  29
  -3  -7   2 867.984 225.706  23
   3   7  -2 1119.20 513.549   5
   3  -7  -2 392.773 365.618  71
  -3   7   2 881.040 261.569  25
   3  -7  -1 165365. 4973.22  71
   3  -7  -1 161615. 4343.08  11
  -3  -7   1 150743. 4413.72   7
  -3  -7   1 155908. 4435.21  71
   3   7  -1 162739. 2511.28  25
   3   7  -1 160855. 4731.05   5
  -3   7   1 161877. 2456.44  27
  -3   7   1 165523. 2539.65  29
  -3   7   1 154355. 4230.78   5
   3   7  -1 158813. 2326.13  29
   3  -7  -1 153489. 4014.90   6
  -3   7   1 164678. 2505.13  28
  -3  -7   1 158461. 3942.62   6
  -3   7   0 29970.6 1922.12   5
   3   7   0 28600.5 1706.46   3
  -3   7   0 32604.4 1153.70  29
   3  -7   0 30347.6 1938.64   6
  -3   7   0 31817.4 2132.45   4
   3  -7   0 30181.7 2186.94  71
   3  -7   0 28251.9 951.940  16
  -3  -7   0 30349.7 2024.99  71
   3   7   0 31570.1 1118.55  25
  -3  -7   0 30001.4 2079.72   7
  -3   7   0 31376.9 1106.96  28
  -3  -7   0 32412.8 1773.71  73
  -3   7   0 31973.2 1136.97  27
  -3  -7   0 28906.9 1551.29   6
   3   7   0 29089.7 1057.37  20
   3   7   1 61148.7 2677.33   3
   3  -7   1 62094.1 2924.94   6
   3  -7   1 59208.3 3096.28  71
   3  -7   1 61077.8 1580.40  23
   3  -7   1 57376.8 1437.85  16
   3   7   1 64352.6 1627.26  25
   3   7   1 58677.9 1513.64  20
  -3  -7  -1 59397.4 2908.49  71
  -3   7  -1 63715.8 1601.01  28
  -3  -7  -1 62822.9 3073.21   7
   3   7   1 59055.2 3220.12  72
   3   7   1 56001.3 2847.63  12
  -3   7  -1 63637.8 3109.03   4
   3  -7   2 4020.54 470.038  16
  -3  -7  -2 3149.27 735.224  71
   3   7   2 3815.55 928.285  72
   3  -7   2 3029.05 784.689   6
  -3   7  -2 3340.98 825.615   4
  -3   7  -2 4037.98 1259.01  13
   3   7   2 3535.16 789.988   3
   3  -7   2 3061.35 423.683  23
  -3  -7  -2 3275.86 799.305   7
   3   7   2 3591.42 386.036  26
   3  -7   2 4039.99 730.493   2
   3   7   2 3329.40 408.027  20
  -3   7  -2 3908.33 747.151  74
   3  -7   3 48111.6 1577.56  16
   3  -7   3 48276.2 1592.64  23
   3   7   3 46888.9 1451.33  20
   3   7   3 45601.5 1337.69  26
  -3  -7  -3 44582.9 2815.66  71
   3  -7   3 52664.4 2964.34   6
  -3  -7  -3 49804.5 2954.54   7
  -3   7  -3 53322.1 2946.55   4
   3  -7   3 49006.2 2664.92   2
  -3   7  -3 53104.7 3825.23  13
   3   7   3 50371.2 2862.71   3
   3   7   3 42377.8 2922.28  72
   3   7   3 45809.0 2790.68   8
   3  -7   4 287.018 266.952  23
  -3   7  -4 803.414 384.493  66
   3  -7   4 896.365 360.173  16
   3   7   4 918.488 482.986   3
  -3  -7  -4 247.535 229.917  43
   3  -7   4 1716.76 604.229   6
   3   7   4 565.598 264.472  20
  -3  -7  -4 458.558 289.450  46
   3   7   4 751.735 402.242   8
   3  -7   4 705.728 357.370   2
  -3  -7  -4 26.7731 263.806  71
  -3   7  -4 754.402 325.885  45
   3   7   4 954.421 582.881  72
  -3  -7  -4 424.258 276.859  56
  -3   7  -4 191.573 618.908  13
  -3   7  -4-23.7654 319.937  41
  -3  -7  -4 392.489 251.298  54
  -3  -7  -4 760.734 467.313   7
   3   7   4 765.699 242.074  26
  -3   7  -4 453.299 345.173  34
   3  -7   5 3327.35 922.088   6
  -3  -7  -5 3773.44 557.218  46
   3  -7   5 2543.16 443.659  23
  -3  -7  -5 3110.42 499.273  56
  -3  -7  -5 3404.43 497.370  43
   3   7   5 3665.79 1043.30   3
  -3   7  -5 3945.76 652.531  34
  -3  -7  -5 2892.25 498.953  54
  -3   7  -5 3406.11 600.282  41
  -3   7  -5 3600.07 665.893  66
   3   7   5 2462.52 894.320   8
   3   7   5 3381.90 470.397  20
  -3   7  -5 3740.80 1428.44  13
   3  -7   5 3172.91 504.034  16
  -3   7  -5 2543.58 476.945  45
  -3  -7  -5 3390.00 819.945   7
   3   7   5 2972.20 851.628  72
   3   7   5 3355.85 436.084  26
  -3  -7  -5 2958.80 797.073  71
   3  -7   5 3807.35 871.570   2
  -3   7  -5 2793.63 513.725  48
   3  -7   6 18808.4 1083.25  23
  -3   7  -6 19957.5 1161.06  45
   3  -7   6 17054.5 1082.68  16
   3   7   6 19721.2 983.526  26
  -3   7  -6 20115.6 1350.14  41
  -3   7  -6 23303.0 1497.08  66
   3   7   6 18325.5 1028.34  20
  -3  -7  -6 18864.2 1098.29  47
  -3  -7  -6 22328.9 1318.36  46
  -3  -7  -6 20651.1 1174.76  54
  -3  -7  -6 22061.1 1217.13  56
  -3   7  -6 21044.8 1306.49  34
  -3   7  -6 18331.5 1189.54  48
  -3  -7  -7 82827.2 2522.22  46
   3  -7   7 80036.6 2212.61  24
   3   7   7 84658.5 2132.24  20
  -3   7  -7 81820.5 2649.30  41
   3  -7   7 83182.0 2119.66  23
  -3   7  -7 73779.0 2075.50  35
  -3  -7  -7 76373.7 2229.72  54
  -3  -7  -7 78757.7 2223.43  47
  -3   7  -7 76507.3 2276.90  34
  -3  -7  -7 79539.9 2485.51  55
   3  -7   7 82511.5 2252.59  16
  -3   7  -7 81747.9 2349.25  68
  -3   7  -7 78610.5 2713.26  66
  -3   7  -7 78413.3 2233.65  45
  -3  -7  -7 79487.0 1891.23  62
   3  -7   8 5992.42 595.691  24
   3   7   8 5815.41 560.309  20
   3  -7   8 6256.45 559.147  44
  -3  -7  -8 5818.82 641.947  47
  -3  -7  -8 5900.30 539.844  62
   3  -7   8 5443.32 580.650  14
  -3   7  -8 6008.30 564.236  35
   3  -7   8 6219.60 615.874  16
  -3  -7  -8 6435.11 708.993  55
  -3   7  -8 7086.36 700.750  68
  -3   7  -8 6313.54 621.548  45
  -3  -7  -8 5643.99 674.290  46
  -3  -7  -9 14858.1 891.698  46
  -3   7  -9 16177.8 850.326  45
   3   7   9 14964.6 731.996  20
  -3  -7  -9 13565.7 658.527  62
   3  -7   9 15973.2 800.887  16
   3  -7   9 15440.7 813.779  14
   3  -7   9 16255.3 837.607  24
  -3  -7  -9 14352.9 882.042  55
  -3   7  -9 14362.9 850.746  68
   3  -7   9 13936.8 693.944  44
  -3  -7  -9 16007.0 878.959  47
  -3  -7 -10-264.779 200.489  47
   3  -7  10 64.0440 108.043  44
  -3  -7 -10 233.660 222.690  65
   3   9 -11 26306.1 960.383  35
  -3  -9  11 26011.0 830.855  54
   3  -9 -11 26626.6 863.271  62
  -3  -9  10 13675.9 746.068  24
  -3  -9  10 13746.5 775.589  16
  -3  -9  10 14459.7 792.559  23
   3  -9 -10 12867.6 755.538  47
  -3  -9  10 13897.8 746.127  54
   3  -9 -10 13335.1 758.736  62
   3  -9 -10 13531.9 692.923  57
   3   9 -10 14992.5 915.636  35
  -3  -9   9 5937.27 565.230  54
   3   9  -9 5341.99 724.410  34
  -3  -9   9 6386.40 613.536  16
   3   9  -9 5916.17 712.520  35
   3  -9  -9 6564.25 575.647  57
  -3   9   9 5833.71 603.119  29
  -3  -9   9 7723.04 671.023  23
  -3   9   9 6401.71 574.229  25
   3  -9  -9 6241.90 643.064  47
   3   9  -9 6464.77 681.698  68
   3  -9  -8 3398.57 547.945  43
  -3  -9   8 3090.76 490.735  16
  -3  -9   8 3971.33 521.233  21
   3  -9  -8 2878.68 408.067  58
   3   9  -8 3491.39 603.707  41
  -3   9   8 3146.37 514.954  29
   3  -9  -8 3334.33 500.917  54
  -3  -9   8 3354.12 474.632  54
   3   9  -8 3114.07 514.371  50
  -3  -9   8 3463.54 535.031  23
   3   9  -8 3039.54 651.466  34
   3   9  -8 3793.00 603.320  68
  -3   9   8 3495.27 487.882  25
   3   9  -7 84442.4 2732.15  41
   3   9  -7 82199.7 2644.73  34
  -3  -9   7 76927.1 2232.16  23
  -3  -9   7 74747.9 1907.61  61
  -3   9   7 80857.1 2115.60  25
  -3   9   7 80603.6 2297.45  29
   3  -9  -7 77850.5 2052.36  58
   3  -9  -7 79772.4 2163.49  54
  -3  -9   7 79470.2 2136.04  54
   3  -9  -7 74580.1 2163.78  43
  -3  -9   7 81742.9 2285.16  21
   3   9  -7 80790.9 2473.58  50
   3  -9  -7 77628.7 2005.57  59
   3   9  -7 77124.6 2291.81  68
  -3  -9   7 76293.2 2095.94  16
   3  -9  -6 1656.80 385.072  54
  -3  -9   6 1653.07 415.317  23
  -3  -9   6 1991.21 360.005  61
   3  -9  -6 1463.58 421.875  43
  -3   9   6 1685.92 443.024  29
   3   9  -6 2301.02 553.401  41
   3   9  -6 2428.83 505.794  68
  -3  -9   6 1606.10 393.867  16
   3   9  -6 1816.87 508.753  34
   3  -9  -6 1729.32 406.096  58
   3   9  -6 1672.74 506.746  50
  -3  -9   6 1206.31 424.342  21
  -3  -9   6 2077.28 435.942  54
  -3   9   6 1593.11 427.885  25
   3  -9  -6 1798.11 367.635  59
  -3  -9   5 37906.6 1496.66  23
   3  -9  -5 35574.9 1453.77  43
  -3  -9   5 36707.8 1522.34  21
  -3  -9   5 32227.6 2364.75  71
   3  -9  -5 34312.3 2752.59  71
   3  -9  -5 34843.5 1363.58  59
   3   9  -5 33886.6 1417.69  68
  -3  -9   5 35198.0 1416.32  54
   3   9  -5 38888.7 1730.86  41
  -3   9   5 37425.0 2698.86   3
  -3  -9   5 38279.5 1357.95  16
   3   9  -5 38092.9 1848.89  50
  -3   9   5 38039.1 1581.93  29
   3   9  -5 35707.2 1614.26  34
   3   9  -5 29332.0 2717.25  12
  -3  -9   5 33829.2 1355.44  61
   3  -9  -5 33836.1 1355.79  54
   3   9  -5 31083.5 2759.57  74
   3  -9  -5 35073.0 1432.59  58
  -3   9   5 37754.5 1456.56  25
  -3  -9   5 31813.4 2460.20   6
   3  -9  -4 14725.1 1800.52  71
   3  -9  -4 14024.0 927.573  43
  -3  -9   4 15478.1 942.865  54
  -3  -9   4 14036.1 939.336  21
   3   9  -4 14336.5 885.795  68
   3   9  -4 11923.0 1772.78  74
  -3   9   4 13326.6 934.999  29
   3  -9  -4 15017.9 939.271  58
  -3  -9   4 12120.9 1490.73   6
  -3   9   4 15350.5 937.922  25
   3   9  -4 15156.3 1178.02  50
  -3  -9   4 13968.5 891.773  23
  -3  -9   4 13764.0 1541.55  71
   3  -9  -4 14476.5 876.376  54
  -3  -9   4 14392.2 878.217  61
   3  -9  -4 14681.4 861.365  59
   3   9  -4 13949.7 978.852  34
   3   9  -4 13878.8 1889.17  12
   3   9  -3 33503.0 1389.43  34
  -3  -9   3 35657.2 1384.20  54
  -3  -9   3 34335.1 1264.73  23
   3  -9  -3 34355.1 1350.32  43
  -3  -9   3 33479.6 2407.58  71
   3   9  -3 28476.3 2767.97  74
   3  -9  -3 33533.8 1250.36  54
   3  -9  -3 34298.2 2648.67  71
   3   9  -3 34446.1 2622.15   5
  -3   9   3 33518.8 1408.54  29
   3  -9  -3 34055.9 1361.70  58
  -3  -9   3 34717.1 1366.37  61
   3  -9  -3 34487.2 1308.17  61
  -3   9   3 35473.0 2350.66   5
  -3   9   3 33974.1 1404.29  27
   3  -9  -3 35381.4 1325.64  36
   3   9  -3 29326.6 2634.95  12
   3   9  -3 34830.7 1667.04  50
  -3  -9   3 30567.9 2222.00   6
   3   9  -2 51311.5 3181.62   5
   3  -9  -2 50703.0 1599.15  43
  -3   9   2 47238.8 2731.26   5
   3  -9  -2 48674.9 1573.24  58
  -3   9   2 49165.3 1825.60  34
   3  -9  -2 46111.5 2521.84  11
  -3  -9   2 45680.3 2781.68  71
   3  -9  -2 51535.7 1607.89  61
  -3  -9   2 50461.1 1519.95  56
   3  -9  -2 47857.2 1480.10  36
  -3  -9   2 52000.7 1627.87  54
  -3  -9   2 49420.7 2815.51  73
  -3   9   2 49466.4 1656.71  27
  -3  -9   2 46855.0 2591.80   6
   3   9  -2 46143.1 3182.06  12
   3  -9  -2 49404.2 1500.08  54
   3   9  -2 50756.1 1908.40  53
  -3  -9   2 51028.5 1655.36  61
  -3   9   2 50597.7 1708.96  29
   3   9  -2 52597.2 1604.96  29
  -3   9   2 50612.4 1705.77  28
   3   9  -2 50653.7 1970.66  50
   3  -9  -2 50664.2 3171.79  71
   3   9  -1 32868.1 2641.52  12
  -3   9   1 34560.8 2511.45   4
  -3  -9   1 37929.5 1430.83  61
   3   9  -1 34741.9 2670.59  72
   3  -9  -1 35192.0 1289.27  58
  -3  -9   1 34216.8 2460.23  71
   3  -9  -1 37903.2 1389.33  61
  -3  -9   1 36488.2 1358.17  54
   3   9  -1 40439.1 1766.63  50
  -3  -9   1 33320.0 2480.92   7
  -3   9   1 39182.8 1643.80  34
   3  -9  -1 38460.1 1340.45  54
   3   9  -1 37132.1 1384.81  29
   3   9  -1 41701.8 2852.08   5
   3   9  -1 37542.8 1729.45  53
  -3   9   1 35761.6 1257.71  19
   3  -9  -1 38522.1 2315.32  11
  -3   9   1 39616.9 1484.33  27
   3  -9  -1 33654.2 2589.12  71
  -3   9   1 37864.0 1486.85  29
  -3   9   1 38147.3 1458.80  28
  -3   9   1 38749.5 2478.14   5
  -3  -9   1 40116.1 1300.19  43
  -3   9   1 38714.7 1928.95  50
   3   9   0 512.832 445.165  12
  -3   9   0 568.118 335.431  28
   3  -9   0 158.563 389.949  11
   3  -9   0 518.074 394.139   6
  -3   9   0-86.0210 431.198  34
  -3  -9   0-63.3509 251.870  43
   3  -9   0 181.196 426.792  71
  -3   9   0 908.088 577.701  50
  -3  -9   0 51.0200 225.768  56
   3  -9   0 400.709 258.488  61
  -3  -9   0 122.818 239.902  61
   3  -9   0 379.193 260.765  54
   3   9   0-844.218 565.931   5
  -3   9   0-583.624 433.024   4
  -3   9   0 108.499 269.056  27
  -3  -9   0 819.240 601.842  71
   3   9   0-703.820 580.177  72
  -3  -9   0 164.935 390.786   7
   3   9   0 192.363 296.614  29
   3   9   0 19.5591 441.847  50
  -3  -9   0 580.573 257.824  54
   3   9   0 9.80517 359.654  25
  -3  -9  -1 116603. 2355.25  43
   3  -9   1 115814. 4130.90  11
  -3   9  -1 111920. 4486.15   4
   3  -9   1 115426. 4402.00   6
   3   9   1 121688. 3072.01  50
  -3   9  -1 116378. 5039.50  13
  -3  -9  -1 113194. 4589.82  71
  -3  -9  -1 116886. 2239.12  56
   3   9   1 117366. 4762.85   5
  -3  -9  -1 114393. 2491.86  54
   3   9   1 122682. 2665.72  25
  -3   9  -1 106942. 2850.09  50
   3   9   1 111477. 5009.25  72
   3  -9   1 117964. 2432.73  54
   3  -9   1 113003. 2406.59  44
  -3  -9  -1 110177. 4692.34   7
   3   9   1 117997. 2569.34  29
  -3   9  -1 115155. 2841.69  34
   3   9   1 95525.4 4135.64  12
   3  -9   1 108731. 4696.14  71
   3  -9   1 116536. 2519.33  61
   3  -9   2 3093.58 483.310  61
   3  -9   2 2854.14 423.601  16
   3  -9   2 3459.15 455.917  44
   3  -9   2 2294.40 758.316   6
   3   9   2 2990.84 761.369   3
  -3   9  -2 3013.71 595.051  34
   3  -9   2 3718.90 879.513  71
  -3   9  -2 3143.18 511.354  66
  -3  -9  -2 2729.29 719.051  71
  -3   9  -2 4975.90 1077.63  13
  -3   9  -2 2969.76 536.925  50
  -3  -9  -2 3743.96 935.064   7
  -3  -9  -2 4496.91 475.318  56
  -3  -9  -2 3471.55 504.136  54
  -3  -9  -2 3748.99 473.825  43
   3  -9   2 3953.77 522.487  54
  -3   9  -2 2403.80 368.828  68
   3   9   2 2573.53 916.986  72
   3   9   2 3115.49 635.353  50
   3   9   2 3482.93 523.602  25
   3  -9   3 14711.0 903.786  16
   3  -9   3 16470.1 871.208  24
  -3   9  -3 15609.2 1063.29  66
   3   9   3 15480.2 936.757  20
   3  -9   3 16190.8 964.260  54
  -3   9  -3 14672.4 1083.68  34
  -3   9  -3 14848.6 999.297  50
  -3   9  -3 12805.7 1657.74  13
   3  -9   3 15377.0 977.431  61
  -3  -9  -3 15495.5 994.502  54
   3  -9   3 15353.4 937.680  44
  -3  -9  -3 16197.1 972.218  43
   3   9   3 14175.2 970.435  25
  -3   9  -3 15548.2 945.215  68
   3   9   3 11779.4 1448.54   3
  -3   9  -4 21730.3 1362.35  41
   3  -9   4 22496.2 1074.16  24
   3  -9   4 23847.1 1181.95  16
   3   9   4 23791.2 1162.93  20
  -3   9  -4 22676.3 1199.15  68
   3  -9   4 24365.7 1189.80  44
  -3  -9  -4 22588.4 1211.38  54
  -3  -9  -4 21828.0 1154.52  43
   3  -9   4 23440.9 1163.99  54
   3  -9   4 23423.8 1198.40  61
  -3   9  -4 21414.1 1283.80  66
  -3   9  -4 22303.2 1353.77  34
   3   9   4 24288.1 1240.33  25
   3  -9   5 25769.5 1171.75  24
  -3  -9  -5 27587.8 1335.90  54
  -3   9  -5 26653.7 1442.41  66
  -3   9  -5 24591.0 1412.45  34
   3  -9   5 27256.1 1227.16  44
   3   9   5 27735.4 1331.66  25
  -3  -9  -5 26021.6 1244.34  43
  -3   9  -5 27352.1 1533.74  41
   3  -9   5 27543.3 1263.83  61
  -3   9  -5 27927.0 1361.85  68
   3  -9   5 28883.7 1305.07  16
   3   9   5 26354.6 1205.50  20
  -3  -9  -6 494.479 336.316  47
   3  -9   6 701.085 255.211  16
  -3   9  -6 472.750 266.402  34
  -3   9  -6 20.8667 323.629  41
   3  -9   6 215.713 176.282  14
  -3   9  -6 442.320 327.235  66
   3  -9   6 652.060 278.510  44
  -3  -9  -6 237.223 273.203  54
  -3  -9  -6 1136.41 309.066  55
   3  -9   6 284.442 262.047  61
  -3   9  -6 740.752 364.529  68
   3   9   6 844.823 275.363  20
   3  -9   6 565.282 245.825  24
   3   9   6 976.210 365.451  25
   3  -9   7 31129.6 1197.62  24
   3   9   7 27950.2 1264.39  53
   3  -9   7 29718.4 1095.72  44
   3   9   7 31488.6 1124.19  20
  -3  -9  -7 29301.1 1177.79  55
  -3  -9  -7 28920.4 1246.83  47
   3  -9   7 25865.6 1059.09  61
   3  -9   7 33538.5 1277.15  16
  -3   9  -7 29281.4 1316.31  68
   3   9   7 33270.4 1302.54  25
  -3  -9  -7 31309.6 1299.08  54
   3  -9   7 31530.6 1228.68  54
   3  -9   7 29774.6 1071.79  14
  -3   9  -7 28069.0 1261.59  34
  -3   9  -7 30415.9 1237.24  35
  -3  -9  -8 5122.76 496.637  47
   3  -9   8 4924.62 442.865  24
   3  -9   8 4696.19 383.072  44
   3  -9   8 4572.56 391.275  61
   3   9   8 4819.42 463.152  25
   3  -9   8 5188.45 466.569  54
  -3   9  -8 4656.34 510.139  68
  -3  -9  -9 24378.7 818.845  47
  -3  -9  -9 23149.6 814.780  65
   3  -9   9 24633.3 774.245  54
   3  11 -10 528.416 158.449  35
  -3 -11  10 557.624 137.428  54
  -3  11  10 533.706 179.654  53
   3  11  -9 1016.33 272.055  35
  -3  11   9 675.150 247.268  28
   3 -11  -9 672.767 203.461  62
  -3  11   9 1152.18 273.989  27
  -3 -11   9 1142.20 240.654  54
   3 -11  -9 829.896 243.082  47
   3  11  -8 3777.66 475.428  35
  -3  11   8 3488.56 458.628  27
  -3 -11   8 3652.66 427.344  54
   3  11  -8 3412.47 471.926  34
  -3  11   8 2818.84 443.063  28
   3 -11  -8 3254.50 421.083  47
  -3  11   8 3225.46 426.969  29
  -3  11   7 53580.5 1750.79  27
   3 -11  -7 59343.4 1751.97  43
   3  11  -7 53483.7 1794.83  34
  -3 -11   7 51203.4 1417.88  61
  -3  11   7 52893.5 1691.35  29
  -3 -11   7 54164.8 1596.08  54
   3  11  -7 54532.4 1673.33  50
  -3  11   7 51970.3 1752.60  28
  -3  11   7 52674.3 1811.21  50
   3  11  -7 54765.7 1606.65  41
   3  11  -6 8621.08 782.573  34
   3 -11  -6 9188.12 773.163  43
   3  11  -6 8769.64 708.119  41
  -3 -11   6 9058.70 726.936  54
  -3 -11   6 8573.82 670.077  61
  -3  11   6 9687.96 796.507  29
   3  11  -6 9285.79 815.843  50
  -3  11   6 8680.56 775.806  27
  -3 -11   6 8148.33 633.650  56
   3 -11  -6 8164.73 632.782  54
   3 -11  -6 8138.93 655.323  58
  -3  11   6 7066.22 711.062  28
  -3  11   6 9075.63 955.042  50
   3 -11  -6 8673.29 613.901  59
  -3  11   5 10207.7 1052.03  50
   3  11  -5 12331.5 936.791  34
   3 -11  -5 12122.2 874.489  43
   3  11  -5 11211.5 928.172  50
  -3 -11   5 10458.4 723.784  56
  -3  11   5 11379.2 884.103  27
  -3 -11   5 11273.3 789.462  61
   3 -11  -5 10877.3 787.334  58
  -3  11   5 12299.3 946.915  29
   3 -11  -5 11053.8 732.123  59
  -3 -11   5 11843.9 839.670  54
   3 -11  -5 10347.8 720.055  54
  -3  11   5 11426.4 909.103  28
  -3  11   4 2086.46 471.370  28
   3 -11  -4 3859.11 547.823  43
   3  11  -4 3169.61 504.373  34
   3 -11  -4 2570.10 421.449  54
  -3  11   4 2260.30 450.495  27
  -3  11   4 3255.01 776.468  50
  -3 -11   4 2920.91 483.846  61
   3 -11  -4 2991.55 414.509  59
  -3 -11   4 2728.16 424.204  56
  -3 -11   4 2868.48 465.719  54
  -3  11   4 2838.06 490.951  29
   3 -11  -4 2385.18 417.509  58
   3  11  -4 2613.34 556.364  50
   3 -11  -3 13487.2 930.826  43
  -3 -11   3 14638.1 980.576  61
   3 -11  -3 15072.6 888.869  54
   3 -11  -3 14805.8 873.791  59
  -3  11   3 12040.2 796.564  19
  -3  11   3 13088.9 952.021  28
  -3 -11   3 14898.5 853.376  56
   3  11  -3 13636.8 1048.02  50
  -3  11   3 14644.8 1288.99  50
  -3  11   3 15853.9 1056.39  29
  -3  11   3 15311.7 1000.84  27
   3  11  -3 14598.6 939.318  34
  -3 -11   3 14202.9 951.857  54
   3 -11  -2 907.394 304.502  43
  -3 -11   2 1128.51 324.252  43
  -3 -11   2 630.032 323.293  61
  -3  11   2 1566.32 611.197  50
  -3 -11   2 782.892 330.219  54
   3 -11  -2 1019.70 329.469  61
  -3  11   2 569.085 284.314  34
  -3  11   2 1111.95 347.607  28
   3 -11  -2 1307.88 321.023  54
  -3 -11   2 1320.70 334.830  56
   3  11  -2 731.957 431.635  50
   3  11  -2 1490.89 441.587  53
  -3  11   2 773.287 305.302  27
  -3  11   1 52819.8 1895.56  34
   3 -11  -1 50813.6 1701.83  43
   3  11  -1 50038.4 1691.03  29
  -3  11   1 53181.4 1819.47  27
  -3 -11   1 51814.3 1529.90  56
  -3  11   1 51447.1 2213.06  50
  -3 -11   1 52268.8 1601.38  43
   3 -11  -1 49180.2 1712.40  61
   3 -11  -1 48600.9 1604.95  54
  -3 -11   1 50229.3 1721.58  54
   3  11  -1 48255.8 1950.84  53
  -3  11   1 51145.6 1768.39  28
   3  11  -1 50646.1 2005.62  50
  -3 -11   0 33812.0 1313.69  43
   3 -11   0 33644.6 1375.67  43
  -3 -11   0 30612.1 1361.88  54
  -3  11   0 33003.4 1716.77  50
   3 -11   0 31655.6 1389.54  61
   3  11   0 28970.4 1210.22  28
  -3  11   0 33774.5 1559.47  34
   3  11   0 32659.0 1707.72  53
   3  11   0 31182.5 1588.12  50
   3 -11   0 31330.7 1310.87  54
   3  11   0 29841.0 1324.25  29
  -3 -11  -1 50357.0 1630.51  43
   3 -11   1 50405.8 1741.63  61
  -3  11  -1 44446.2 1852.08  50
   3  11   1 49174.6 2135.49  53
   3  11   1 48862.6 1917.49  50
   3 -11   1 49088.7 1632.70  54
  -3  11  -1 49479.6 1898.96  34
   3  11   1 47439.7 1694.55  29
  -3 -11  -1 49662.4 1729.84  54
   3 -11   2 12654.3 890.723  61
  -3 -11  -2 12513.6 904.714  54
  -3  11  -2 12103.1 928.422  50
   3  11   2 10705.3 1105.11  53
   3  11   2 10052.4 804.227  29
   3 -11   2 10765.8 780.577  54
   3  11   2 11951.9 925.073  50
  -3  11  -2 11982.2 964.089  34
  -3 -11  -2 13026.5 858.300  43
   3  11   2 10459.6 738.911  27
   3  11   3 12640.6 914.440  25
  -3 -11  -3 12521.3 851.432  43
   3 -11   3 13332.0 897.619  61
   3  11   3 11709.2 1108.08  53
  -3  11  -3 12222.7 843.711  50
   3  11   3 13440.9 928.217  29
  -3  11  -3 12294.9 948.167  34
   3 -11   3 12721.2 842.439  54
  -3  11  -3 12937.0 1013.61  41
   3  11   3 12564.6 862.082  50
  -3 -11  -3 12678.4 896.743  54
  -3  11  -4 1132.56 290.354  68
  -3  11  -4 513.748 353.985  41
  -3 -11  -4 664.358 294.306  43
   3 -11   4 396.545 266.936  61
   3  11   4 336.167 291.536  25
   3 -11   4 525.844 248.934  54
   3  11   4 709.518 300.814  29
  -3 -11  -4 914.003 309.145  54
   3  11   4 912.331 495.433  53
  -3  11  -4 272.974 324.688  34
  -3 -11  -5 10131.3 733.068  47
  -3  11  -5 9000.48 661.385  68
  -3  11  -5 10755.5 840.718  41
  -3  11  -5 10174.1 816.490  34
   3 -11   5 9784.55 682.137  61
   3  11   5 9509.76 714.062  29
   3  11   5 9870.20 863.154  53
  -3 -11  -5 10094.2 733.601  54
   3 -11   5 10709.9 710.942  54
   3  11   5 9206.36 732.405  25
  -3  11  -6 4924.36 538.725  41
   3  11   6 5346.03 501.308  25
   3 -11   6 5104.63 445.765  61
  -3  11  -6 5140.43 537.214  34
   3 -11   6 4985.55 447.916  54
  -3  11  -6 4904.39 479.246  68
   3  11   6 4943.27 491.246  29
  -3 -11  -6 5165.70 489.884  54
   3  11   6 4570.53 532.404  53
  -3 -11  -6 4727.90 467.293  47
   3  11   7 13676.3 593.042  53
  -3 -11  -7 17199.2 713.229  47
  -3  11  -7 13747.7 662.313  68
   3 -11   7 16830.7 672.928  54
  -3  11  -7 14816.6 693.532  34
  -3  11  -7 17636.9 691.594  35
   3 -11   7 15160.4 578.201  61
  -3  13   7 22576.3 887.607  53
  -3 -13   7 21592.3 696.779  54
   3 -13  -7 24181.5 759.777  47
   3  13  -7 21989.3 721.817  35
  -3 -13   6 5003.17 414.092  54
   3 -13  -6 4627.66 420.552  43
  -3  13   6 4556.23 535.471  53
  -3  13   6 4708.55 436.255  28
   3  13  -6 4539.39 413.931  50
  -3  13   6 4526.32 422.133  50
  -3 -13   5 25910.6 967.578  54
  -3  13   5 24699.3 991.230  27
   3  13  -5 25262.9 954.226  34
  -3  13   5 27669.8 1205.16  53
  -3  13   5 27178.6 1068.32  28
   3 -13  -5 27003.5 1019.34  43
   3  13  -5 27400.8 1088.52  50
  -3  13   5 25084.4 1092.25  50
  -3  13   4 8444.08 625.307  27
  -3  13   4 8379.69 628.665  28
   3  13  -4 9822.21 734.112  50
  -3  13   4 8519.50 730.091  50
   3  13  -4 7587.75 537.836  34
  -3 -13   4 9318.68 639.388  54
  -3  13   4 9406.71 763.855  53
   3 -13  -4 8632.66 625.964  43
   3 -13  -3 15594.1 834.455  43
  -3  13   3 14962.1 971.687  50
  -3  13   3 14996.9 840.883  28
  -3 -13   3 15276.7 817.265  54
   3  13  -3 16412.3 968.116  50
  -3 -13   2 37779.3 1301.55  54
   3 -13  -2 37860.8 1293.77  43
   3  13  -2 38379.3 1476.85  50
  -3  13   2 33638.3 1457.54  50
   3 -13  -1 30088.0 965.806  59
  -3 -13   1 32127.8 1020.52  43
   3 -13  -1 33194.1 1197.39  43
   3 -13  -1 32644.6 1116.56  54
  -3  13   1 33666.8 1436.56  50
   3  13  -1 33508.1 1239.38  53
  -3 -13   1 34089.6 1242.78  54
   3  13  -1 32501.5 1355.71  50
  -3  13   1 32338.3 1133.29  34
  -3  13   0 1340.73 416.854  50
   3 -13   0 846.853 243.499  54
  -3 -13   0 1167.96 268.554  43
   3 -13   0 953.649 249.272  43
   3 -13   0 571.457 243.184  61
  -3  13   0 879.749 275.710  34
  -3 -13   0 1264.77 319.320  54
   3  13   0 512.989 303.926  50
   3  13   0 714.838 309.248  53
  -3 -13  -1 21011.7 862.221  43
   3 -13   1 20346.0 894.611  43
   3 -13   1 22219.9 901.181  54
  -3  13  -1 21787.0 1012.85  34
   3 -13   1 22000.5 995.235  61
  -3 -13  -1 22383.0 996.850  54
   3  13   1 21114.2 1063.88  53
   3  13   1 21399.2 997.430  50
  -3  13  -1 22769.0 1073.88  50
  -3  13  -2 8195.72 601.903  50
  -3 -13  -2 7349.07 523.863  43
   3 -13   2 8088.33 542.659  43
   3 -13   2 8335.81 548.281  54
   3 -13   2 9043.72 632.411  61
   3  13   2 7658.30 682.286  53
  -3  13  -2 7732.54 652.407  41
  -3  13  -2 7578.25 619.935  34
  -3 -13  -2 8309.12 603.153  54
   3  13   2 7402.37 544.627  50
  -3  13  -3 12200.2 728.096  34
   3 -13   3 12127.9 677.242  61
  -3 -13  -3 12449.4 678.320  54
   3  13   3 12637.3 783.134  53
   3  13   3 10711.4 627.138  29
   3 -13   3 11749.5 603.037  54
  -3  13  -3 12001.4 739.757  41
   3 -13   3 12050.5 593.956  43
   3 -13   4 19576.4 625.134  43
   3 -13   4 20218.6 708.733  54
  -3 -13  -4 20811.7 750.452  47
  -3  13  -4 21849.4 876.975  41
   3 -13   4 19649.8 753.163  61
  -3  13  -4 21345.3 863.144  34
   3  13   4 19070.6 841.508  53
  -3 -13  -4 20164.5 766.967  54
  -3 -13  -5 10552.2 460.121  54
   3 -13   5 10876.9 431.883  54
   3  13   5 9849.13 499.757  53
  -3  13  -5 9934.00 506.341  34
  -3  13  -5 11194.9 503.296  35
  -3 -13  -5 8639.70 412.268  47
   3 -13   5 9846.83 434.571  61
   4   0 -14 59579.4 1613.70  52
   4   0 -14 53999.0 1482.17  40
   4   0 -13-118.856 264.283  52
   4   0 -13-160.627 263.573  40
   4   0 -13 58.0206 291.059  70
   4   0 -13-10.2683 331.849  62
   4   0 -12 86000.5 2269.41  62
   4   0 -12 83276.1 2264.39  57
   4   0 -12 84527.6 2310.71  52
   4   0 -12 86307.1 2330.95  40
   4   0 -12 81331.7 1862.85  49
   4   0 -11-43.0042 385.119  57
   4   0 -11 83.0115 387.350  67
   4   0 -11 57.4297 358.957  62
   4   0 -11-56.4272 221.876  35
   4   0 -11-103.467 306.478  40
   4   0 -11 151.060 282.582  52
   4   0 -10 42911.6 3108.07  13
  -4   0  10 42970.8 2722.21   2
   4   0 -10 41737.2 2992.36  74
   4   0 -10 51050.8 1660.08  62
   4   0 -10 50528.3 1677.52  57
   4   0 -10 50663.5 1881.39  67
   4   0 -10 47955.2 1605.36  35
   4   0 -10 49859.1 1679.54  40
   4   0  -9 238.541 359.846  74
   4   0  -9 51.7503 340.220  13
  -4   0   8 145620. 3543.19   9
   4   0  -8 144491. 4781.62  13
   4   0  -8 147210. 4107.01  71
  -4   0   8 139930. 4284.73   2
  -4   0   8 153059. 4237.28   1
   4   0  -8 146855. 4792.90  74
  -4   0   7 270.474 258.036   1
   4   0  -7-32.4382 329.686  11
   4   0  -7-354.495 275.655  71
   4   0  -7-88.9616 293.853  74
   4   0  -7 237.013 342.065  13
  -4   0   7 293.899 263.696   9
   4   0  -6 454431. 5471.79  71
  -4   0   6 479394. 5570.30   9
   4   0  -6 478151. 6881.06  13
  -4   0   6 473810. 6230.35   1
  -4   0   6 457691. 4743.44   6
   4   0  -6 449959. 6724.35  74
  -4   0   6 458061. 5237.85  73
   4   0  -6 481433. 4331.98  12
   4   0  -6 472055. 6272.38  11
   4   0  -5-116.640 271.444  13
   4   0  -5 11.0803 183.042  71
   4   0  -5 13.4846 154.793  12
   4   0  -5 304.203 309.140  11
   4   0  -5 61.4480 283.150  74
  -4   0   5 306.678 229.077  73
  -4   0   5-243.316 221.858   9
   4   0  -4 100293. 2407.94  74
  -4   0   4 105962. 1736.17   3
  -4   0   4 104555. 2156.43   9
  -4   0   4 106172. 2126.16  73
   4   0  -4 107575. 2425.80  13
   4   0  -4 105209. 2191.55  11
   4   0  -4 104058. 1955.45  12
   4   0  -4 100171. 1675.16  71
  -4   0   3 126.799 218.260  73
  -4   0   3 152.014 203.362   9
   4   0  -3 140.555 203.906  12
   4   0  -3-79.9408 133.519  72
   4   0  -3-35.0402 184.585  74
   4   0  -3 149.086 94.1389  71
   4   0  -3 133.176 223.057  13
   4   0  -3 114.962 183.589  11
  -4   0   3 82.6301 129.935   3
  -4   0   2 386789. 3719.19   9
   4   0  -2 432814. 3408.82  72
   4   0  -2 399549. 2985.17  11
  -4   0   2 407521. 2871.95   4
   4   0  -2 401732. 1683.55   5
   4   0  -2 409133. 3533.76  12
   4   0  -1 173.025 88.8626  74
   4   0  -1-12.5319 93.1696   8
  -4   0   1 24.3391 160.285   4
   4   0  -1 29.2542 160.720   2
   4   0  -1 126.459 164.507  12
   4   0  -1-41.9448 198.911  72
  -4   0   0 218241. 2883.85  71
   4   0   0 213374. 3071.62   2
   4   0   0 225328. 3162.02  72
   4   0   0 218348. 2304.97  12
  -4   0   0 208039. 3020.72   4
  -4   0   0 210716. 3736.36  10
  -4   0   0 213222. 1733.73   1
  -4   0  -1-57.8323 231.893  71
   4   0   1 345.202 291.806  72
   4   0   1 292.517 291.851   2
  -4   0  -1 39.7218 124.550  74
   4   0   1 40.5942 116.855  12
  -4   0  -1-34.8314 287.383  13
  -4   0  -2 318793. 4555.07   7
   4   0   2 301974. 4484.49  72
  -4   0  -2 311482. 4951.53  71
   4   0   2 306075. 4795.68   2
  -4   0  -2 306074. 3680.81  74
  -4   0  -2 301035. 4723.14  13
  -4   0  -3 160.366 339.844  71
  -4   0  -3-350.581 213.918  74
  -4   0  -3 139.015 306.590   7
  -4   0  -3 52.1590 332.002  13
   4   0   3 271.813 304.392  72
   4   0   3-105.157 297.104   2
   4   0   4 74740.8 2516.63  72
   4   0   4 78007.9 3024.03   2
  -4   0  -4 72920.6 2510.47   7
  -4   0  -4 75334.9 3024.37  13
  -4   0  -4 70646.5 3021.06  71
  -4   0  -4 71230.5 2453.87  74
   4   0   5-268.380 340.553   2
  -4   0  -5-629.818 259.317   7
  -4   0  -5-670.044 338.819  74
   4   0   6 146703. 4813.81   2
  -4   0  -6 132874. 4826.30  13
  -4   0  -7-60.4894 207.969  46
  -4   0  -7-7.65685 343.486  62
  -4   0  -7-263.271 521.655  64
  -4   0  -7-122.970 362.150  65
  -4   0  -7 69.5573 247.519  55
  -4   0  -7-683.605 375.352  13
  -4   0  -7 387.315 448.698  48
  -4   0  -8 104351. 2490.97  40
  -4   0  -8 100119. 2634.30  46
  -4   0  -8 109506. 3531.47  64
  -4   0  -8 101241. 2458.27  62
   4   0   8 104302. 2308.57  14
  -4   0  -8 104070. 3062.87  48
  -4   0  -8 105786. 2611.89  65
  -4   0  -9 139.160 469.642  64
  -4   0  -9-104.047 282.678  40
  -4   0  -9 547.759 275.005  46
  -4   0  -9 57.1964 336.890  65
  -4   0 -10 29206.0 1190.23  40
  -4   0 -10 27499.5 1534.98  64
  -4   0 -10 28631.4 1139.70  52
  -4   0 -10 30636.2 1199.06  65
   4   0  10 28655.1 1022.80  31
  -4   0 -11 192.393 173.865  40
  -4   0 -11-102.870 156.722  52
   4   2 -14 1394.38 319.525  40
   4   2 -14 1407.70 291.068  52
   4  -2 -14 892.974 301.448  52
   4   2 -13 1012.05 336.119  40
   4   2 -13 907.858 323.571  52
   4  -2 -13 1139.82 382.735  40
   4   2 -13 921.765 318.280  35
   4  -2 -13 1211.08 350.919  70
   4  -2 -13 1231.99 401.978  52
   4  -2 -13 844.068 382.453  62
   4  -2 -13 1023.07 402.009  57
   4  -2 -12 721.414 363.725  40
   4   2 -12 389.132 262.236  52
   4  -2 -12 323.187 378.819  57
   4  -2 -12 624.068 322.646  52
   4  -2 -12 1063.89 439.894  62
   4  -2 -12 481.056 303.543  70
   4   2 -12 1026.31 380.311  40
   4   2 -12 745.434 334.881  35
   4   2 -11 7457.68 716.742  35
   4  -2 -11 7175.55 858.564  67
   4  -2 -11 6507.95 709.956  62
   4   2 -11 7000.37 736.463  62
   4  -2 -11 6594.78 699.507  40
   4   2 -11 6921.72 878.663  67
   4  -2 -11 6741.83 717.979  57
   4  -2 -11 6289.57 586.362  47
   4   2 -11 5875.26 656.351  40
   4  -2 -11 4871.97 613.377  70
   4   2 -11 6674.67 690.819  52
   4   2 -10-1529.11 619.326  13
   4  -2 -10 254.891 287.470  47
   4   2 -10 467.802 391.337  62
   4  -2 -10 1074.19 535.275  71
   4  -2 -10 662.790 558.561  74
   4  -2 -10 435.296 381.849  57
   4   2 -10 416.382 268.998  35
   4  -2 -10 126.378 295.624  40
   4   2 -10-513.802 459.709  74
   4   2 -10 225.289 267.998  52
   4  -2 -10-51.9785 350.979  67
   4   2 -10 212.887 345.090  57
   4  -2 -10 149.911 377.585  62
   4  -2 -10 392.073 288.083  46
   4  -2 -10 98.4770 247.862  49
   4  -2 -10-372.965 585.868  13
   4   2 -10 457.377 416.814  67
  -4  -2  10-207.691 496.718   2
   4  -2  -9 4877.22 991.914  11
   4   2  -9 4081.71 935.129  13
  -4   2   9 5505.19 927.089   9
   4  -2  -9 5519.19 1034.73  13
   4   2  -9 5458.95 1035.90  74
  -4   2   9 4610.99 798.346   8
  -4   2   9 4964.65 1085.41   3
  -4  -2   9 4951.48 1009.49   2
   4  -2  -9 6539.24 1038.98  71
   4  -2  -9 5171.86 1024.69  74
  -4   2   8 8214.73 952.057   2
  -4  -2   8 10672.9 1438.26   1
   4   2  -8 10594.5 1384.91  74
  -4   2   8 7669.93 923.491   8
   4  -2  -8 10978.4 1383.45  74
   4  -2  -8 9476.45 1301.02  13
   4   2  -8 8582.47 1241.81  13
  -4  -2   8 8444.39 942.709   6
  -4  -2   8 7858.84 1113.14   2
   4  -2  -8 9864.99 1143.71  71
   4  -2  -8 8051.50 1171.13  11
  -4  -2   7-515.504 314.295   6
   4  -2  -7 432.393 331.938  11
  -4  -2   7 512.962 532.838   1
   4  -2  -7 433.375 344.365  13
   4   2  -7 744.174 417.328  13
   4  -2  -7 562.512 401.706  71
   4   2  -7 302.196 198.553  12
   4   2  -7-266.647 358.072  74
  -4   2   7-316.014 259.542   8
   4  -2  -7 205.360 329.524  74
   4  -2  -6 2638.25 618.199  13
  -4  -2   6 1902.45 466.474   6
   4  -2  -6 3385.72 642.052  74
   4  -2  -6 3155.34 539.207  71
  -4  -2   6 2669.62 648.032   1
  -4   2   6 3685.37 608.471   3
   4   2  -6 3756.45 703.893  74
  -4   2   6 2908.76 480.546   8
   4   2  -6 3992.03 560.525  12
   4  -2  -6 3082.34 636.305  11
   4   2  -6 3121.51 612.568  13
   4  -2  -5 39413.7 1793.17  11
   4   2  -5 41121.7 1979.22  74
  -4   2   5 39025.5 1371.30   8
   4  -2  -5 44699.3 1979.06  13
   4  -2  -5 42787.9 1667.05  71
   4  -2  -5 43099.8 1912.30  74
   4   2  -5 42713.4 1658.99  12
  -4  -2   5 42643.4 2038.72   1
   4   2  -5 42868.1 1853.06  13
  -4   2   5 41563.7 1701.70   3
   4  -2  -4 1530.18 433.105  11
  -4   2   4 1102.75 340.136   3
   4   2  -4 1566.27 378.531  13
   4   2  -4 1589.17 372.667  12
  -4  -2   4 988.436 100.689   7
   4  -2  -4 1273.32 285.434  12
  -4  -2   4 1311.44 471.858   1
   4   2  -4 946.001 110.253  72
   4  -2  -4 1300.64 330.497  71
   4  -2  -4 1712.46 384.926  74
   4   2  -4 1015.25 398.585  74
  -4   2   4 1226.51 239.967   8
   4  -2  -3 95623.6 2230.39  11
   4  -2  -3 99923.0 2107.07  74
   4  -2  -3 101036. 2009.34  71
   4  -2  -3 91013.1 1955.14  12
  -4  -2   3 92135.6 2614.40   1
   4   2  -3 95235.8 2321.51  12
  -4  -2   3 94231.4 1506.00   7
  -4   2   3 91495.6 1402.67   8
   4   2  -3 93158.9 1783.95  13
   4   2  -3 93664.3 2025.54   5
  -4   2   3 94869.4 2126.95   3
   4   2  -3 97463.3 2553.41  74
   4   2  -3 105028. 1708.64  72
  -4   2   2 24680.1 665.774   5
  -4  -2   2 22801.9 899.534   7
   4   2  -2 23155.0 554.169  13
  -4   2   2 25203.0 1069.74   9
  -4  -2   2 22243.8 740.192  71
  -4  -2   2 24516.6 1405.16   1
   4   2  -2 25642.0 1029.52  72
   4  -2  -2 22988.6 944.899   2
   4   2  -2 23611.0 1131.97  12
  -4  -2   2 23378.6 1095.10  73
   4  -2  -2 23330.9 995.987  71
  -4  -2   2 23463.8 1286.98  10
  -4  -2   1 866.166 214.142  71
   4  -2  -1 741.273 350.946   2
  -4  -2   1 626.520 262.030   7
   4   2  -1 935.918 335.818  72
   4   2  -1 672.370 264.918   8
  -4  -2   1 373.496 322.398  10
  -4   2   1 764.085 257.157   9
   4  -2  -1 509.823 301.868  72
  -4  -2   1 529.346 477.785   1
   4  -2  -1 648.825 233.318   6
  -4  -2   1 894.884 270.668  73
   4   2  -1 568.423 316.979  12
   4   2   0 2161.22 354.633  12
  -4   2   0 2110.05 479.517   4
   4   2   0 1817.38 282.296   2
   4   2   0 2126.96 450.384  72
  -4  -2   0 2041.90 367.249  71
   4   2   0 1868.45 367.782   8
  -4  -2   0 1918.44 181.040  13
  -4   2   0 1966.32 212.940  74
  -4  -2   0 1971.83 369.012   7
   4  -2   0 3314.50 461.928   6
   4  -2   0 1579.44 338.115  72
   4  -2   0 2325.58 485.172   2
   4  -2   1 80765.0 2257.27   6
  -4   2  -1 82756.6 2491.40   4
   4   2   1 84384.6 2489.53  72
   4  -2   1 82579.1 2491.57   2
  -4  -2  -1 80579.6 1639.82  13
  -4   2  -1 95513.6 2619.86  10
  -4   2  -1 85727.4 1539.34  74
   4   2   1 84908.0 2251.31   8
  -4  -2  -1 91368.7 2379.63  71
   4  -2   1 86799.7 2228.18  72
  -4  -2  -1 86259.4 2369.18   7
   4   2   1 76889.9 1750.91   2
   4   2   1 83602.9 1578.96  12
   4   2   2 1376.87 310.669   2
  -4   2  -2 1786.71 306.849  74
   4  -2   2 1393.70 425.801   6
  -4   2  -2 958.244 425.359   4
  -4  -2  -2 1922.05 466.568  71
   4   2   2 2021.48 467.372  72
  -4   2  -2 841.779 519.649  13
  -4  -2  -2 979.356 295.760  13
   4   2   2 2062.21 454.519   8
  -4  -2  -2 955.540 380.052   7
   4  -2   2 1797.29 394.547  72
   4  -2   2 473.511 384.349   2
   4  -2   3 2950.92 540.190   6
  -4  -2  -3 2363.60 481.252  13
  -4   2  -3 2482.09 685.512  13
   4  -2   3 2230.57 438.463  72
   4   2   3 2566.55 524.002   8
  -4  -2  -3 1364.61 400.700  71
   4  -2   3 2252.51 630.735   2
  -4   2  -3 2807.05 436.744  74
  -4  -2  -3 2702.06 565.069   7
   4   2   3 1754.24 513.310  72
   4   2   3 2200.93 466.137   2
   4  -2   4 7927.07 988.865   6
  -4   2  -4 7966.44 819.276  74
   4  -2   4 7151.61 1064.46   2
  -4  -2  -4 5704.67 802.953  13
   4  -2   4 8065.94 803.239  72
  -4  -2  -4 8141.13 951.895   7
  -4  -2  -4 7263.57 995.426  71
  -4   2  -4 8331.73 1218.98  13
   4   2   4 8450.66 893.624   2
   4   2   4 6260.00 888.175  72
   4   2   4 7954.30 995.763   8
  -4   2  -4 7733.13 815.942   7
  -4  -2  -5 1737.19 648.742  13
   4   2   5 722.141 557.057   8
  -4   2  -5 1233.67 656.164  13
  -4  -2  -5 841.027 356.153   7
   4  -2   5 991.676 619.083   2
   4  -2   5 2200.16 530.659   6
  -4  -2  -5 865.069 455.959  71
   4   2   5 1439.15 424.632   2
   4  -2   5 1251.88 315.136  16
   4   2   5 1682.15 560.970  72
  -4  -2  -6 1757.56 360.893  46
   4  -2   6 1586.45 680.801   2
   4  -2   6 2100.75 383.142  16
  -4  -2  -6 2510.32 582.324  64
   4   2   6 1963.06 663.606   8
  -4  -2  -6 1839.37 366.711  55
  -4  -2  -6 2960.95 772.722  13
  -4   2  -6 4043.89 1057.68  13
  -4  -2  -6 2567.79 740.398  71
  -4   2  -6 1953.11 525.775  48
  -4  -2  -6 1622.55 302.722  47
   4  -2   7 782.747 312.054  24
  -4  -2  -7 792.768 384.050  46
  -4   2  -7 525.251 365.614  65
   4  -2   7 841.634 512.150   2
  -4  -2  -7 1136.92 374.523  55
  -4  -2  -7 1015.28 691.555  71
  -4  -2  -7 1233.38 517.278  64
  -4  -2  -7 897.329 306.080  40
  -4   2  -7 862.442 350.101  66
  -4   2  -7-868.877 697.155  13
  -4   2  -7 736.066 339.181  64
  -4  -2  -7 662.082 351.340  47
  -4   2  -7 156.712 221.664  46
   4  -2   7 899.514 287.798  16
  -4  -2  -7 1017.84 391.287  62
  -4  -2  -7 1322.32 423.732  57
   4   2   7-1000.01 578.155   8
  -4   2  -7 840.003 510.858  48
  -4  -2  -8 597.911 364.351  46
  -4  -2  -8 139.217 265.234  55
  -4  -2  -8-13.5782 354.928  65
  -4   2  -8 261.681 352.036  64
  -4  -2  -8 238.383 314.774  62
   4   2   8-129.762 160.519  31
  -4  -2  -8-147.198 282.198  57
  -4  -2  -8 151.835 435.388  64
  -4   2  -8 98.0051 215.342  52
  -4  -2  -8 8.52360 347.020  47
  -4  -2  -8-718.266 328.266  40
  -4   2  -8 222.995 345.754  65
   4  -2   8 106.742 206.908  24
  -4   2  -8-440.866 533.077  48
  -4   2  -9 395.686 303.787  40
   4  -2   9-71.3248 132.336  24
  -4  -2  -9 450.704 327.174  46
   4  -2   9 434.845 265.932  14
  -4  -2  -9 492.314 385.201  65
  -4  -2  -9 66.5986 275.204  40
  -4  -2  -9-70.5768 430.673  64
  -4   2  -9 402.025 261.832  52
  -4   2  -9 339.473 372.770  64
  -4  -2  -9 457.019 313.501  62
  -4   2  -9 306.287 302.319  65
   4  -2  10 361.187 184.279  14
   4   2  10 386.712 166.365  15
  -4  -2 -10 545.634 309.041  46
  -4   2 -10 991.795 316.218  40
  -4  -2 -10 603.695 359.983  64
  -4  -2 -10 495.044 297.850  40
  -4   2 -10 407.642 209.257  52
  -4  -2 -10 724.984 269.009  65
  -4   2 -11 1339.20 246.480  45
  -4   2 -11 1614.84 275.953  40
  -4  -2 -11 1205.83 247.758  52
  -4   2 -11 1310.51 197.522  52
   4  -4 -14 21396.3 805.171  62
   4   4 -14 23039.8 897.664  40
   4   4 -13 2.00914 287.394  40
   4  -4 -13 430.398 356.631  62
  -4  -4  13 540.041 237.029  16
   4   4 -13 421.324 241.339  35
   4  -4 -13 328.870 307.125  57
   4  -4 -13-22.4262 303.924  52
   4  -4 -12 108302. 2528.90  40
   4   4 -12 99106.1 2412.43  35
   4   4 -12 107120. 2765.15  40
   4   4 -12 104239. 2401.43  52
   4  -4 -12 106686. 2426.69  57
   4  -4 -12 104467. 2387.79  70
   4  -4 -12 104733. 2461.12  62
  -4  -4  12 105139. 2286.98  23
   4  -4 -11 2588.11 446.841  47
   4   4 -11 2950.47 484.304  52
   4  -4 -11 2683.67 481.475  70
   4  -4 -11 2877.76 523.625  40
   4   4 -11 2727.84 516.399  35
   4  -4 -11 2490.15 513.946  57
   4  -4 -11 2065.96 477.589  62
   4   4 -11 2307.13 494.426  68
   4  -4 -10 13184.4 849.947  47
   4  -4 -10 12841.6 903.815  40
   4  -4 -10 11190.1 1002.70  46
   4  -4 -10 12662.0 962.048  67
   4  -4 -10 11824.3 880.517  57
   4   4 -10 12487.3 889.784  52
   4   4 -10 12445.9 935.397  68
   4  -4 -10 11269.3 836.880  70
   4  -4 -10 11148.2 879.776  62
   4   4 -10 11928.6 909.291  35
   4  -4  -9 519.626 258.543  47
   4  -4  -9 7.23055 262.863  46
   4  -4  -9-169.835 477.066  11
  -4  -4   9 848.216 494.699   6
   4   4  -9 664.328 330.270  68
   4  -4  -9 11.6224 251.897  40
   4  -4  -9-257.489 376.708  71
   4   4  -9-1333.44 716.352  13
   4   4  -9 440.355 287.265  52
   4   4  -9 468.759 422.983  67
   4   4  -9 1128.97 532.415  74
  -4  -4   9-269.930 297.764  22
   4  -4  -9-88.5183 330.201  57
  -4  -4   9 55.3914 392.248   2
   4  -4  -9 18.3291 308.576  67
   4  -4  -9-125.753 217.719  55
   4   4  -9 475.553 320.769  35
   4  -4  -9-657.457 310.884  70
  -4   4   9 572.359 444.514   3
   4  -4  -8 133979. 4667.95  11
   4   4  -8 127870. 4950.17  74
  -4   4   8 135889. 4886.40   3
  -4  -4   8 138643. 5842.01   1
  -4   4   8 143596. 4226.80   8
   4  -4  -8 129195. 4437.04  71
   4   4  -8 129007. 4960.43  13
  -4  -4   8 129526. 4749.44   2
  -4  -4   8 136705. 4315.98   6
  -4  -4   7 7178.22 1041.90   2
   4   4  -7 7731.66 1192.50  74
   4  -4  -7 6755.49 961.521  71
   4   4  -7 6640.52 902.203  12
  -4  -4   7 8057.23 1462.95   1
   4  -4  -7 7181.24 1044.38  11
   4   4  -7 7682.34 1144.07  13
  -4  -4   7 7979.60 618.665  32
  -4   4   7 8214.49 1161.09   3
  -4  -4   7 7883.94 1030.18   6
  -4   4   7 7174.04 907.993   8
   4  -4  -6 275588. 5729.86  11
   4   4  -6 274704. 5578.96  12
   4  -4  -6 270747. 5160.16   7
  -4  -4   6 281132. 5597.96   6
   4   4  -6 260822. 6207.21  74
  -4  -4   6 271415. 7387.01   1
   4   4  -6 268118. 5699.58  13
  -4   4   6 280429. 4912.54   8
   4  -4  -6 264033. 5463.90  71
  -4   4   6 279914. 5857.02   3
  -4  -4   5-98.0729 288.392   6
   4  -4  -5 555.272 416.822  11
  -4   4   5 272.150 249.275   8
   4   4  -5 262.258 338.363  74
   4  -4  -5 170.626 363.401   7
   4   4  -5 567.668 391.013  13
   4   4  -5 28.8153 342.370  12
   4  -4  -5 78.6605 263.420  71
  -4  -4   5 482.617 705.084   1
  -4   4   5-120.319 365.674   3
   4  -4  -4 130577. 3392.68  11
  -4  -4   4 126615. 4649.77   1
   4   4  -4 135255. 3483.00   5
   4   4  -4 138137. 2586.61  72
   4  -4  -4 132185. 3363.66  71
  -4   4   4 126166. 2695.83   8
  -4   4   4 133372. 3448.50   3
   4  -4  -4 134585. 3456.39   7
   4   4  -4 138611. 3071.71  13
  -4  -4   4 129702. 2420.95   7
   4   4  -4 131452. 4042.70  74
   4   4  -4 117633. 3574.38  12
   4  -4  -3 38782.1 1774.06  71
   4  -4  -3 37277.2 1740.86  11
   4   4  -3 35536.0 1064.97   4
   4   4  -3 40625.0 1381.47  13
  -4  -4   3 41244.2 2565.95   1
  -4   4   3 35851.9 1695.86   3
   4   4  -3 37121.0 1768.49   5
   4   4  -3 36355.1 1915.03  12
  -4  -4   3 37844.7 1417.46   7
  -4  -4   3 42977.5 1629.44  71
   4  -4  -2 106002. 2582.39   6
  -4  -4   2 101215. 1300.86  11
  -4  -4   2 106064. 2499.34  71
  -4   4   2 108581. 2323.89   5
   4   4  -2 110789. 1650.47  13
   4   4  -2 104802. 3103.14  12
   4  -4  -2 104583. 2117.57   2
  -4  -4   2 106453. 2579.26   7
   4   4  -2 104950. 1868.73   3
   4  -4  -2 110177. 2966.05  71
   4  -4  -1 3426.14 570.160   2
  -4  -4   1 3337.59 532.157  73
  -4   4   1 3675.23 469.503   9
   4   4  -1 3298.91 585.701  72
  -4  -4   1 3068.53 485.400  71
   4   4  -1 2698.32 401.439   3
  -4  -4   1 3299.27 225.230  11
  -4  -4   1 2825.87 487.351   7
  -4   4   1 3517.83 479.358   5
   4  -4  -1 2878.94 485.522   6
   4   4  -1 3061.63 623.801  12
   4  -4   0 266807. 4650.56   6
  -4  -4   0 253065. 3713.82  73
  -4  -4   0 250381. 4254.30  71
   4  -4   0 268758. 4593.84   2
   4   4   0 255631. 4879.76  72
   4   4   0 263709. 4659.87   8
  -4   4   0 267271. 4947.17   4
  -4  -4   0 256400. 4504.56   7
  -4   4   0 257072. 3189.49   9
   4   4   0 248986. 4324.35  12
  -4  -4   0 249781. 2515.80  11
   4  -4   1 2742.86 590.739   6
  -4   4  -1 3416.47 715.868   4
   4  -4   1 3060.45 572.013   2
   4   4   1 3308.06 629.405   8
  -4  -4  -1 2618.73 384.898  11
  -4   4  -1 2792.79 460.332  74
   4   4   1 2710.36 635.230  72
  -4  -4  -1 2797.05 581.055   7
   4   4   1 2622.94 485.882  12
  -4  -4  -1 3910.32 628.285  71
  -4  -4  -2 218829. 4797.22   7
   4  -4   2 219051. 4954.99   2
   4   4   2 220697. 5160.03  72
  -4   4  -2 205869. 4872.21   4
  -4  -4  -2 223738. 3646.83  11
  -4   4  -2 220244. 3729.73  74
   4   4   2 222031. 4793.93   8
   4  -4   2 222726. 4855.55   6
   4  -4   3 2085.22 570.996   6
  -4  -4  -3 1840.73 543.649   7
   4  -4   3 1400.28 303.635  16
   4   4   3 1923.76 589.699   8
   4  -4   3 2238.46 342.586  23
   4   4   3 2997.68 696.553  72
  -4   4  -3 1681.56 540.531   4
  -4  -4  -3 2033.39 600.968  71
   4  -4   3 2195.45 660.586   2
  -4   4  -3 1508.95 719.022  13
   4  -4   4 63511.6 2887.13   6
   4  -4   4 56441.7 1517.90  23
  -4  -4  -4 57883.6 2968.06  71
   4  -4   4 55104.3 1631.82  16
   4   4   4 58669.2 2974.77  72
  -4   4  -4 56916.4 3706.35  13
   4  -4   4 62815.5 3166.56   2
   4   4   4 60144.1 2942.38   8
  -4  -4  -4 54721.1 2813.59   7
  -4  -4  -5 5542.22 1040.25  71
   4  -4   5 6642.51 564.981  23
   4  -4   5 9309.18 1173.29   6
   4   4   5 6363.34 1064.09   8
   4   4   5 7463.03 1212.96  72
   4  -4   5 5649.06 605.665  16
  -4  -4  -5 7204.52 1051.00   7
  -4   4  -5 9599.18 1667.40  13
   4  -4   5 6864.09 1198.69   2
  -4  -4  -6 59514.4 1829.32  47
   4  -4   6 59284.4 1623.06  23
  -4   4  -6 61855.0 2102.63  41
  -4   4  -6 59581.0 2145.28  48
  -4  -4  -6 54504.1 3346.67  71
   4  -4   6 63104.3 3603.56   2
  -4  -4  -6 57975.1 1855.75  54
   4  -4   6 61732.9 1873.39  16
  -4  -4  -6 56591.2 1625.41  40
  -4   4  -6 62990.0 4179.98  13
   4  -4   6 59907.3 2970.07   6
  -4  -4  -6 62125.6 2028.54  64
  -4  -4  -6 59597.3 1678.70  62
  -4   4  -6 58478.3 1744.54  65
   4   4   6 63966.9 3469.69   8
  -4  -4  -6 58384.2 2272.33  46
   4  -4   7 2581.38 472.009  24
  -4  -4  -7 2413.33 442.986  47
  -4  -4  -7 2358.47 542.744  46
  -4  -4  -7 2967.42 527.853  55
  -4   4  -7 2830.73 636.624  66
   4  -4   7 2479.94 457.666  16
   4   4   7 2333.01 374.545  15
  -4  -4  -7 2643.85 500.957  62
  -4   4  -7 2290.10 450.850  64
  -4  -4  -7 2069.23 423.235  40
  -4  -4  -7 1933.02 444.611  64
  -4   4  -7 2457.67 557.876  48
   4  -4   8 104711. 2451.21  24
  -4  -4  -8 106783. 3198.62  46
  -4  -4  -8 107366. 2847.84  64
  -4  -4  -8 98421.2 2245.40  40
   4  -4   8 105947. 2297.88  16
  -4  -4  -8 101230. 2283.43  62
  -4  -4  -8 102481. 2527.16  47
  -4  -4  -8 107091. 2902.85  55
  -4   4  -8 101534. 3067.59  48
  -4   4  -8 99525.2 2440.51  64
   4   4   8 103780. 2131.72  15
  -4  -4  -9 2310.15 469.222  47
  -4  -4  -9 2118.77 494.414  65
  -4  -4  -9 2067.26 539.835  46
  -4   4  -9 2174.54 424.119  45
  -4  -4  -9 2061.41 410.051  62
  -4   4  -9 1965.47 434.153  68
   4  -4   9 2109.22 381.885  14
  -4  -4  -9 2199.55 469.541  64
   4  -4   9 1867.20 346.908  24
  -4  -4  -9 2260.43 477.502  55
  -4  -4  -9 2110.09 364.096  40
   4  -4  10 10001.3 559.852  24
  -4  -4 -10 8616.63 731.147  46
   4  -4  10 9444.31 610.039  14
  -4   4 -10 9771.09 662.683  45
  -4   4 -10 9247.17 664.347  40
  -4  -4 -10 9113.22 688.349  65
   4   4  10 10144.6 588.865  26
   4  -4  11 20.8892 85.4326  44
  -4   4 -11 379.655 176.186  40
  -4  -4 -11 416.800 168.387  52
  -4  -4 -11 208.417 154.074  65
   4  -6 -13-211.651 246.675  62
  -4  -6  13-168.922 141.118  54
   4   6 -13 159.274 194.486  35
   4   6 -13-17.5248 194.953  40
   4  -6 -13 214.843 227.684  57
   4  -6 -12 476.635 310.027  62
   4  -6 -12 265.663 320.014  57
  -4  -6  12 291.350 234.305  16
   4   6 -12-77.5423 332.573  40
  -4  -6  12-375.608 219.162  23
   4   6 -12 148.221 282.622  35
   4  -6 -11 667.211 323.136  47
  -4  -6  11 573.831 319.753  23
  -4  -6  11 196.326 221.320  21
   4  -6 -11 557.246 402.888  62
   4   6 -11 353.129 334.214  35
   4  -6 -11 494.378 354.078  57
   4   6 -11 1110.12 435.864  68
  -4  -6  10 7398.81 818.296  23
  -4  -6  10 7973.03 764.873  21
   4   6 -10 5425.97 681.409  68
   4  -6 -10 7102.04 701.995  46
   4  -6 -10 7177.17 695.655  47
   4  -6 -10 7435.54 709.288  57
   4   6 -10 7346.10 819.950  35
  -4  -6   9 15872.5 980.131  22
  -4  -6   9 17624.1 1219.41  21
   4   6  -9 16482.8 1223.24  35
   4  -6  -9 15595.3 1068.05  70
   4   6  -9 14085.7 1038.47  68
   4   6  -9 14006.2 1253.55  34
   4  -6  -9 16637.3 1005.73  47
   4  -6  -9 16267.8 962.130  58
  -4  -6   8-24.2995 246.570  32
   4   6  -8-916.549 427.519  41
  -4  -6   8-40.2790 301.394  22
   4  -6  -8-91.0358 281.303  43
  -4  -6   8 377.536 449.200  21
   4   6  -8 231.884 336.463  68
   4   6  -8 458.007 400.382  34
   4   6  -8 254.254 291.579  50
   4  -6  -8 293.962 366.479  70
  -4  -6   8-1534.15 591.507   6
  -4   6   8 419.620 570.685   3
   4  -6  -8 1156.78 577.562  71
  -4  -6   8 460.230 374.382   2
   4   6  -8-486.683 626.919  13
   4   6  -8 1355.22 547.737  74
   4  -6  -8-1348.41 591.066  11
   4  -6  -8-415.576 293.682  58
   4  -6  -8 129.310 256.208  59
  -4  -6   7 2067.97 474.372  22
  -4  -6   7 2957.73 797.455   6
  -4  -6   7 1474.14 488.684  21
  -4  -6   7 1524.88 378.289  32
   4   6  -7-263.259 459.014  13
   4  -6  -7 2038.70 723.522  71
   4  -6  -7 1748.21 613.173  11
   4   6  -7 1325.69 597.450  12
  -4   6   7 1141.57 561.234   3
  -4  -6   7 673.071 550.919   2
   4   6  -7 1394.23 703.281  74
  -4  -6   6 284.556 247.468  32
   4  -6  -6-246.610 403.824  71
  -4  -6   6 62.0120 440.597   6
  -4  -6   6-54.9063 277.371  22
   4  -6  -6-267.874 372.559  11
   4   6  -6 419.008 450.731  13
   4   6  -6 48.0540 407.104  74
  -4   6   6-245.180 346.009   8
  -4  -6   6 179.449 368.672   2
   4   6  -6 631.563 588.691  12
  -4   6   6 1263.37 582.551   3
   4   6  -5 4976.26 1087.78  74
   4   6  -5 4735.80 1000.48  12
  -4  -6   5 4918.02 823.040   2
   4  -6  -5 5442.48 879.735  11
  -4  -6   5 6128.45 987.245   6
   4  -6  -5 4919.78 879.546  71
  -4   6   5 5838.88 949.880   3
  -4  -6   5 4750.60 546.537  22
   4   6  -5 6316.05 913.219  13
  -4  -6   5 6151.48 558.360  32
  -4   6   5 4653.65 403.418  25
  -4  -6   4 5168.69 531.473  22
  -4  -6   4 4807.01 542.151  21
   4  -6  -4 4380.07 809.664  11
  -4  -6   4 4081.56 690.232   2
  -4  -6   4 4681.08 806.177  71
   4  -6  -4 5074.60 886.574  71
  -4  -6   4 4391.41 469.646  32
  -4  -6   4 4441.15 803.774   6
   4   6  -4 5043.11 1197.39  74
   4   6  -4 5149.46 888.490   5
   4   6  -4 3529.78 864.846  12
  -4   6   4 5010.10 843.556   3
  -4  -6   3 11046.3 683.470  22
   4   6  -3 10904.1 1236.89   5
  -4   6   3 12008.2 1057.22   5
   4  -6  -3 10535.7 1189.73  71
  -4  -6   3 10956.9 1105.71  71
  -4  -6   3 10144.7 985.065   7
  -4   6   3 11211.1 637.240  29
   4   6  -3 9574.04 1246.03  12
   4  -6  -3 12110.1 1196.04  11
  -4   6   3 9135.60 1067.99   3
  -4  -6   3 11181.5 1123.60   6
  -4  -6   3 10257.0 632.319  32
  -4  -6   2 1448.31 459.428   6
   4   6  -2 1136.62 504.494   5
   4  -6  -2 757.242 375.534   6
   4  -6  -2 1096.63 526.450  71
  -4   6   2 1783.66 493.165   5
  -4  -6   2 593.897 371.551  71
   4  -6  -2 1749.06 524.275  11
   4   6  -2 1423.31 566.065  12
   4  -6  -1 2245.23 395.560   2
   4   6  -1 3020.57 543.905   3
   4  -6  -1 3007.64 576.776   6
   4  -6  -1 2667.35 630.763  71
  -4   6   1 2612.69 487.155   9
  -4  -6   1 2694.86 552.771  71
  -4  -6   1 3013.98 546.451   6
  -4   6   1 2070.39 488.712   5
   4   6  -1 1842.58 587.353  12
  -4  -6   1 3354.53 647.766  73
  -4  -6   1 2894.78 642.208   7
   4   6   0 713.954 546.802  72
   4  -6   0 270.564 258.282   2
  -4  -6   0-39.7309 231.894   6
  -4  -6   0-179.442 328.538   7
   4   6   0 167.756 175.799  20
  -4  -6   0-433.490 242.418  73
  -4  -6   0-173.935 307.045  71
  -4   6   0-316.018 432.017   4
   4  -6   0 19.1024 286.700   6
   4   6   0-43.3550 244.389   3
   4   6   0 285.802 236.481  25
   4   6   0 243.537 405.611  12
  -4   6  -1 33562.3 2243.38   4
   4  -6   1 31594.9 1100.12  23
   4   6   1 32126.3 1852.56   3
   4   6   1 33643.4 2145.69   8
   4   6   1 33096.4 1082.59  20
   4   6   1 34630.9 2320.22  72
   4  -6   1 36815.3 2209.29   6
   4  -6   1 31522.7 1076.16  16
   4  -6   1 32309.2 1013.57  24
  -4  -6  -1 34059.1 2088.63  71
  -4  -6  -1 32614.9 2088.98   7
   4  -6   1 31309.5 1785.83   2
   4   6   1 28852.8 1815.59  12
   4   6   1 32723.0 1044.45  26
  -4   6  -1 33999.7 1927.77  74
   4   6   2 598.543 194.858  26
   4  -6   2 1091.20 469.954   6
   4  -6   2 874.499 272.636  23
   4  -6   2 1000.95 281.073  16
   4   6   2 651.123 212.403  20
  -4   6  -2 919.778 532.383   4
   4   6   2 1014.78 577.220   8
   4   6   2 892.365 460.616  72
  -4  -6  -2 247.809 321.405   7
   4  -6   2 312.764 471.715   2
  -4  -6  -2 953.049 434.921  71
   4   6   2 1016.16 422.103   3
   4   6   3 23693.3 1991.47   8
   4  -6   3 22300.3 1054.07  23
   4   6   3 26643.9 2030.08   3
  -4   6  -3 20968.0 1866.44   4
   4  -6   3 21720.1 1864.89   2
  -4  -6  -3 21300.1 1886.86  71
   4  -6   3 26036.2 2016.42   6
   4   6   3 18418.7 1854.85  72
   4  -6   3 24030.2 1121.08  16
  -4   6  -3 22425.3 2600.09  13
   4   6   3 22420.9 951.949  26
  -4  -6  -3 24595.2 2005.45   7
   4  -6   4-102.067 274.454  23
  -4  -6  -4 2060.06 612.146  71
   4  -6   4 790.052 464.365   6
  -4   6  -4 382.452 282.623  41
  -4   6  -4-500.737 667.236  13
   4   6   4 456.466 543.057   3
  -4  -6  -4 411.937 245.155  54
   4   6   4-545.856 379.561   8
  -4  -6  -4-1204.87 585.398   7
  -4   6  -4-213.644 246.666  45
   4  -6   4-678.085 510.369   2
   4  -6   4 253.878 287.830  16
   4   6   4 807.427 520.442  72
  -4   6  -4 494.553 403.180  66
   4   6   4 430.768 234.009  26
   4   6   5 13.9254 323.402   8
  -4  -6  -5 365.496 331.116  47
  -4  -6  -5 389.482 400.663  46
  -4   6  -5-24.2535 258.548  45
  -4   6  -5 304.035 370.609  41
   4  -6   5-620.118 469.875   6
   4   6   5 1016.11 667.375  72
  -4   6  -5 623.744 428.381  66
  -4  -6  -5 547.990 450.435  71
   4  -6   5 186.815 301.505  16
  -4  -6  -5-448.481 305.627  56
   4  -6   5 597.326 519.758   2
   4   6   5 299.628 206.713  26
   4  -6   5 300.234 280.845  23
  -4  -6  -5 85.7633 279.868  54
   4   6   5-882.457 661.616   3
  -4   6  -5-841.960 914.142  13
  -4  -6  -5-439.661 418.769   7
  -4   6  -5 693.714 331.231  34
  -4   6  -5 162.031 270.206  48
   4  -6   6 750.383 343.593  24
  -4   6  -6 972.321 395.117  41
  -4  -6  -6 709.778 396.549  46
  -4   6  -6 1116.69 367.641  45
  -4   6  -6 1153.56 564.323  66
   4  -6   6 876.221 287.624  23
   4   6   6 921.669 262.097  26
  -4  -6  -6 737.883 333.383  47
  -4  -6  -6 858.717 338.764  54
   4  -6   6 1175.81 371.489  16
  -4   6  -6 791.053 341.710  34
  -4   6  -6 260.675 304.367  48
   4  -6   7 719.309 310.788  24
  -4  -6  -7 274.204 352.087  47
   4   6   7 141.753 177.781  26
  -4  -6  -7-26.3633 261.715  62
   4  -6   7 483.971 275.451  16
  -4   6  -7 120.641 258.124  45
  -4   6  -7 151.043 226.388  35
  -4  -6  -7 462.951 381.772  55
  -4  -6  -7 478.799 357.862  54
  -4   6  -7 482.195 467.453  66
  -4  -6  -7 456.400 382.717  46
  -4   6  -7 424.287 360.724  48
   4  -6   8 392.511 246.411  24
  -4  -6  -8 572.252 342.306  47
  -4  -6  -8-505.540 343.376  46
  -4   6  -8 27.2731 255.208  45
   4  -6   8-20.8078 191.563  14
  -4   6  -8 18.2090 303.385  68
   4  -6   8 531.315 263.460  16
  -4  -6  -8 14.4552 256.383  62
  -4  -6  -8-14.4562 276.461  55
   4   6   8 270.632 171.614  26
   4  -6   9 1411.21 310.085  14
   4  -6   9 1098.49 239.321  24
  -4  -6  -9 829.671 292.632  46
  -4  -6  -9 1517.48 374.424  47
   4  -6   9 1384.05 261.644  44
   4   6   9 1542.33 283.218  20
  -4  -6  -9 972.901 272.682  62
  -4  -6  -9 1270.29 368.018  65
  -4  -6  -9 1234.85 328.527  55
  -4   6  -9 1200.13 286.454  45
  -4   6  -9 1303.09 350.074  68
  -4   6 -10 261.249 191.784  40
  -4  -6 -10 346.733 209.986  65
  -4   6 -10 242.167 138.909  45
   4  -6  10 393.465 124.276  44
   4   8 -12 62374.5 1268.31  40
   4  -8 -12 63046.5 1386.13  62
   4   8 -12 63899.6 1516.47  35
   4  -8 -12 58709.8 1179.07  57
  -4  -8  12 58376.0 1175.45  54
  -4  -8  11 1029.50 292.908  23
   4   8 -11 540.696 318.094  35
   4  -8 -11 411.664 264.170  57
   4  -8 -11 472.935 308.069  62
  -4  -8  11 423.710 258.855  16
  -4  -8  11 423.814 214.555  54
   4  -8 -11 554.899 297.683  47
  -4  -8  10 11628.3 794.445  21
  -4  -8  10 11036.0 741.349  54
  -4  -8  10 12607.4 895.694  16
   4  -8 -10 11278.2 776.504  57
   4   8 -10 11798.9 1017.71  35
   4   8 -10 9742.10 840.885  68
  -4   8  10 9893.68 751.645  29
   4  -8 -10 11119.8 812.216  47
  -4  -8  10 12249.7 877.638  23
  -4  -8   9 9767.77 838.585  21
   4   8  -9 8713.96 828.502  68
   4   8  -9 8108.67 994.461  34
   4   8  -9 7443.96 912.433  35
   4   8  -9 8381.54 737.571  50
  -4  -8   9 9319.28 837.286  23
   4  -8  -9 8255.01 755.525  47
   4  -8  -9 9309.53 703.909  58
  -4   8   9 9127.17 690.078  25
   4   8  -8 83585.8 2931.37  34
   4  -8  -8 77920.6 2184.73  43
   4   8  -8 89150.0 2588.98  50
   4   8  -8 84548.9 2453.64  68
   4   8  -8 82558.6 2857.97  41
   4  -8  -8 85549.9 2219.36  58
  -4  -8   8 84477.1 2486.60  23
  -4  -8   8 83721.7 2436.92  21
   4  -8  -8 86523.9 2205.86  59
  -4   8   8 81953.4 2033.36  25
   4   8  -7 6370.29 910.434  50
  -4  -8   7 5892.75 704.756  23
  -4  -8   7 5276.03 636.758  22
   4  -8  -7 5450.34 625.956  43
  -4  -8   7 5915.76 723.115  21
  -4   8   7 5294.75 573.756  25
   4  -8  -7 6762.96 690.278  58
   4   8  -7 4219.41 1342.45  12
   4   8  -7 6075.72 698.688  68
   4   8  -7 7803.31 1314.60  74
   4  -8  -7 5733.01 614.382  59
   4  -8  -7 5987.57 996.197  11
   4   8  -7 4948.54 742.401  34
   4  -8  -7 6440.14 1349.11  71
  -4   8   7 1881.33 717.912  72
   4   8  -7 5932.52 837.481  41
   4  -8  -6 167145. 5224.00  11
  -4   8   6 165079. 3121.26  29
  -4  -8   6 154700. 3068.59  22
   4  -8  -6 164521. 3012.08  43
  -4  -8   6 163052. 2901.02  54
   4   8  -6 148551. 6041.96  12
   4   8  -6 162214. 3113.86  68
   4   8  -6 143611. 5949.25  74
   4  -8  -6 158285. 2905.74  59
  -4  -8   6 155756. 3162.77  23
  -4  -8   6 158961. 2669.59  61
   4  -8  -6 153816. 5584.24  71
  -4   8   6 162327. 2824.79  25
   4   8  -6 164514. 3506.84  34
   4  -8  -6 155329. 2991.18  58
   4   8  -6 153775. 3817.78  50
  -4  -8   6 166215. 5572.36   6
  -4   8   6 155610. 5563.83   3
  -4  -8   6 157450. 3236.84  21
  -4   8   5 13250.6 823.172  25
  -4  -8   5 12321.5 872.320  23
  -4  -8   5 13487.7 906.108  22
   4  -8  -5 12617.4 821.591  43
  -4  -8   5 12576.2 910.711  21
  -4  -8   5 14906.4 826.469  61
   4   8  -5 11385.8 1782.51  74
   4  -8  -5 12905.6 1462.13  11
   4  -8  -5 12877.8 1614.56  71
  -4  -8   5 15265.1 888.946  54
   4  -8  -5 14732.1 935.129  58
  -4  -8   5 12544.9 1401.79  71
   4  -8  -5 15078.3 881.764  59
   4   8  -5 13591.9 940.418  34
  -4  -8   5 15199.9 1632.70   6
   4   8  -5 14756.7 908.180  68
   4   8  -5 15522.8 1246.63  50
   4  -8  -5 13851.2 864.936  36
  -4   8   5 13725.8 1651.91   3
  -4   8   5 12853.3 867.741  29
   4   8  -5 9414.85 1605.89  12
   4  -8  -4 65237.8 3114.00  11
  -4  -8   4 61534.7 1748.02  23
  -4   8   4 63439.2 2863.82   5
  -4  -8   4 63247.8 1851.22  22
   4   8  -4 60991.1 3649.21  12
   4  -8  -4 63389.5 3432.23  71
  -4   8   4 62324.2 1808.55  29
  -4  -8   4 62707.8 3046.52  71
   4   8  -4 61982.9 4110.20  74
   4   8  -4 66049.4 3477.96   5
  -4  -8   4 61678.0 3110.40   6
  -4   8   4 66525.0 1730.74  25
  -4  -8   4 65505.8 1890.53  21
  -4   8   3 15721.4 865.382  25
  -4  -8   3 15729.8 820.077  23
  -4  -8   3 14643.1 858.057  21
  -4   8   3 15273.8 897.636  27
  -4   8   3 15452.2 897.805  29
   4  -8  -3 18066.4 1628.75  11
  -4  -8   3 13936.4 1411.15   6
   4   8  -3 15748.8 1719.36   5
   4  -8  -3 18237.5 1862.89  71
   4   8  -3 14769.5 782.898  29
   4   8  -3 11565.7 1551.74  12
  -4  -8   3 14181.7 1351.39   7
   4   8  -3 15324.2 1584.23  72
  -4  -8   3 15378.3 1542.93  71
  -4   8   3 15541.7 1465.66   5
   4   8  -2 118495. 4545.66   5
  -4   8   2 114465. 3860.01   5
  -4  -8   2 109586. 3714.10   6
  -4  -8   2 112868. 4055.83  71
   4  -8  -2 114404. 4479.66  71
   4   8  -2 106652. 4276.61  72
   4   8  -2 102537. 4515.14  12
  -4  -8   2 114969. 4059.07  73
   4  -8  -2 114751. 3985.63  11
  -4  -8   2 105790. 3957.11   7
  -4   8   2 114165. 2349.18  27
   4   8  -2 111568. 2118.66  29
  -4   8   2 114562. 2387.26  28
   4  -8  -2 107727. 3514.38   6
  -4   8   2 108445. 2319.31  29
   4  -8  -1 33059.9 2066.68   6
  -4   8   1 32978.5 1304.73  29
  -4   8   1 32336.8 1169.08  19
   4   8  -1 33821.2 1227.38  29
   4   8  -1 35026.4 2490.75   5
  -4  -8   1 31826.0 2288.12   7
  -4   8   1 34223.9 2124.65   5
  -4  -8   1 31925.4 2223.92  71
  -4   8   1 34318.9 1306.66  28
  -4   8   1 33851.7 1311.68  27
  -4  -8   1 34231.8 2058.56  73
   4  -8  -1 33024.1 2148.44  11
   4   8  -1 36160.1 2607.41  72
  -4   8   1 31172.0 2316.74   4
   4   8  -1 31087.7 2443.40  12
  -4  -8   1 30258.6 1821.76   6
   4  -8  -1 31985.6 2429.75  71
   4   8  -1 33670.5 1305.10  25
   4  -8   0 161965. 4891.44   6
   4   8   0 150497. 5422.01  72
   4   8   0 159756. 2795.43  25
  -4  -8   0 151528. 4892.52  71
   4  -8   0 159676. 5446.91  71
  -4  -8   0 157062. 5160.77   7
  -4   8   0 159016. 2797.35  28
  -4   8   0 157435. 5290.26   4
  -4   8   0 157521. 2844.81  27
   4   8   1 5143.25 1137.97  72
   4  -8   1 2648.27 698.483   6
   4  -8   1 3350.17 431.695  16
  -4   8  -1 4015.58 924.118   4
   4   8   1 3317.31 452.068  20
   4  -8   1 2862.67 812.061  71
   4   8   1 3018.40 698.695   3
   4   8   1 3653.33 493.558  25
  -4  -8  -1 4226.11 900.372  71
  -4  -8  -1 3552.74 854.702   7
   4   8   1 3121.70 755.772  12
  -4  -8  -2 140233. 5059.01  71
   4  -8   2 142372. 2489.16  24
   4  -8   2 146346. 2702.75  16
  -4   8  -2 144968. 2909.77  45
   4  -8   2 150206. 2743.84  44
  -4   8  -2 152041. 5208.38   4
   4   8   2 153637. 2855.99  25
  -4  -8  -2 141390. 2555.91  56
  -4   8  -2 151120. 3289.64  34
   4  -8   2 158227. 5312.10   6
  -4   8  -2 140582. 5967.19  13
   4   8   2 141279. 5573.43  72
  -4  -8  -2 145721. 2607.58  43
  -4  -8  -2 139476. 2726.78  54
  -4  -8  -2 147722. 5265.92   7
  -4   8  -2 156510. 3091.68  66
   4   8   2 141697. 4652.96   3
   4  -8   2 138211. 5258.29  71
   4   8   2 143431. 2683.66  20
   4  -8   3 30654.7 2433.30   6
   4  -8   3 31979.3 1316.30  44
   4   8   3 26751.8 2446.08  72
  -4  -8  -3 29204.4 1258.90  43
  -4   8  -3 31121.2 1567.91  34
  -4   8  -3 31577.2 1510.48  66
  -4  -8  -3 30824.1 1274.06  56
  -4   8  -3 31415.0 2862.29  13
   4  -8   3 29691.2 1308.66  16
  -4  -8  -3 27662.3 2325.84  71
   4  -8   3 31609.4 1181.41  14
  -4  -8  -3 30415.9 1343.62  54
  -4  -8  -3 27149.4 2313.81   7
   4   8   3 26798.4 2173.92   3
  -4  -8  -3 32671.3 1330.15  46
   4   8   3 30154.0 1276.50  20
   4  -8   3 30763.2 1262.83  24
  -4   8  -3 29915.0 1377.82  45
   4   8   3 32197.8 1384.17  25
   4  -8   4 42744.9 1575.25  24
  -4  -8  -4 42567.3 1557.16  43
  -4   8  -4 43837.6 1719.51  45
  -4   8  -4 42655.1 1873.15  41
  -4  -8  -4 43829.3 1658.03  54
   4  -8   4 43741.5 1631.59  16
   4  -8   4 42520.2 1461.94  14
  -4  -8  -4 45319.6 1642.92  46
   4   8   4 41670.4 1529.99  20
  -4   8  -4 45339.3 1880.07  66
   4  -8   4 45220.6 1589.62  44
  -4  -8  -4 42069.2 1532.48  56
   4   8   4 41892.7 1431.25  26
  -4   8  -4 45187.0 1913.90  34
   4  -8   5 5117.97 580.291  24
  -4  -8  -5 5592.42 637.222  47
   4  -8   5 4963.95 607.275  16
  -4  -8  -5 5165.00 574.151  56
   4   8   5 3681.60 495.668  20
  -4   8  -5 4422.87 610.195  45
   4  -8   5 4447.01 528.146  14
   4  -8   5 5301.27 573.613  44
  -4  -8  -5 5017.27 589.248  46
  -4   8  -5 4835.73 714.046  66
  -4  -8  -5 4655.89 622.315  54
   4   8   5 5051.22 503.589  26
  -4   8  -5 4082.81 668.690  41
  -4   8  -5 4559.51 641.251  34
  -4  -8  -6 51586.2 1780.84  46
   4  -8   6 55278.4 1722.70  44
   4   8   6 53911.3 1717.14  20
  -4   8  -6 58813.0 1992.76  68
  -4   8  -6 52023.7 2070.25  66
   4  -8   6 49740.0 1616.53  14
   4  -8   6 51239.1 1720.04  24
  -4   8  -6 49584.6 1826.43  34
   4  -8   6 54420.5 1793.34  16
  -4  -8  -6 48982.2 1773.74  54
  -4   8  -6 52668.9 2095.94  41
  -4  -8  -6 51072.6 1844.38  55
  -4   8  -6 48845.8 1774.41  45
  -4  -8  -6 46203.6 1669.26  47
   4  -8   7 6645.11 613.143  24
  -4  -8  -7 6584.01 647.272  46
  -4   8  -7 5978.56 603.303  34
  -4   8  -7 6613.08 636.785  45
   4   8   7 6999.88 580.546  20
   4  -8   7 6923.06 586.174  61
  -4   8  -7 6141.81 581.182  35
   4  -8   7 6108.56 553.811  44
   4  -8   7 5678.77 533.207  14
   4  -8   7 6755.61 624.492  16
  -4  -8  -7 6609.97 658.436  55
  -4  -8  -7 6900.35 683.670  54
  -4   8  -7 6964.67 687.557  68
  -4  -8  -7 7027.54 666.857  47
  -4  -8  -8 62143.3 1652.37  47
   4  -8   8 64911.1 1614.52  24
  -4   8  -8 63481.7 1653.32  45
   4  -8   8 63171.4 1475.26  44
   4  -8   8 59893.6 1396.82  61
  -4   8  -8 61897.6 1718.78  68
  -4  -8  -8 62288.0 1679.12  55
   4  -8   8 60163.8 1498.42  14
  -4  -8  -8 64411.8 1668.47  46
   4   8   8 65198.0 1502.64  20
   4   8   8 66237.3 1657.07  25
   4   8   9 729.712 192.022  51
   4  -8   9 1422.10 185.014  44
  -4  -8  -9 2603.52 352.120  65
  -4  -8  -9 1986.41 304.806  47
  -4   8  -9 1680.79 291.269  68
   4  -8   9 2177.95 281.301  54
   4 -10 -11 1025.05 197.216  62
   4  10 -11 1176.85 225.774  35
  -4 -10  11 1207.69 183.244  54
   4 -10 -10 3646.77 354.061  57
   4 -10 -10 2827.57 360.624  47
   4  10 -10 2599.58 393.512  35
  -4 -10  10 2958.59 342.599  54
  -4 -10  10 3061.87 331.148  16
   4 -10 -10 2682.36 364.759  62
  -4  10  10 1666.82 335.597  28
  -4  10  10 2633.19 382.765  27
   4 -10  -9 659.421 252.587  47
  -4 -10   9 795.891 275.552  23
   4  10  -9 646.227 327.163  35
  -4 -10   9 533.239 229.380  54
   4 -10  -9 261.458 212.965  57
  -4  10   9 46.0519 272.955  28
  -4  10   9-223.840 229.791  29
  -4 -10   9 282.380 159.684  16
   4 -10  -8 320.654 283.903  43
  -4 -10   8 453.900 286.275  23
   4  10  -8 561.542 372.574  34
   4 -10  -8 585.743 268.374  58
  -4  10   8 596.210 319.688  29
  -4 -10   8 563.516 289.487  54
   4  10  -8 890.943 346.164  50
  -4  10   8 286.244 222.115  25
  -4 -10   8 291.167 219.991  16
  -4 -10   7 281.969 243.594  61
   4 -10  -7 75.0381 288.652  43
  -4  10   7 44.3262 272.648  25
   4  10  -7-131.189 329.881  34
  -4 -10   7 59.1427 246.483  23
   4 -10  -7-162.017 229.422  59
  -4 -10   7 42.4858 184.874  16
   4  10  -7-293.218 369.402  50
  -4 -10   7 45.8853 243.086  54
   4 -10  -7-23.2368 265.839  58
  -4  10   7 318.183 329.373  29
  -4  10   6 48.7224 236.290  25
  -4 -10   6 392.128 288.133  23
   4 -10  -6 207.135 330.320  43
  -4  10   6 762.600 346.070  29
   4 -10  -6 222.196 239.663  58
   4 -10  -6 248.385 220.465  54
   4 -10  -6 258.947 252.855  59
   4  10  -6 483.659 315.577  34
  -4 -10   6 257.811 245.293  61
  -4 -10   6-9.68372 253.134  54
   4  10  -6-376.204 384.128  50
   4  10  -5 9677.69 853.179  34
  -4 -10   5 11154.7 786.436  23
   4 -10  -5 12746.3 929.850  43
   4 -10  -5 12043.5 856.559  58
  -4  10   5 10764.9 892.423  27
  -4 -10   5 10863.2 797.421  61
   4 -10  -5 11742.7 836.246  59
  -4  10   5 12610.9 959.308  29
   4 -10  -5 11790.8 805.442  54
  -4 -10   5 12052.3 863.106  54
  -4  10   5 11666.2 948.169  28
   4  10  -5 13031.3 1081.80  50
   4 -10  -4 1421.69 374.124  58
  -4 -10   4 1726.79 334.575  23
   4 -10  -4 1805.09 413.116  43
   4  10  -4 1905.10 440.150  34
  -4 -10   4 1536.75 374.172  61
  -4  10   4 1618.06 461.163  27
  -4 -10   4 1327.71 334.486  56
   4 -10  -4 1644.00 382.486  54
  -4 -10   4 1835.63 409.612  54
  -4  10   4 1874.35 453.967  29
  -4  10   4 1428.59 437.121  28
   4  10  -4 2267.73 558.718  50
   4 -10  -4 1766.42 360.436  59
   4 -10  -3 26525.3 1244.70  58
   4 -10  -3 29429.2 1325.29  43
  -4  10   3 27840.8 1413.87  34
   4  10  -3 25784.4 1447.62  50
   4 -10  -3 27849.4 1162.99  54
   4 -10  -3 28939.4 1276.68  61
  -4 -10   3 26751.2 1206.19  56
  -4 -10   3 27330.0 1275.67  54
   4  10  -3 26564.1 1333.78  53
   4 -10  -3 27408.9 1222.97  36
   4  10  -3 29038.4 1272.73  34
  -4 -10   3 28144.8 1309.66  61
  -4  10   3 27497.0 1359.00  29
  -4  10   3 28389.9 1385.60  28
  -4  10   3 27068.1 1339.75  27
   4 -10  -2 2045.47 429.449  43
  -4 -10   2 2541.73 450.563  61
  -4  10   2 1917.38 406.346  19
  -4  10   2 1456.61 687.832   4
  -4 -10   2 2305.51 386.785  56
   4  10  -2 2562.50 870.211  72
   4  10  -2 1654.02 534.673  50
   4 -10  -2 1877.33 372.912  58
  -4  10   2 1995.10 501.642  34
  -4  10   2 2056.37 484.381  28
   4 -10  -2 2337.09 846.206  71
  -4 -10   2 2531.02 454.546  54
   4 -10  -2 2299.35 380.059  54
  -4  10   2 2328.95 786.626  50
   4  10  -2 2171.65 577.263  53
   4  10  -2 2902.47 471.966  29
  -4  10   2 2637.27 485.465  29
  -4 -10   2 1478.74 664.449  71
  -4  10   2 1887.95 453.202  27
   4 -10  -2 1833.04 370.720  36
   4  10  -2 2121.98 770.786  12
   4 -10  -2 2460.80 441.500  61
  -4 -10   1 392.357 259.394  43
   4  10  -1-210.888 470.154  50
   4  10  -1 409.685 713.682  72
   4 -10  -1 23.7995 247.617  61
  -4 -10   1 63.8947 401.700   7
   4 -10  -1-572.014 210.416  36
  -4 -10   1 109.649 245.622  54
  -4  10   1 8.06863 418.551  34
  -4 -10   1 1487.97 586.770  71
   4  10  -1 755.252 343.635  29
  -4 -10   1 299.117 255.466  56
   4  10  -1 473.395 433.917  53
  -4  10   1 196.704 317.500  28
  -4  10   1 136.448 599.522  50
  -4  10   1 192.792 330.966  27
   4 -10  -1-162.867 204.867  54
   4  10  -1 326.169 341.013  12
   4  10   0 320.392 347.029  25
  -4 -10   0 512.365 308.075  54
  -4 -10   0 819.437 269.165  43
  -4  10   0 447.815 355.660  34
   4 -10   0 258.719 292.958  61
   4  10   0 1184.14 608.000  53
  -4 -10   0 574.534 312.373  56
   4 -10   0 235.647 243.964  54
  -4  10   0 121.404 470.272  50
   4  10   0 639.564 338.108  29
   4  10   0 447.761 438.842  50
   4  10   1 6447.61 731.522  50
  -4 -10  -1 6903.42 621.046  43
  -4 -10  -1 7002.04 596.013  56
   4 -10   1 7067.93 696.172  61
  -4  10  -1 6637.36 758.094  34
  -4  10  -1 6304.73 765.325  50
   4  10   1 6277.20 709.687  25
  -4 -10  -1 6207.79 654.850  54
   4  10   1 6007.28 655.403  29
   4 -10   1 6771.40 643.570  54
   4  10   2 517.167 344.972  50
   4 -10   2 160.395 254.477  61
  -4 -10  -2 308.693 299.821  43
  -4 -10  -2 793.429 235.300  56
  -4  10  -2 1298.08 403.499  66
  -4 -10  -2 585.075 303.450  54
   4 -10   2 574.822 309.876  54
   4 -10   2 261.275 246.683  44
  -4  10  -2 850.689 367.357  50
  -4  10  -2 427.398 371.830  34
   4  10   2 442.879 313.725  29
   4  10   2 282.721 323.182  25
   4 -10   3 2670.83 477.542  61
   4 -10   3 2580.53 423.071  44
  -4 -10  -3 2711.81 432.432  43
   4 -10   3 2765.82 443.672  54
  -4  10  -3 2625.30 512.999  34
  -4 -10  -3 2600.84 394.485  56
  -4  10  -3 2323.18 447.349  66
  -4 -10  -3 2514.61 485.124  54
  -4  10  -3 2466.73 417.695  68
   4  10   3 3078.02 555.957  25
   4 -10   4 111.393 130.874  24
  -4 -10  -4 854.341 322.031  43
  -4  10  -4-253.727 270.831  68
  -4  10  -4 359.089 270.093  66
   4 -10   4 115.024 231.207  54
   4 -10   4 601.641 252.052  61
   4 -10   4 494.189 252.255  44
  -4 -10  -4 508.088 302.233  54
  -4  10  -4 395.743 303.250  34
  -4  10  -4 175.054 332.557  41
   4  10   4 322.951 322.881  25
  -4 -10  -5 353.119 284.047  47
   4 -10   5 172.636 164.885  24
  -4  10  -5 81.1132 283.342  66
   4 -10   5 540.670 238.061  44
  -4  10  -5 69.6104 284.483  68
  -4  10  -5 268.696 281.873  41
   4 -10   5 457.770 264.977  61
  -4  10  -5 612.523 316.342  34
   4  10   5 550.048 308.146  25
   4 -10   5 593.643 308.076  54
   4  10   5 502.667 439.268  53
  -4 -10  -5 487.507 321.720  54
  -4 -10  -6 207.210 268.870  47
  -4  10  -6 276.574 262.664  41
  -4 -10  -6 169.491 253.207  54
   4 -10   6-144.780 141.562  24
  -4  10  -6 149.150 244.667  68
   4  10   6 823.099 343.167  53
  -4  10  -6 247.638 259.142  34
   4 -10   6 110.594 217.044  61
   4 -10   6 439.847 254.374  54
   4 -10   6 247.705 199.395  44
   4  10   6 82.2220 238.742  25
   4 -10   7 843.226 221.944  61
   4  10   7 651.802 237.637  29
  -4  10  -7 1159.26 279.560  68
   4 -10   7 1068.90 235.944  54
  -4 -10  -7 956.498 263.374  47
   4  10   7 785.738 239.729  25
  -4 -10  -8 929.586 191.524  47
   4  10   8 506.820 178.241  51
  -4  10  -8 1087.45 206.174  68
  -4 -10  -8 1143.63 206.870  65
   4 -10   8 1250.58 187.520  54
  -4 -12   9 6710.80 369.957  54
   4  12  -9 7062.89 406.175  35
  -4  12   9 6755.02 523.590  53
   4 -12  -8 17954.3 745.313  47
   4  12  -8 17135.2 751.474  35
  -4  12   8 15112.8 777.087  28
  -4  12   8 16216.5 684.832  50
  -4  12   8 16458.8 788.467  27
  -4 -12   8 17143.4 712.463  54
  -4  12   7 12674.5 789.720  28
  -4  12   7 12794.0 735.299  19
  -4 -12   7 13379.6 732.066  54
   4 -12  -7 13887.7 772.046  43
   4  12  -7 13129.4 752.772  50
  -4  12   7 13509.9 843.182  50
  -4  12   7 13236.6 803.673  27
   4  12  -7 12556.0 760.702  34
  -4  12   7 12883.5 758.279  29
   4 -12  -6 94851.2 2122.23  43
  -4  12   6 91920.0 2200.84  27
   4  12  -6 94239.0 2204.40  50
  -4  12   6 91127.7 2007.09  19
   4  12  -6 90858.7 2111.66  34
  -4 -12   6 92711.0 2007.14  54
  -4  12   6 92408.1 2186.00  29
   4 -12  -6 90243.4 1722.58  59
  -4  12   6 88005.2 2178.97  28
  -4  12   6 92892.5 2457.42  50
   4 -12  -5 3736.29 510.727  43
  -4 -12   5 4669.24 455.330  56
  -4  12   5 4338.38 555.226  28
   4 -12  -5 3800.87 417.733  59
   4  12  -5 5041.47 619.352  50
  -4  12   5 3872.20 473.498  19
  -4  12   5 3733.76 509.209  27
  -4 -12   5 3793.90 477.744  54
   4  12  -5 3761.72 488.621  34
  -4  12   5 4112.90 673.832  50
   4 -12  -4 23183.2 1119.58  43
  -4  12   4 22848.2 1438.18  50
   4 -12  -4 21115.6 946.319  59
   4  12  -4 18399.9 961.264  34
  -4 -12   4 21545.7 930.457  56
  -4 -12   4 21810.0 1075.69  54
  -4  12   4 22107.8 1165.22  28
   4  12  -4 21621.1 1216.57  50
  -4  12   4 20868.4 1118.28  27
   4 -12  -3 20560.2 1080.10  43
   4 -12  -3 22682.0 1024.68  59
   4  12  -3 22109.1 1265.82  50
  -4  12   3 20219.2 1106.70  27
  -4 -12   3 21036.6 929.239  56
   4 -12  -3 22027.6 989.828  54
  -4 -12   3 22699.7 1110.24  54
  -4  12   3 23753.0 1472.00  50
  -4  12   3 20757.3 1133.88  28
  -4  12   2 39751.5 1833.66  50
   4 -12  -2 39774.4 1469.67  43
  -4 -12   2 42020.5 1503.10  54
   4  12  -2 39131.2 1506.07  53
  -4  12   2 41032.6 1505.01  34
   4 -12  -2 41050.7 1346.84  54
  -4  12   2 38847.7 1506.81  28
   4 -12  -2 39525.8 1447.78  61
   4  12  -2 40455.8 1678.34  50
  -4 -12   1 10846.0 685.206  43
   4 -12  -1 12125.4 821.228  43
   4 -12  -1 11762.8 826.028  61
  -4  12   1 11463.4 865.594  34
  -4 -12   1 12081.0 841.924  54
   4 -12  -1 10963.2 712.414  54
   4  12  -1 11357.6 932.524  53
  -4  12   1 11935.2 1025.80  50
   4  12  -1 12196.4 960.607  50
   4  12   0 49569.8 1749.17  50
  -4 -12   0 50526.7 1462.82  43
   4 -12   0 50721.2 1605.96  43
   4 -12   0 50360.2 1652.89  61
   4 -12   0 49362.4 1495.26  54
   4  12   0 53427.5 1954.26  53
  -4  12   0 50272.5 1875.72  50
  -4  12   0 53998.7 1835.49  34
  -4 -12   0 53542.2 1714.79  54
   4  12   0 48911.5 1563.32  29
   4 -12   1 10795.5 793.970  61
   4  12   1 11285.8 957.212  53
   4 -12   1 10145.8 725.333  43
   4 -12   1 9871.80 681.701  54
  -4  12  -1 10421.1 847.430  34
  -4 -12  -1 8192.38 629.700  43
  -4 -12  -1 9353.48 738.376  54
   4  12   1 9025.92 690.431  29
   4  12   1 10235.7 782.288  50
  -4  12  -1 9865.96 811.212  50
  -4 -12  -2 81640.0 2031.59  54
  -4  12  -2 74341.0 2209.68  41
  -4 -12  -2 77976.6 1807.86  43
   4 -12   2 80620.8 2019.78  61
  -4  12  -2 77214.5 2144.64  34
   4  12   2 81856.1 2331.43  53
   4  12   2 72841.2 1766.32  50
   4 -12   2 78362.8 1802.61  54
   4  12   2 72754.9 1869.33  29
   4  12   2 70708.1 1732.78  28
  -4  12  -2 78454.5 1925.45  50
  -4 -12  -3 18151.6 854.157  43
   4  12   3 17795.9 874.730  28
   4  12   3 20088.7 1128.70  53
  -4 -12  -3 20402.6 996.351  54
   4 -12   3 19303.0 956.337  61
   4  12   3 19160.6 943.384  29
  -4  12  -3 19308.8 1050.44  34
   4 -12   3 19908.3 881.350  54
  -4  12  -3 18811.5 1076.40  41
  -4 -12  -4 9912.68 621.729  47
  -4  12  -4 10587.9 759.785  41
  -4  12  -4 11036.4 744.748  34
   4 -12   4 10140.7 642.886  61
  -4 -12  -4 10367.7 677.802  54
   4 -12   4 9956.71 593.104  54
   4  12   4 9292.38 714.819  53
   4  12   4 9842.46 641.406  29
   4  12   4 8171.24 578.458  28
  -4 -12  -5 13686.3 641.803  47
   4 -12   5 13045.0 595.133  54
   4 -12   5 13354.2 553.082  43
  -4  12  -5 14353.5 755.865  41
  -4 -12  -5 13127.6 660.491  54
   4 -12   5 13374.6 628.961  61
  -4  12  -5 13223.8 716.635  34
   4  12   5 12657.9 680.862  53
   4  12   6 27720.7 794.653  51
   4 -12   6 26207.1 658.507  61
   4 -14  -6 247.878 117.248  47
  -4 -14   6 270.273 103.103  54
   4 -14  -5 1038.86 196.320  43
  -4 -14   5 1134.93 189.017  54
   4  14  -5 1131.42 225.098  50
  -4  14   5 1047.74 214.787  50
  -4  14   4 7325.60 527.219  50
  -4 -14   4 7655.05 461.812  54
   4  14  -4 8472.78 546.728  50
   4 -14  -4 7110.67 462.184  43
   4 -14  -3 7975.52 499.712  43
   4  14  -3 7878.82 554.284  50
  -4 -14   3 7039.64 468.140  54
  -4  14   3 7865.09 570.717  50
  -4  14   2 244.660 207.307  50
   4 -14  -2 58.8921 164.666  43
  -4 -14   2 123.277 171.877  54
   4  14  -2 295.080 215.223  50
   4 -14  -1-46.9965 156.236  43
  -4  14   1 189.772 123.694  34
  -4 -14   1 183.173 181.243  54
   4  14  -1 173.001 188.098  50
  -4  14   1 308.373 224.606  50
   4 -14   0 2017.83 279.375  43
  -4 -14   0 2039.67 284.209  54
  -4  14   0 1699.79 237.397  34
  -4  14   0 1518.60 276.753  41
  -4  14   0 2373.95 311.509  50
   4  14   0 1763.42 272.462  50
  -4 -14  -1 1486.72 189.643  47
  -4  14  -1 1800.60 251.238  34
   4  14   1 1362.75 206.158  50
  -4 -14  -1 1890.20 262.705  54
   4 -14   1 1596.38 222.871  43
   4  14   1 1767.45 271.756  53
  -4  14  -1 1920.07 284.900  41
   4 -14   2 250.969 103.341  43
  -4  14  -2 455.032 170.592  41
  -4 -14  -2 29.8602 104.222  47
  -4  14  -2 515.562 168.642  34
  -4 -14  -2 588.601 165.874  54
   4  14   2 623.957 197.487  53
   4  14   3 4279.28 290.229  53
   5   1 -15 3773.21 353.761  40
   5  -1 -15 4914.36 429.683  52
   5  -1 -14 2273.77 381.630  40
   5  -1 -14 2751.06 384.528  70
   5   1 -14 2166.61 363.620  70
   5  -1 -14 2493.68 427.149  52
   5   1 -14 2732.81 411.103  52
   5   1 -14 2877.43 453.058  40
   5  -1 -14 3152.91 451.335  62
   5   1 -13 41595.7 1572.29  40
   5  -1 -13 40465.3 1515.63  40
   5  -1 -13 39574.8 1480.83  62
   5  -1 -13 38997.3 1503.24  57
   5   1 -13 40030.7 1532.46  52
   5  -1 -13 43039.7 1687.67  52
   5   1 -13 39836.0 1278.82  49
   5  -1 -13 36211.0 1420.63  70
   5  -1 -12 4215.98 608.754  57
   5  -1 -12 3458.38 515.565  40
   5   1 -12 4708.74 802.219  67
   5   1 -12 4415.83 607.710  62
   5  -1 -12 4483.50 632.839  62
   5   1 -12 4519.97 592.810  40
   5   1 -12 4577.88 655.726  57
   5  -1 -12 4154.29 735.463  67
   5  -1 -12 4234.80 485.056  49
   5   1 -12 3405.86 532.785  52
   5  -1 -12 4267.30 599.157  52
   5   1 -12 3459.45 500.338  35
   5  -1 -11 35247.3 1627.85  67
   5  -1 -11 33330.9 1458.04  52
   5   1 -11 34050.6 1443.27  57
   5  -1 -11 33450.7 1431.93  62
   5  -1 -11 34021.6 1409.08  35
   5   1 -11 32276.0 1406.24  40
   5   1 -11 35651.7 1692.25  67
   5   1 -11 33884.9 1399.13  62
   5   1 -11 32284.0 1426.57  52
   5   1 -11 34922.3 1450.15  35
   5  -1 -11 33914.9 1456.72  57
   5  -1 -11 33968.6 1460.62  40
   5  -1 -11 32511.0 1271.49  49
   5   1 -10 7383.65 669.438  52
  -5  -1  10 7147.65 1181.21   2
   5   1 -10 7992.69 691.847  35
   5   1 -10 8811.53 835.098  67
   5  -1 -10 8874.45 757.723  57
   5   1 -10 7257.11 1341.25  74
   5   1 -10 8384.69 697.745  62
   5  -1 -10 8822.48 736.580  62
   5  -1 -10 9001.91 698.546  35
   5   1 -10 6243.01 1179.71  13
   5   1 -10 8287.97 732.228  57
  -5   1  10 6457.89 1062.27   2
   5  -1 -10 6848.65 1309.50  13
   5  -1 -10 6995.32 1272.41  74
   5  -1 -10 7712.55 682.881  40
   5   1 -10 7711.99 670.823  40
   5  -1 -10 7865.82 749.830  67
  -5  -1   9 18207.8 1775.30   2
  -5   1   9 20776.6 1681.93   2
  -5   1   9 19759.3 1671.19   1
   5  -1  -9 17093.2 1479.14  71
   5  -1  -9 20114.7 1984.76  13
   5   1  -9 16201.3 1745.45  13
   5   1  -9 20411.8 1992.77  74
  -5   1   9 18028.5 1475.35   9
  -5  -1   9 20854.7 1868.42   1
  -5   1   9 19180.7 1583.93   3
   5  -1  -9 19986.2 1837.73  11
   5  -1  -9 22089.8 2057.64  74
  -5   1   8-41.9089 231.191   1
  -5   1   8 235.018 244.633   9
   5  -1  -8 527.154 407.219  11
  -5  -1   8 468.642 559.761   1
   5  -1  -8 364.943 491.994  13
   5   1  -8 956.895 570.826  13
   5  -1  -8 74.2014 242.173  71
  -5   1   8-59.0889 252.204   3
   5  -1  -8-405.530 389.157  74
   5   1  -8 494.984 304.536  74
  -5  -1   8-770.727 398.439  73
  -5  -1   8-480.212 285.602   6
  -5  -1   7 149583. 3096.69   9
   5  -1  -7 152109. 2653.12  12
  -5  -1   7 146482. 3743.77  73
  -5   1   7 155801. 3830.19   9
   5   1  -7 155256. 4454.15  74
   5  -1  -7 146560. 3444.91  71
  -5  -1   7 158158. 4218.99   1
   5  -1  -7 149856. 4305.63  13
   5   1  -7 149093. 4261.48  13
  -5   1   7 152094. 3529.22   3
  -5  -1   7 143556. 3292.06   6
   5   1  -7 152181. 2972.30  12
   5   1  -7 155042. 3912.60  11
   5  -1  -7 151318. 4350.27  74
   5  -1  -7 154263. 4079.13  11
   5  -1  -6 9410.57 785.488  71
   5   1  -6 10043.0 793.476  12
  -5  -1   6 10234.8 789.772   9
   5   1  -6 9527.31 987.908  13
  -5  -1   6 10263.9 947.874  73
  -5  -1   6 10168.8 1023.19   1
   5   1  -6 9795.40 1052.80  74
   5  -1  -6 9823.20 973.334  11
   5  -1  -6 9773.19 1030.39  74
  -5   1   6 9587.08 815.562   3
   5  -1  -6 9226.56 696.918  12
  -5   1   6 9082.56 881.812   9
   5   1  -6 11351.1 950.661  11
   5  -1  -6 9499.81 997.770  13
   5  -1  -5 165720. 3358.89  11
  -5  -1   5 167915. 2950.32   9
  -5  -1   5 159430. 3525.52   1
   5   1  -5 154843. 3555.68  74
  -5  -1   5 166222. 3421.43  73
   5  -1  -5 172111. 3641.74  13
   5   1  -5 164008. 3363.59  13
  -5  -1   5 158463. 1877.39   3
  -5   1   5 165573. 2889.18   3
   5  -1  -5 160040. 2739.89  12
   5   1  -5 168731. 3035.12  12
  -5   1   5 161789. 3281.60   9
   5  -1  -5 162561. 2608.71  71
   5  -1  -5 163246. 3513.58  74
   5   1  -5 162539. 2998.79  11
   5   1  -4 3176.34 252.601  72
   5  -1  -4 2526.28 462.149  11
  -5  -1   4 3552.23 560.057  73
  -5  -1   4 2106.43 399.685   9
   5  -1  -4 2496.16 385.410  12
   5   1  -4 2970.72 484.990  74
   5   1  -4 2350.52 415.666  12
   5  -1  -4 3493.18 350.596  71
  -5  -1   4 2099.57 217.694   7
  -5  -1   4 1976.18 437.437   1
   5   1  -4 2501.11 351.524  11
   5   1  -4 2114.36 387.517  13
  -5   1   4 2312.06 423.864   9
   5  -1  -4 3660.75 491.569  74
  -5   1   4 2192.46 352.430   3
  -5  -1   3 149630. 2836.63   1
   5  -1  -3 162393. 2412.73  74
   5   1  -3 145716. 1980.20   5
   5   1  -3 160130. 2243.04  13
   5  -1  -3 155826. 2451.43  72
   5   1  -3 158623. 2214.85  72
  -5  -1   3 151190. 2785.79  73
   5  -1  -3 153488. 1834.01  71
  -5   1   3 151454. 2745.39   9
  -5  -1   3 146547. 2057.91   7
   5  -1  -3 151349. 2525.60  12
   5   1  -3 152835. 2668.64  12
   5  -1  -3 150226. 2535.03  11
   5   1  -3 155847. 2732.36  74
   5   1  -3 149444. 1832.07  11
   5  -1  -2 104372. 1345.92  74
   5  -1  -2 103374. 2088.32  72
  -5   1   2 94305.2 1991.73   4
   5  -1  -2 94619.4 2098.87   2
   5   1  -2 100870. 2045.96  72
   5   1  -2 87586.3 1537.79   8
  -5  -1   2 90522.9 1863.41   7
   5   1  -2 101474. 1167.63  11
  -5  -1   2 95661.7 2112.67   1
   5  -1  -2 95610.3 1938.77  12
   5   1  -2 97304.8 2042.83  12
  -5   1   2 99605.9 2139.57   9
  -5  -1   2 102202. 1138.76  71
  -5  -1   1 186038. 2988.75   7
  -5  -1   1 198458. 4114.16  10
  -5  -1   1 185768. 3003.57   1
   5  -1  -1 202213. 3378.49   2
   5   1  -1 188090. 2496.91   8
   5  -1  -1 203609. 3111.62  72
  -5   1   1 190163. 3174.15   4
   5   1  -1 198862. 2743.02  12
   5   1  -1 182880. 2758.21   2
  -5  -1   1 203235. 2479.29  71
   5  -1  -1 187387. 2687.08  12
   5   1  -1 202204. 3204.14  72
   5   1   0 41515.4 1398.82   2
   5   1   0 46157.3 1704.96  72
  -5  -1   0 44744.3 1991.34  10
  -5   1   0 41645.7 1802.76  10
   5  -1   0 43373.7 1297.55  12
  -5  -1   0 46231.3 1502.75  71
   5  -1   0 42960.3 1689.53   2
  -5  -1   0 44796.5 1635.83   7
   5   1   0 42151.2 1386.52   8
   5   1   0 42978.9 1177.77  12
  -5   1   0 40038.8 1622.40   4
  -5  -1   0 42675.3 1236.94  13
   5  -1   0 45233.3 1613.56  72
   5  -1   1 248113. 4043.32  72
   5   1   1 251726. 4291.13  72
  -5   1  -1 242360. 4346.25   4
  -5  -1  -1 246208. 3574.56  13
  -5   1  -1 241639. 4707.83  13
   5   1   1 238182. 3765.04   2
   5   1   1 246398. 2511.38  12
   5  -1   1 250050. 4430.63   2
  -5  -1  -1 253951. 4151.83  71
  -5  -1  -1 252724. 4256.42   7
  -5   1  -1 237993. 2260.28  74
   5  -1   2 15713.0 1115.70  72
  -5   1  -2 14362.7 1245.72  13
  -5  -1  -2 15462.7 1176.98   7
  -5  -1  -2 15802.3 1229.57  71
   5   1   2 14461.6 1058.44   2
  -5   1  -2 16341.5 806.979  74
   5  -1   2 14063.2 1199.56   2
   5   1   2 16269.9 1226.24  72
  -5  -1  -2 14547.9 1046.36  13
  -5   1  -3 24240.2 1185.17  74
  -5  -1  -3 26428.3 1627.70   7
   5  -1   3 25290.9 1467.40  72
  -5   1  -3 29765.9 1646.69   7
   5   1   3 23504.6 1594.38  72
  -5   1  -3 27393.4 1850.02  13
  -5  -1  -3 26318.5 1605.55  13
   5  -1   3 26884.2 1808.07   2
   5   1   3 30730.0 1706.89   2
  -5  -1  -3 23028.7 1654.16  71
  -5  -1  -4-45.7618 312.863  13
   5  -1   4 295.347 311.281  72
   5  -1   4-187.533 341.173   2
  -5  -1  -4 380.301 302.100  71
   5   1   4 550.589 296.796  72
  -5   1  -4 278.283 401.152  13
   5   1   4 711.880 390.083   2
  -5   1  -4 82.9584 211.016   7
  -5  -1  -4 310.914 317.121   7
   5  -1   5 13236.3 776.962  24
   5   1   5 15282.6 1417.63   2
   5  -1   5 13471.2 1505.64   2
  -5  -1  -5 13427.6 1410.94  13
   5   1   5 14553.9 1463.45   8
  -5   1  -5 13812.5 1568.96  13
  -5  -1  -5 11991.6 1478.06  71
  -5  -1  -5 12898.0 1212.85   7
   5   1   6 1132.89 294.787  14
   5  -1   6 823.395 290.480  24
  -5   1  -6 707.033 392.621  62
  -5  -1  -6 724.844 363.199  65
  -5   1  -6 1249.25 313.985  55
  -5   1  -6 416.659 261.992  46
  -5  -1  -6 652.991 235.502  46
  -5  -1  -6 1388.52 381.029  40
  -5   1  -6 464.724 370.814  65
   5   1   6 121.131 495.369   8
  -5  -1  -6 680.424 304.184  62
  -5  -1  -6 651.277 470.296  64
  -5   1  -6 971.815 570.843  13
  -5  -1  -6 2157.75 740.235  13
  -5  -1  -6 1040.50 378.730  57
  -5  -1  -6 410.044 326.717  48
  -5   1  -6 1002.82 421.177  64
  -5  -1  -6 1328.36 386.029  47
   5  -1   6-151.546 455.959   2
  -5   1  -6 311.510 405.218  48
  -5  -1  -6 1033.57 300.562  55
  -5  -1  -7 81879.9 2236.46  47
   5  -1   7 79350.0 1954.73  24
  -5  -1  -7 76805.8 2031.52  40
  -5   1  -7 78070.6 2191.80  46
  -5   1  -7 80055.8 2261.29  65
  -5  -1  -7 65908.0 2746.17  64
  -5  -1  -7 77705.6 2326.26  46
  -5  -1  -7 78173.1 2087.75  62
  -5  -1  -7 79311.7 2300.11  65
  -5  -1  -7 79251.2 2249.86  55
  -5   1  -7 85839.4 2789.04  64
  -5  -1  -7 85269.6 2446.16  48
  -5   1  -7 63004.6 2647.38  48
  -5   1  -8 2242.42 429.167  46
  -5  -1  -8 2814.06 516.236  46
   5  -1   8 2768.89 431.059  14
   5   1   8 2812.66 397.931  31
  -5  -1  -8 2893.25 465.363  40
  -5  -1  -8 2371.79 645.549  64
  -5   1  -8 3094.71 634.426  64
  -5  -1  -8 2171.02 524.673  65
  -5  -1  -8 1989.77 478.981  62
  -5  -1  -8 2536.97 465.307  55
  -5   1  -8 2164.15 444.017  40
  -5   1  -8 3123.15 513.096  65
  -5   1  -8 1954.42 569.431  48
  -5  -1  -9 16685.0 1052.19  46
  -5  -1  -9 18361.3 1070.50  65
   5  -1   9 18018.9 882.790  14
  -5   1  -9 17972.5 1000.29  65
  -5   1  -9 19729.0 1299.47  64
   5   1   9 19713.6 902.662  31
  -5   1  -9 17560.6 909.689  52
  -5  -1  -9 17895.1 1343.39  64
  -5  -1  -9 17377.8 939.659  40
  -5   1  -9 17646.1 985.235  40
  -5  -1 -10 3839.10 454.359  65
   5   1  10 4020.16 387.640  15
  -5   1 -10 4072.99 431.138  40
  -5   1 -10 4054.53 403.901  52
   5  -1  10 4095.98 385.732  31
  -5  -1 -10 3717.74 411.447  52
  -5   1 -11 9730.75 495.892  45
  -5  -1 -11 9296.22 436.376  52
   5   3 -14 1635.56 372.590  40
   5  -3 -14 1562.66 359.507  62
   5  -3 -14 1111.71 339.050  52
   5  -3 -14 1561.58 354.564  57
   5  -3 -13 46630.1 1557.67  70
   5  -3 -13 47991.1 1601.76  62
   5   3 -13 46285.7 1574.53  35
   5   3 -13 44987.6 1542.07  52
   5  -3 -13 44379.3 1540.53  57
   5  -3 -13 45001.6 1564.01  40
   5   3 -13 48935.2 1786.28  40
   5  -3 -12-87.6730 314.136  40
   5  -3 -12 87.4980 343.421  57
   5  -3 -12-122.611 262.269  70
   5   3 -12 32.7527 330.202  40
   5   3 -12-63.9255 262.233  35
   5  -3 -12 136.908 348.306  62
   5   3 -12 16.4183 334.227  52
   5  -3 -12 153.642 314.528  52
   5  -3 -11 28312.0 1359.15  62
   5  -3 -11 28573.0 1358.51  57
   5  -3 -11 30423.2 1405.36  40
   5   3 -11 29983.8 1388.89  52
   5  -3 -11 28711.0 1472.28  67
   5  -3 -11 25176.6 1278.89  70
   5   3 -11 27694.9 1326.90  35
   5  -3 -11 27536.5 1102.74  49
   5   3 -11 29352.8 1530.97  67
   5  -3 -10-826.226 350.058  46
   5  -3 -10 1122.69 554.137  11
   5   3 -10-462.374 423.723  74
   5  -3 -10 57.2398 365.411  67
   5  -3 -10-1107.41 380.161  70
  -5   3  10 1200.68 466.581   9
   5   3 -10 9.21947 337.855  67
   5   3 -10 325.279 334.595  62
   5  -3 -10-328.065 385.913  62
   5  -3 -10 465.958 275.196  49
  -5  -3  10-730.955 480.638   2
   5   3 -10 967.006 608.117  13
   5  -3 -10-11.7060 329.492  57
   5  -3 -10 235.825 309.487  40
   5   3 -10-166.711 288.769  52
  -5   3  10-960.648 464.139   3
   5   3 -10-764.263 299.552  35
  -5  -3   9 23144.1 2072.79   2
  -5   3   9 22001.1 1867.44   3
   5  -3  -9 22809.1 1996.85  11
  -5  -3   9 20615.0 2247.31   1
  -5  -3   9 16666.2 1825.42  73
  -5   3   9 20453.5 1815.48   9
   5  -3  -9 20665.4 1768.98  71
   5   3  -9 21786.4 2036.67  13
   5   3  -9 21448.8 2124.64  74
  -5  -3   9 23568.9 1715.10   6
   5  -3  -9 22382.7 2084.56  74
  -5  -3   8 17994.3 2057.01   1
   5  -3  -8 17709.2 1731.01  74
  -5   3   8 18588.4 1680.46   3
   5  -3  -8 15333.0 1419.91  71
   5   3  -8 15226.2 1590.52  13
   5   3  -8 15799.6 1687.62  74
  -5  -3   8 16674.1 1433.64   6
  -5   3   8 17199.6 1337.28   8
   5  -3  -8 17131.3 1642.79  11
  -5  -3   7 135558. 3802.56   6
   5  -3  -7 125181. 3998.53  11
  -5   3   7 137321. 3340.96   8
   5  -3  -7 127849. 4196.98  74
   5   3  -7 132879. 3481.30  12
   5   3  -7 126951. 4396.39  74
   5   3  -7 125686. 4034.12  13
   5  -3  -7 135633. 3735.16  71
  -5  -3   7 138803. 5040.51   1
  -5   3   7 140052. 4076.32   3
   5  -3  -6 56718.2 2486.73  11
  -5   3   6 56653.1 1886.61   8
  -5   3   6 61035.2 2438.49   3
   5   3  -6 57822.2 2405.80  13
   5   3  -6 58544.9 2741.08  74
   5  -3  -6 64728.2 2698.28  74
   5  -3  -6 59201.1 2256.56  71
   5   3  -6 56975.3 2264.49  12
  -5  -3   6 58293.8 2347.01   6
  -5  -3   6 56487.0 2980.53   1
  -5   3   5 64912.5 1739.24   8
  -5  -3   5 58004.2 1954.53  10
   5  -3  -5 63376.6 2140.70  71
   5  -3  -5 64596.7 2434.54  11
  -5   3   5 63868.4 2295.53   3
   5   3  -5 66069.9 2220.51  13
   5   3  -5 65319.0 2395.03  12
   5   3  -5 64510.2 2676.56  74
  -5  -3   5 60232.8 2904.12   1
   5  -3  -5 67347.7 2426.25  74
   5  -3  -4 4870.37 665.755  11
  -5  -3   4 5327.03 680.420  10
   5  -3  -4 7317.24 736.299  74
   5   3  -4 6434.00 585.589  13
   5   3  -4 6581.14 716.957   5
  -5  -3   4 5715.77 942.723   1
   5   3  -4 7773.06 555.643  72
  -5   3   4 6441.34 724.908   3
  -5  -3   4 6198.11 463.738   7
  -5   3   4 5469.12 456.191   8
   5   3  -4 6596.25 795.961  12
   5   3  -4 6647.72 876.111  74
   5  -3  -4 6651.25 686.572  71
  -5   3   3 116929. 2757.25   3
   5   3  -3 120462. 2750.00   5
   5   3  -3 124516. 3106.43  12
   5   3  -3 120907. 2554.12  72
   5  -3  -3 120203. 2718.26  71
  -5  -3   3 123346. 3937.86   1
   5   3  -3 124555. 1775.19  13
  -5  -3   3 124823. 2348.87   7
  -5  -3   3 124468. 2173.67  71
   5  -3  -3 121267. 2958.41  11
  -5   3   3 129047. 2890.61   9
  -5  -3   3 121172. 3101.47  10
  -5  -3   3 123844. 3037.57  73
   5   3  -2 16991.1 1121.95  12
  -5  -3   2 16445.2 1471.60   1
  -5  -3   2 17785.3 1116.37  73
   5   3  -2 16210.5 1057.54  72
  -5  -3   2 16647.6 827.690  71
  -5   3   2 16420.2 984.994   9
   5  -3  -2 15313.4 1007.02   2
  -5  -3   2 15219.8 1182.61  10
  -5   3   2 16600.5 747.074   5
  -5  -3   2 16068.9 949.921   7
   5  -3  -1 94249.6 2502.20   6
  -5   3   1 92080.5 2103.45   9
   5   3  -1 94757.7 2429.73   8
  -5   3   1 90794.7 2653.69   4
  -5  -3   1 89239.3 2388.62   7
  -5  -3   1 91626.8 2125.83  71
  -5  -3   1 85226.3 2251.68  73
   5   3  -1 96105.6 2472.54  12
   5  -3  -1 81568.3 2616.30   2
   5   3  -1 91775.7 2615.95  72
   5   3   0 6099.19 807.312  72
   5   3   0 6732.91 652.398  12
  -5   3   0 5850.28 426.703  74
   5  -3   0 8557.14 905.470   2
  -5   3   0 6114.14 802.703   4
   5  -3   0 6539.19 728.999  72
   5  -3   0 5593.13 706.962   6
  -5  -3   0 5669.21 697.013   7
   5   3   0 6897.69 754.648   8
  -5  -3   0 6601.21 674.141  71
   5  -3   1 188336. 3801.03  72
   5  -3   1 181498. 3980.51   6
   5   3   1 186683. 3964.44   8
  -5  -3  -1 188113. 4071.21   7
   5   3   1 184222. 4290.83  72
  -5   3  -1 181877. 4312.27   4
  -5  -3  -1 174232. 2354.21  13
  -5   3  -1 184947. 2513.09  74
  -5  -3  -1 183498. 3847.10  71
   5   3   1 185577. 2867.16   2
   5   3   1 187525. 2922.27  12
   5  -3   1 192378. 4284.39   2
   5   3   2 2088.09 381.238   2
   5  -3   2 2241.14 490.726   6
   5  -3   2 2408.10 473.009  72
  -5   3  -2 1758.24 737.191  13
  -5   3  -2 1737.74 565.444   4
  -5  -3  -2 1953.70 553.522  71
  -5  -3  -2 2574.91 567.019   7
   5  -3   2 2495.01 598.448   2
   5   3   2 2504.48 568.905   8
  -5  -3  -2 2168.43 380.546  13
   5   3   2 2463.78 607.943  72
  -5  -3  -3 79118.7 3049.43   7
   5  -3   3 75859.7 1686.01  16
   5  -3   3 79975.3 2661.90  72
  -5  -3  -3 75062.2 3063.69  71
   5  -3   3 80665.4 3372.72   2
   5   3   3 78075.7 3040.52   8
  -5  -3  -3 74461.9 2388.52  13
   5   3   3 81260.9 3251.16  72
   5  -3   3 85954.2 3098.51   6
  -5   3  -3 79138.0 3773.42  13
   5   3   4 280.015 145.324  31
   5  -3   4-405.376 452.865   2
   5  -3   4 385.156 275.726  16
   5   3   4 433.447 373.756   8
   5   3   4-310.634 386.340  72
  -5  -3  -4 398.307 351.036  71
  -5  -3  -4 1144.49 443.814   7
   5  -3   4 82.3902 333.050   6
  -5   3  -4 354.244 560.478  13
   5  -3   5 13401.5 1636.82   2
   5   3   5 13829.3 751.299  31
  -5  -3  -5 10801.5 1456.47  71
   5   3   5 14900.1 1584.77   8
  -5  -3  -5 13859.8 1445.52   7
   5  -3   5 13532.7 828.244  16
  -5   3  -5 14883.3 1880.89  13
   5   3   5 12415.0 1376.26  72
   5  -3   6 12533.9 872.659  24
  -5  -3  -6 13563.6 907.340  47
   5  -3   6 13264.2 832.936  16
  -5  -3  -6 14240.4 845.024  62
  -5   3  -6 14074.6 1171.10  66
   5   3   6 12132.6 1559.66   8
  -5   3  -6 13631.9 945.281  64
   5  -3   6 14831.6 1802.59   2
  -5  -3  -6 14175.8 1081.22  46
  -5  -3  -6 12005.6 1549.48  71
  -5  -3  -6 13901.3 969.562  55
  -5   3  -6 12044.5 1749.18  13
  -5  -3  -6 16148.7 1192.92  64
  -5  -3  -6 14284.7 852.352  40
  -5   3  -6 14181.7 947.184  65
   5   3   6 12627.0 756.467  31
  -5   3  -6 13382.0 1154.13  48
   5  -3   7 70077.0 2012.91  24
  -5  -3  -7 60983.7 1760.27  40
  -5  -3  -7 62640.3 2308.11  46
  -5   3  -7 57527.9 2191.94  66
  -5   3  -7 64502.4 1964.60  65
  -5   3  -7 61216.3 2042.43  64
  -5  -3  -7 69014.0 2541.34  64
  -5  -3  -7 60580.8 1949.92  47
  -5  -3  -7 63947.4 2137.69  55
  -5   3  -7 66943.6 2604.60  48
  -5  -3  -7 62076.0 1803.53  62
   5  -3   7 64553.7 1761.28  16
   5  -3   8 76.6548 209.994  24
   5   3   8-301.007 171.551  15
  -5  -3  -8-32.7017 341.309  46
   5  -3   8 97.4474 245.196  14
  -5   3  -8-369.308 289.884  64
  -5  -3  -8 8.64440 251.910  40
  -5  -3  -8 32.7252 396.024  64
  -5  -3  -8 195.546 386.247  65
  -5  -3  -8 100.283 303.777  47
  -5  -3  -8-478.720 297.580  55
  -5  -3  -8 307.572 332.684  62
  -5   3  -8 905.553 325.340  65
  -5   3  -8-35.3821 369.390  48
   5  -3   9 15028.5 763.076  24
   5   3   9 15441.5 773.336  15
  -5  -3  -9 15815.8 1094.32  64
  -5  -3  -9 14380.4 1027.50  46
   5  -3   9 16519.2 893.222  14
  -5   3  -9 15012.6 907.712  40
  -5  -3  -9 15894.8 979.664  65
  -5   3 -10 991.737 259.873  45
  -5   3 -10 840.490 244.509  40
   5   3  10 510.257 180.840  26
   5  -3  10 198.521 123.675  14
  -5  -3 -10 863.969 296.578  65
  -5  -3 -11 6513.58 351.299  52
   5  -5 -14 357.948 219.446  57
   5   5 -14 709.605 205.705  40
   5  -5 -14 193.281 206.322  62
  -5  -5  13 29699.0 1150.55  16
  -5  -5  13 30761.8 1033.20  23
   5   5 -13 32276.9 1287.24  35
   5  -5 -13 30108.0 1192.68  62
   5  -5 -13 31276.2 1161.39  57
  -5  -5  12 1344.25 350.904  23
   5   5 -12 1042.02 421.378  40
   5  -5 -12 2324.47 485.767  62
   5  -5 -12 2255.79 485.502  70
   5  -5 -12 2372.94 480.750  57
   5  -5 -12 1756.40 399.063  52
   5   5 -12 1840.95 426.285  35
  -5  -5  11 27350.6 1363.89  21
   5   5 -11 24177.5 1360.25  35
   5  -5 -11 26158.1 1322.63  70
   5  -5 -11 24768.5 1259.96  57
   5   5 -11 23661.9 1327.79  68
   5  -5 -11 25750.4 1307.61  62
   5  -5 -11 26798.9 1214.96  47
   5  -5 -10 4791.55 602.582  46
  -5  -5  10 3583.25 507.033  22
   5  -5 -10 4594.24 620.382  70
   5   5 -10 3981.60 598.988  35
   5  -5 -10 4933.25 612.144  57
   5  -5 -10 4365.08 568.201  47
   5   5 -10 4766.34 585.040  52
   5   5 -10 4563.67 622.132  68
   5  -5  -9 29779.9 1201.51  47
  -5  -5   9 30299.5 1422.91  22
   5   5  -9 30646.3 2654.69  74
   5  -5  -9 33199.6 1233.06  49
   5   5  -9 32409.3 1331.43  52
  -5  -5   9 29126.5 2445.51  73
   5  -5  -9 31031.8 1251.82  58
  -5  -5   9 29826.6 2185.03   6
   5   5  -9 31091.2 1490.01  35
   5  -5  -9 32738.2 1378.73  40
   5   5  -9 30977.1 1592.59  34
   5   5  -9 32542.3 1438.14  68
  -5  -5   9 29168.2 2455.21   2
   5   5  -9 27743.1 2460.15  13
  -5  -5   9 31537.3 1250.41  32
   5  -5  -9 31753.0 1389.54  70
  -5   5   9 27154.2 2366.56   3
   5  -5  -9 23007.7 2087.00  71
   5   5  -9 31696.9 1292.28  50
   5  -5  -9 31711.6 2508.50  11
   5  -5  -8 31271.9 2371.63  11
  -5  -5   8 31833.3 1275.26  32
  -5  -5   8 31198.2 1417.19  22
   5   5  -8 29878.6 2538.78  74
   5  -5  -8 31918.9 2269.34  71
   5   5  -8 28624.9 2291.25  13
  -5  -5   8 29610.5 2378.72   2
  -5  -5   8 33702.2 2316.75   6
  -5   5   8 32413.7 2460.96   3
   5  -5  -7 104476. 3880.78  71
   5  -5  -7 103102. 3971.26  11
  -5  -5   7 105416. 5281.82   1
   5   5  -7 98720.0 4358.94  74
  -5   5   7 111158. 4225.04   3
   5   5  -7 103449. 3833.29  13
  -5  -5   7 102804. 2240.90  32
  -5  -5   7 108182. 3932.86   6
  -5  -5   7 104354. 2265.47  30
   5   5  -7 108887. 4144.46  12
  -5  -5   7 100074. 3963.49   2
   5  -5  -6 10777.1 1226.83  11
  -5   5   6 10919.3 965.137   8
  -5  -5   6 11119.5 1722.48   1
   5   5  -6 10638.5 1391.59  74
  -5  -5   6 10108.7 724.412  30
   5   5  -6 11071.4 1133.23  13
  -5  -5   6 10110.6 699.774  32
   5   5  -6 10583.2 1309.10  12
  -5   5   6 11610.8 1312.68   3
  -5  -5   6 10771.2 1241.11   6
   5  -5  -6 10906.2 1230.61  71
  -5  -5   5 95158.3 4603.96   1
   5   5  -5 95849.5 2855.45  13
   5  -5  -5 95764.2 3403.47  11
   5   5  -5 95024.1 3631.35  12
  -5  -5   5 88446.3 1872.86  32
   5   5  -5 93642.8 4076.17  74
  -5   5   5 98575.1 3427.79   3
  -5  -5   5 98339.1 3410.64   6
   5  -5  -5 98368.9 3380.24  71
   5   5  -4 19137.9 1649.23  12
   5   5  -4 22485.3 1623.77   5
   5  -5  -4 24804.0 1661.49  71
  -5  -5   4 26502.6 1457.92  71
   5   5  -4 25267.1 1241.75  13
   5  -5  -4 22695.5 1599.09  11
  -5  -5   4 21445.1 1201.03   7
  -5  -5   4 16402.5 2088.27   1
   5   5  -4 23538.9 1366.74  72
  -5   5   4 22423.7 1600.87   3
  -5  -5   4 22996.0 1588.68   6
   5   5  -4 23646.6 2215.11  74
   5  -5  -3 59913.0 2486.41  11
  -5  -5   3 59389.6 2134.14   7
  -5  -5   3 61262.9 2161.93  71
   5  -5  -3 58052.1 2461.40  71
   5   5  -3 58536.9 2503.54   5
   5   5  -3 57857.1 2318.44  72
   5   5  -3 61741.7 2817.95  12
  -5   5   3 60496.3 1987.92   5
   5  -5  -2 35596.9 1777.44   6
   5   5  -2 34313.6 1895.44  72
  -5   5   2 33474.7 1514.66   5
  -5  -5   2 35664.9 1657.02  71
   5  -5  -2 36009.0 1972.76  71
   5  -5  -2 35158.2 1475.89   2
   5   5  -2 32990.4 1257.47   3
  -5  -5   2 33583.5 1716.68   7
  -5  -5   2 36030.8 1860.96  73
  -5   5   2 35703.2 1661.95   9
   5   5  -2 31812.1 1948.08  12
   5  -5  -1 139236. 3401.44   2
   5  -5  -1 127283. 3475.75   6
  -5  -5   1 128594. 3544.06   7
   5   5  -1 130040. 3871.45  72
  -5   5   1 127651. 3792.47   4
  -5   5   1 133277. 2848.39   9
  -5  -5   1 130075. 3266.07  73
  -5  -5   1 130389. 3304.81  71
   5   5  -1 123627. 3612.67  12
   5   5  -1 132861. 2918.38   3
  -5  -5   0 7013.16 861.004  71
   5   5   0 6512.36 900.052   8
  -5  -5   0 5863.04 845.784   7
   5  -5   0 6448.60 832.232   2
   5   5   0 6417.78 997.702  72
  -5   5   0 6822.77 991.035   4
   5   5   0 6301.84 826.831  12
   5  -5   0 8002.89 964.500   6
   5  -5   1 157717. 2310.67  23
  -5  -5  -1 170659. 4379.47  71
   5  -5   1 172181. 4344.59   2
   5   5   1 161274. 4753.12  72
   5  -5   1 161466. 2374.88  16
   5   5   1 170922. 4545.58   8
  -5  -5  -1 166394. 4539.06   7
  -5   5  -1 173489. 4937.99   4
   5   5   1 170906. 3759.96  12
   5  -5   1 175325. 4596.31   6
   5  -5   2 2188.50 333.877  23
  -5  -5  -2 2322.50 651.310   7
   5  -5   2 1571.96 510.530   6
   5   5   2 1619.17 596.420  72
  -5  -5  -2 2475.95 676.486  71
   5  -5   2 2156.79 352.589  16
   5   5   2 1913.18 269.935  15
   5   5   2 1933.72 288.227  26
  -5   5  -2 2320.28 654.682   4
   5   5   2 1721.83 546.844   8
  -5   5  -2 2195.89 1089.19  13
   5  -5   2 3058.53 696.600   2
   5  -5   3 43711.3 2543.56   6
   5  -5   3 41071.1 1349.44  23
   5   5   3 40605.7 1187.40  15
   5  -5   3 41745.1 1440.04  16
  -5   5  -3 44156.2 2681.12   4
   5  -5   3 44942.0 2699.99   2
  -5  -5  -3 42135.4 2566.81  71
   5   5   3 39489.2 2620.69  72
  -5   5  -3 43583.7 3425.06  13
  -5  -5  -3 40063.9 2506.46   7
   5   5   3 43010.3 1318.93  26
   5   5   3 41552.8 2530.37   8
   5  -5   4 20531.7 1807.50   6
   5  -5   4 17600.3 935.850  23
   5  -5   4 15403.2 1739.93   2
  -5   5  -4 15417.6 2208.98  13
   5   5   4 16094.3 804.931  15
   5  -5   4 15833.1 978.774  16
  -5  -5  -4 16645.2 1684.04   7
   5   5   4 14939.2 1744.54  72
  -5  -5  -4 14546.2 1608.50  71
   5   5   4 15373.9 1678.16   8
   5  -5   5 26078.3 1287.61  24
  -5  -5  -5 27296.0 1540.19  46
   5  -5   5 27388.3 1157.71  23
   5  -5   5 27934.0 2192.76   6
   5  -5   5 27196.5 1274.48  16
  -5   5  -5 28202.3 1342.74  45
  -5  -5  -5 25936.7 1255.24  54
   5   5   5 22984.0 2123.03  72
  -5   5  -5 26706.3 1740.51  66
  -5  -5  -5 26318.7 1212.42  64
  -5  -5  -5 23897.6 2235.86  71
  -5   5  -5 27508.7 1453.08  41
   5   5   5 26453.6 1085.17  15
  -5  -5  -5 25852.5 1235.32  47
  -5  -5  -5 24416.0 2060.66   7
  -5   5  -5 26528.6 2744.26  13
  -5  -5  -5 26519.7 1277.63  56
   5   5   5 26745.8 2290.68   8
  -5   5  -5 27385.5 1375.51  48
   5  -5   5 28907.4 2437.48   2
  -5  -5  -6-74.1111 274.120  47
   5  -5   6 8.27378 244.842  24
  -5  -5  -6-394.888 417.264  46
  -5   5  -6-261.224 260.471  45
  -5   5  -6 271.317 426.038  66
  -5  -5  -6-222.841 250.536  64
   5  -5   6-79.0974 308.237  16
   5   5   6 134.342 186.109  15
  -5   5  -6 243.968 328.536  41
  -5  -5  -6 271.797 268.870  54
  -5   5  -6 12.9172 268.695  48
   5  -5   7 52235.4 1784.26  24
  -5  -5  -7 52191.8 1802.97  47
  -5  -5  -7 49140.6 1497.95  62
  -5  -5  -7 52146.6 2189.42  46
  -5   5  -7 47093.6 2206.68  66
   5  -5   7 55000.5 1888.35  14
  -5  -5  -7 50195.0 1784.52  64
   5  -5   7 52785.6 1695.49  16
  -5   5  -7 51010.3 1842.60  45
  -5  -5  -7 50987.0 2005.58  55
  -5   5  -7 50049.5 2003.38  48
   5   5   7 51251.0 1675.99  26
  -5  -5  -8 519.265 325.338  47
   5  -5   8 512.668 239.727  24
  -5  -5  -8 748.277 401.296  46
  -5   5  -8 589.409 288.271  45
   5  -5   8 720.936 289.675  14
   5  -5   8 252.964 219.045  16
  -5  -5  -8 667.093 384.671  65
  -5  -5  -8 272.514 282.209  64
  -5  -5  -8 312.231 325.494  55
  -5   5  -8 613.783 372.947  68
  -5  -5  -8 371.210 250.673  62
   5   5   8 412.415 205.312  26
  -5   5  -9 19541.0 958.858  45
  -5  -5  -9 20380.0 1029.27  65
  -5  -5  -9 18579.3 1024.03  55
   5  -5   9 18648.3 895.997  14
   5   5   9 19414.8 835.235  26
   5  -5   9 20318.4 873.960  24
  -5  -5  -9 19643.3 1094.88  46
  -5   5 -10 401.004 164.978  45
   5  -5  10 251.484 115.896  44
  -5  -5 -10 44.0547 200.253  65
  -5   5 -10 212.547 154.003  40
   5   7 -13 23205.6 740.350  40
   5  -7 -13 24439.4 874.865  62
   5  -7 -13 24679.8 808.272  57
  -5  -7  13 20602.2 596.044  54
   5   7 -13 27910.8 998.224  35
  -5  -7  12 5175.96 432.255  21
   5   7 -12 5301.70 543.734  40
  -5  -7  12 5583.39 452.224  54
   5  -7 -12 5243.34 545.321  62
   5   7 -12 5115.74 601.453  35
  -5  -7  12 5280.91 543.622  16
   5  -7 -12 5684.96 550.284  57
  -5  -7  12 5161.42 492.947  23
   5  -7 -11 11411.4 809.922  47
  -5  -7  11 13765.4 920.836  23
  -5  -7  11 15511.9 920.725  21
   5  -7 -11 12601.8 853.661  57
   5   7 -11 11388.1 894.647  68
   5  -7 -11 13081.6 904.189  62
   5   7 -11 12364.2 1056.30  35
   5  -7 -10 1457.98 436.666  47
  -5  -7  10 1503.56 464.195  23
  -5  -7  10 941.222 311.083  22
  -5  -7  10 375.865 321.453  21
   5  -7 -10 1048.62 406.992  57
   5  -7 -10 1221.03 333.398  58
   5   7 -10 1252.16 441.531  68
   5   7 -10 645.235 478.712  35
  -5  -7   9 16998.6 1205.82  23
  -5  -7   9 17175.3 1061.50  22
   5  -7  -9 16054.7 1012.16  43
   5   7  -9 18249.2 1172.46  50
   5  -7  -9 18500.3 1080.85  58
  -5  -7   9 14910.9 1125.57  21
   5   7  -9 17011.7 1134.45  68
   5  -7  -9 16816.3 1029.43  47
   5   7  -9 13351.0 1239.43  35
   5   7  -9 12534.7 1261.57  34
   5  -7  -8-1487.37 751.626  71
   5  -7  -8 292.062 395.413  11
  -5  -7   8 241.127 217.476   6
   5  -7  -8 175.984 306.970  43
  -5  -7   8 217.333 329.940  22
  -5  -7   8 222.129 254.204  32
   5   7  -8 161.709 437.098  34
   5  -7  -8 523.830 320.080  58
   5  -7  -8 899.624 374.984  59
   5   7  -8 65.3452 365.308  68
  -5  -7   8-94.5526 191.747   2
   5   7  -8 344.078 427.224  50
  -5  -7   8 100.287 402.118  21
  -5   7   8-556.142 598.566   3
   5   7  -8 144.598 477.822  74
   5  -7  -7 84214.0 3861.55  11
  -5  -7   7 77727.8 3505.31   2
  -5  -7   7 81535.4 2298.96  22
   5  -7  -7 80832.9 2055.10  43
  -5  -7   7 79245.5 2413.07  21
  -5  -7   7 85683.4 3931.75   6
  -5   7   7 80796.6 3957.07   3
   5   7  -7 75412.7 4363.62  74
   5   7  -7 83542.8 2251.24  68
  -5  -7   7 83144.7 2151.21  32
   5   7  -7 70111.5 2523.11  50
   5  -7  -7 74175.8 3783.02  71
   5  -7  -7 80181.6 2162.36  58
   5   7  -7 68838.0 4114.98  12
   5   7  -7 80639.6 2516.72  34
   5  -7  -7 82085.5 2110.67  59
  -5   7   7 80508.4 1848.16  25
   5  -7  -6 17969.0 1717.31  11
  -5  -7   6 15078.3 979.551  22
  -5  -7   6 16117.0 1072.72  21
   5  -7  -6 13778.4 1610.02  71
   5   7  -6 12700.6 1712.17  12
  -5  -7   6 15407.6 938.008  32
   5   7  -6 12085.4 1839.43  74
  -5   7   6 12622.1 1550.24   3
  -5  -7   6 16545.7 1705.91   6
  -5   7   6 14643.5 769.843  25
  -5  -7   6 13897.6 1390.48   2
  -5  -7   5 64663.6 1902.28  22
  -5  -7   5 61270.5 1908.70  21
  -5  -7   5 61501.0 1760.20  32
  -5  -7   5 62708.7 2821.67  71
  -5  -7   5 61469.7 2576.23   2
   5  -7  -5 64939.5 3133.39  11
   5  -7  -5 56128.6 3085.69  71
  -5   7   5 67447.4 1752.80  29
   5   7  -5 61304.6 3507.83  12
  -5   7   5 63878.6 3197.12   3
   5   7  -5 59815.0 3965.08  74
  -5  -7   5 65929.8 3181.59   6
  -5   7   5 61541.2 1492.88  25
  -5  -7   4-64.6475 284.785  71
  -5  -7   4 285.714 274.280  22
   5  -7  -4 209.917 307.185  11
  -5  -7   4 106.478 283.078  21
   5   7  -4 1522.96 570.024  72
   5  -7  -4 413.493 447.873  71
   5   7  -4-288.315 446.287   5
  -5  -7   4 466.381 358.826   6
  -5   7   4-109.517 278.491   5
   5   7  -4 363.512 666.597  74
  -5   7   4 334.798 265.592  29
  -5  -7   4 187.882 245.669  32
   5   7  -4 180.721 440.974  12
  -5   7   4 448.470 258.516  25
  -5  -7   3 27411.9 1108.87  22
  -5  -7   3 27043.3 1078.27  21
  -5  -7   3 29879.2 2070.47  73
   5   7  -3 28158.2 2084.99   5
  -5  -7   3 27572.4 1821.22  71
   5   7  -3 28882.7 2010.04  72
  -5  -7   3 26815.8 1087.11  32
   5  -7  -3 29111.2 2005.70  11
  -5   7   3 30033.7 1180.14  28
  -5  -7   3 27424.1 1791.97   7
   5  -7  -3 29207.2 2134.85  71
  -5   7   3 29596.3 1128.37  29
  -5   7   3 28353.9 1813.32   9
  -5  -7   3 27959.6 1020.94  23
  -5   7   3 31430.4 1824.39   5
   5   7  -3 26703.0 2239.48  12
  -5   7   3 29445.1 1143.19  27
  -5  -7   3 26980.3 1814.26   6
  -5  -7   2 650.807 217.444  22
   5  -7  -2 693.279 413.664  11
   5  -7  -2 1062.77 542.861  71
  -5  -7   2 630.233 218.172  21
   5  -7  -2 949.861 397.770   6
  -5   7   2 2046.63 503.361   9
  -5   7   2 935.826 292.267  28
   5   7  -2 601.705 417.466  72
  -5  -7   2 466.057 423.463  71
  -5  -7   2 1407.69 451.418   6
  -5  -7   2 448.023 232.159  32
  -5   7   2 1283.99 462.603   5
  -5  -7   2 1121.58 416.086  73
  -5   7   2 566.295 254.021  29
  -5  -7   2 416.847 379.127   7
   5   7  -2 1081.61 244.726  29
  -5   7   2 1095.63 297.990  27
   5   7  -2 1167.48 544.944   5
   5   7  -2 296.676 381.273  12
   5   7  -2 720.845 234.097  25
  -5   7   1 24153.4 968.620  19
   5  -7  -1 22299.4 1700.26   6
   5   7  -1 23994.0 2050.16  72
  -5   7   1 22709.3 1994.66   4
  -5  -7   1 26073.8 1917.63   7
  -5  -7   1 24490.8 1790.00  71
  -5   7   1 25874.6 1080.88  28
   5  -7  -1 28565.6 2173.15  71
   5   7  -1 22246.2 1948.64  12
  -5   7   1 25889.6 1089.41  27
  -5  -7   1 23345.6 1492.90   6
   5   7  -1 23779.7 995.093  25
  -5  -7   1 25042.3 1674.95  73
   5  -7   0 33122.3 1025.08  24
  -5  -7   0 37802.8 2383.16   7
  -5  -7   0 35122.3 2216.10  71
   5   7   0 35197.9 2523.36  72
  -5   7   0 35607.5 1205.93  19
  -5   7   0 38461.0 2595.69   4
   5   7   0 33152.6 1886.40   3
  -5   7   0 34679.0 1268.71  28
   5   7   0 31785.7 2197.78  12
   5  -7   0 37067.1 2313.14   6
   5   7   0 34588.6 1218.90  25
   5   7   0 33092.1 1202.53  20
   5  -7   0 34228.9 2428.41  71
   5  -7   1 120516. 4368.19   6
  -5  -7  -1 116254. 4346.02   7
   5  -7   1 111213. 2207.33  16
   5   7   1 111746. 2235.51  20
  -5   7  -1 126262. 4731.54   4
   5  -7   1 120510. 3650.67   2
   5   7   1 112266. 4636.28  72
   5   7   1 120331. 3866.24   3
   5  -7   1 117825. 2123.29  24
  -5  -7  -1 114603. 4202.13  71
   5  -7   2 2188.20 591.124   2
   5  -7   2 1751.44 341.983  24
   5  -7   2 1366.95 605.684   6
   5   7   2 1589.25 642.595  72
  -5   7  -2 2185.32 798.539   4
  -5   7  -2 2857.98 1055.32  13
   5  -7   2 1976.64 406.319  16
   5   7   2 1937.60 609.705   3
  -5  -7  -2 2417.36 627.017  71
  -5  -7  -2 2517.35 803.826   7
   5  -7   2 2015.99 331.977  14
   5   7   2 801.940 532.389   8
   5   7   2 1484.98 316.590  26
   5   7   2 1730.38 368.907  20
   5  -7   3 42840.1 1525.64  24
  -5  -7  -3 43901.7 1661.34  46
   5  -7   3 47740.7 2959.04   6
  -5   7  -3 41904.1 1586.33  45
  -5  -7  -3 41784.2 1448.21  43
  -5   7  -3 42603.3 1819.75  34
  -5  -7  -3 45367.8 2926.31   7
  -5  -7  -3 38942.9 2723.49  71
   5   7   3 40013.0 1450.34  20
   5   7   3 38969.4 2752.32   8
   5   7   3 40893.6 1406.42  26
  -5   7  -3 46532.3 3678.26  13
  -5  -7  -3 42253.2 1500.35  56
   5   7   3 37359.8 2842.61  72
   5   7   3 41592.7 2692.16   3
   5  -7   3 41749.7 2603.99   2
  -5   7  -3 44487.3 1803.62  66
   5  -7   3 44926.2 1605.58  16
   5  -7   3 44766.1 1495.96  14
  -5   7  -3 41889.1 2786.07   4
  -5  -7  -3 42140.6 1534.30  54
   5  -7   4 448.382 295.968  24
  -5  -7  -4 274.784 302.210  47
  -5  -7  -4 465.818 303.454  46
   5   7   4 450.135 476.751  72
   5  -7   4 430.474 471.799   6
   5   7   4 366.539 511.974   8
  -5   7  -4 758.438 439.520  66
  -5  -7  -4 591.841 330.888  56
  -5   7  -4 718.191 369.185  41
   5   7   4 219.681 198.936  26
  -5   7  -4 176.372 285.567  45
   5   7   4-148.356 289.895   3
  -5   7  -4-265.220 339.475  34
  -5  -7  -4-124.031 329.585  71
  -5  -7  -4 397.429 304.388  54
   5  -7   4 362.268 281.190  14
  -5   7  -4-119.106 365.719  13
   5   7   4 35.9696 223.857  20
   5  -7   4 58.6538 289.011  16
  -5  -7  -4-215.845 260.643   7
  -5   7  -4 481.380 278.326  48
  -5   7  -5 14143.1 1114.67  41
   5  -7   5 13954.0 959.228  24
  -5  -7  -5 14484.5 1066.22  46
  -5   7  -5 13997.2 1010.38  45
   5  -7   5 16799.1 1039.69  16
   5   7   5 14698.2 950.792  20
  -5  -7  -5 14293.4 987.721  54
   5  -7   5 15218.7 980.168  14
  -5  -7  -5 14638.7 979.545  47
  -5   7  -5 14222.3 1023.74  48
  -5   7  -5 13431.5 975.056  34
  -5   7  -5 15132.4 1191.67  66
  -5  -7  -5 14920.8 979.401  56
   5   7   5 13341.5 853.206  26
   5  -7   6 4061.95 532.674  24
  -5  -7  -6 4840.56 600.035  47
  -5  -7  -6 4300.43 624.871  46
  -5   7  -6 4858.82 609.266  45
   5   7   6 3788.26 511.173  20
  -5   7  -6 4581.53 541.231  34
   5  -7   6 4214.37 555.137  16
  -5   7  -6 3917.09 668.736  66
   5  -7   6 3955.28 520.882  14
  -5   7  -6 4119.20 619.734  41
  -5  -7  -6 4196.67 574.214  54
  -5  -7  -6 5088.42 654.321  55
   5   7   6 4182.71 493.413  26
  -5   7  -6 3445.28 570.222  48
   5  -7   7 55698.2 1725.79  24
  -5  -7  -7 50940.8 1857.00  46
   5  -7   7 52128.0 1602.77  44
  -5  -7  -7 51519.5 1694.88  47
   5   7   7 52747.0 1627.78  20
   5  -7   7 53120.5 1657.19  16
   5  -7   7 52616.7 1665.86  14
  -5   7  -7 52566.5 1812.43  68
  -5   7  -7 48851.1 1976.99  66
  -5   7  -7 49669.3 1722.07  45
  -5  -7  -7 50034.3 1821.14  55
   5   7   7 51958.8 1498.32  26
  -5  -7  -8 1796.85 357.756  47
   5  -7   8 2011.87 329.592  24
  -5  -7  -8 2388.44 403.423  46
  -5   7  -8 2014.70 354.766  45
   5  -7   8 1834.81 310.084  44
  -5  -7  -8 2410.47 443.538  65
   5  -7   8 2684.84 362.501  14
  -5  -7  -8 2017.74 370.949  55
   5   7   8 1915.85 317.037  20
  -5   7  -8 2318.96 396.629  68
  -5  -7  -9 10410.7 603.585  46
   5  -7   9 10850.4 504.689  44
  -5   7  -9 9724.94 562.302  68
  -5   7  -9 11483.2 596.493  45
  -5  -7  -9 11014.8 626.358  65
   5   9 -12 3610.60 356.783  35
   5  -9 -12 2938.72 262.423  57
  -5  -9  12 2851.68 237.718  54
  -5  -9  11 27630.8 1017.73  23
   5  -9 -11 25581.4 922.909  57
  -5  -9  11 25257.7 950.813  16
   5  -9 -11 25046.0 984.632  62
  -5  -9  11 22877.6 850.292  54
   5   9 -11 24630.0 1099.97  35
  -5  -9  10 3395.14 459.261  23
  -5  -9  10 3437.61 430.817  54
   5   9 -10 3515.67 592.633  35
  -5  -9  10 3922.90 476.765  16
   5  -9 -10 2645.44 420.703  57
  -5   9  10 2995.82 408.802  29
   5  -9 -10 3274.58 455.941  47
   5   9  -9 15908.0 1193.21  35
  -5  -9   9 14657.2 971.285  23
  -5  -9   9 13575.3 932.476  21
  -5  -9   9 13763.0 891.020  16
   5  -9  -9 14942.9 872.724  58
   5   9  -9 14650.7 996.928  50
  -5  -9   9 14595.4 867.807  54
  -5   9   9 13098.3 865.484  29
   5   9  -9 14014.9 1134.66  34
   5  -9  -9 12669.5 874.834  47
   5  -9  -9 12149.6 861.906  43
  -5  -9   8 25154.4 1294.93  23
   5  -9  -8 23501.2 1204.70  43
   5   9  -8 25206.3 1481.54  50
   5   9  -8 23500.3 1299.40  68
   5   9  -8 24927.8 1479.42  34
  -5  -9   8 25370.3 1320.38  21
   5  -9  -8 25871.9 1238.59  58
  -5  -9   8 23252.3 1158.39  16
  -5  -9   8 24994.1 1173.35  54
  -5   9   8 23633.9 1215.80  29
   5  -9  -8 25015.8 1213.70  59
  -5  -9   7 63715.7 2025.28  23
   5  -9  -7 60210.4 1916.41  43
  -5  -9   7 62372.0 2048.71  21
   5   9  -7 57082.5 1966.05  68
   5  -9  -7 62058.1 1953.15  58
  -5   9   7 62285.4 1999.49  29
   5  -9  -7 59931.0 1880.93  59
   5   9  -7 57179.1 2126.46  34
  -5  -9   7 60128.6 1839.68  54
  -5  -9   7 59114.1 1791.08  16
   5   9  -7 66501.9 2497.15  50
  -5   9   7 66709.6 1855.03  25
  -5  -9   6 1109.37 362.218  23
   5  -9  -6 972.813 366.078  43
  -5  -9   6 1279.26 406.333  21
   5   9  -6 1032.98 381.227  34
   5   9  -6 854.355 376.156  68
   5  -9  -6 937.541 313.782  59
  -5   9   6 1344.67 352.303  25
  -5  -9   6 1226.77 324.667  61
   5  -9  -6 639.746 338.476  58
  -5  -9   6 1370.58 362.746  16
  -5  -9   6 887.849 317.960  54
  -5   9   6 1328.56 399.902  29
   5   9  -6 1639.56 575.611  50
   5  -9  -5 66078.1 3326.72  11
   5  -9  -5 64892.9 1932.26  43
  -5  -9   5 66084.1 2013.38  21
  -5  -9   5 62065.9 1836.87  23
  -5   9   5 53808.5 3154.01   9
   5  -9  -5 55683.9 3434.41  71
   5   9  -5 62275.2 1982.45  34
   5  -9  -5 60540.6 1890.64  36
   5   9  -5 56640.6 4027.08  74
   5  -9  -5 64076.9 1879.93  59
   5  -9  -5 66342.5 1985.15  58
  -5  -9   5 63987.8 1885.52  54
  -5  -9   5 61492.2 1763.14  61
  -5   9   5 63702.8 1987.88  29
   5   9  -5 58153.0 3740.64  12
   5   9  -5 70021.5 2456.28  50
  -5   9   5 64738.6 2047.65  27
  -5  -9   5 63986.8 3640.51  73
  -5  -9   5 63098.3 3372.16   6
  -5  -9   4 18752.3 951.590  23
   5  -9  -4 17952.4 1018.34  43
  -5  -9   4 15699.5 954.845  21
   5  -9  -4 18801.7 1053.94  58
   5   9  -4 20852.0 2096.49   5
  -5  -9   4 14883.4 1716.95  73
   5  -9  -4 18517.1 950.886  61
   5  -9  -4 17605.8 1939.17  71
  -5  -9   4 18346.0 998.387  61
   5   9  -4 16664.1 2171.91  74
  -5   9   4 16700.8 1152.47  34
   5   9  -4 16100.1 961.590  34
  -5  -9   4 19253.5 1041.23  54
  -5   9   4 17375.3 1055.65  29
   5   9  -4 17167.8 1132.76  53
  -5   9   4 17891.8 1092.68  28
   5   9  -4 14708.9 1859.07  12
   5   9  -4 19128.8 1240.99  50
  -5   9   4 16759.1 1056.05  27
   5  -9  -4 16215.0 1703.94  11
  -5  -9   4 16361.4 1669.83   6
   5  -9  -4 17757.2 1007.10  36
   5  -9  -3 28678.6 2167.77  11
  -5  -9   3 30271.6 2338.31  73
   5  -9  -3 30923.5 1238.22  61
   5   9  -3 31932.2 2537.48   5
   5   9  -3 28102.5 2264.22  72
   5  -9  -3 31771.1 1315.95  43
   5  -9  -3 31728.7 1300.32  58
  -5  -9   3 31216.7 1284.03  56
  -5   9   3 30576.7 1557.55  34
  -5  -9   3 31876.3 1303.53  54
  -5  -9   3 30592.0 2196.95  71
   5  -9  -3 30066.2 1230.73  36
  -5  -9   3 30653.5 1298.56  61
  -5   9   3 30773.8 1373.15  29
  -5   9   3 33438.9 1448.96  28
   5   9  -3 31013.0 2658.14  12
   5   9  -3 30949.6 1535.08  50
  -5   9   3 31174.8 1387.01  27
   5   9  -3 31586.4 1551.05  53
   5  -9  -3 27914.7 2412.54  71
  -5  -9   3 28171.8 2028.99   6
   5  -9  -2 20462.8 1859.28  11
  -5   9   2 20214.7 2037.05   4
  -5  -9   2 20567.1 1834.88  71
   5   9  -2 21652.0 1339.08  53
   5  -9  -2 21105.9 1040.69  61
  -5   9   2 19858.3 1034.55  19
   5   9  -2 20093.7 992.733  29
  -5  -9   2 21185.0 1051.52  56
  -5  -9   2 22094.7 1115.78  61
   5  -9  -2 20299.5 1023.34  58
   5  -9  -2 19324.6 912.693  54
  -5  -9   2 18711.0 1849.79   7
   5  -9  -2 19900.5 980.567  36
   5  -9  -2 21477.8 2114.65  71
  -5  -9   2 20290.9 1046.13  54
   5   9  -2 16963.8 1896.86  12
   5   9  -2 20329.1 1233.69  50
  -5   9   2 22075.3 1173.59  27
  -5   9   2 21411.8 1332.40  34
  -5   9   2 21640.4 1164.77  28
   5   9  -2 22523.5 2134.98   5
   5   9  -2 18435.5 1958.66  72
   5  -9  -1 53273.4 2813.40   6
   5  -9  -1 58870.5 3106.08  11
   5   9  -1 56471.3 3390.46   5
  -5   9   1 52078.0 2232.09  50
  -5   9   1 56057.8 1679.51  19
   5  -9  -1 54051.5 1570.98  58
  -5  -9   1 54836.7 1698.85  54
   5  -9  -1 55594.2 1552.27  36
  -5  -9   1 53575.6 3032.52  71
   5  -9  -1 59550.2 1761.92  61
   5   9  -1 53385.8 3403.10  72
  -5   9   1 54725.2 3337.88   4
  -5   9   1 55619.8 2096.84  34
  -5   9   1 58291.0 1870.65  28
  -5  -9   1 47226.3 3009.20   7
   5  -9  -1 55837.5 1584.47  54
  -5  -9   1 56668.6 1680.64  56
   5   9  -1 56398.0 2203.58  53
   5  -9  -1 52361.3 3278.32  71
   5   9  -1 58297.2 1718.64  29
   5   9  -1 49689.2 3119.02  12
   5   9  -1 56800.7 2010.18  50
  -5   9   1 60829.3 1935.54  27
   5   9  -1 59782.9 1895.25  25
   5  -9   0 1956.08 405.324  61
   5  -9   0 2165.76 407.667  44
  -5  -9   0 1309.10 309.760  43
   5  -9   0 681.461 519.090  11
   5  -9   0 1293.80 524.807   6
  -5  -9   0 2335.62 656.693  71
  -5   9   0 2396.47 567.468  34
  -5  -9   0 1655.56 654.725   7
  -5  -9   0 2526.90 427.582  56
   5   9   0 425.263 626.404  72
  -5  -9   0 1574.90 347.311  54
   5  -9   0 2556.46 958.103  71
   5  -9   0 1426.64 297.646  36
   5   9   0 495.790 437.259  12
  -5   9   0 2882.79 828.768   4
   5  -9   0 1745.81 368.199  54
   5   9   0 2387.79 779.960  53
   5   9   0 1862.83 479.942  50
  -5   9   0 2375.70 655.919  50
   5   9   0 3157.17 996.677   5
   5   9   0 2393.47 494.598  25
   5  -9   1 78974.0 3809.02   6
   5  -9   1 83323.0 2172.03  44
  -5  -9  -1 81259.7 2004.51  43
   5  -9   1 79171.4 4117.08  71
  -5   9  -1 86320.5 4127.61   4
  -5  -9  -1 83548.6 3847.03  71
  -5   9  -1 79446.9 2456.31  34
  -5  -9  -1 83878.8 2197.55  54
  -5   9  -1 80246.0 4464.81  13
   5  -9   1 84858.7 2069.66  54
  -5  -9  -1 76464.2 3935.85   7
  -5   9  -1 88343.7 2367.34  66
  -5  -9  -1 83713.7 2062.48  56
   5   9   1 77177.0 4295.96  72
   5  -9   1 85433.0 2223.50  61
   5   9   1 80446.1 2244.69  50
  -5   9  -1 80608.3 2347.79  50
   5   9   1 84943.6 2248.52  25
   5  -9   2 10291.1 696.647  24
  -5  -9  -2 10000.5 729.423  46
   5  -9   2 10363.6 803.616  44
   5  -9   2 9674.75 732.911  54
   5   9   2 9793.54 771.858  20
   5  -9   2 10079.2 813.990  61
  -5   9  -2 10607.6 782.529  68
  -5   9  -2 9859.07 928.847  34
  -5  -9  -2 8756.23 728.398  43
  -5  -9  -2 10321.1 828.767  54
  -5  -9  -2 10245.9 774.523  56
   5   9   2 9486.53 814.485  25
  -5   9  -2 9616.71 860.139  66
   5  -9   3 25665.0 1138.60  24
  -5  -9  -3 25048.3 1168.54  46
   5  -9   3 24577.5 1212.31  44
  -5   9  -3 23756.3 1357.66  34
  -5  -9  -3 23813.4 1165.43  43
  -5  -9  -3 23428.1 1135.54  56
  -5   9  -3 23176.7 1407.38  41
  -5   9  -3 25232.6 1236.19  68
  -5   9  -3 22514.1 1326.09  66
  -5  -9  -3 24925.7 1269.99  54
   5  -9   3 23695.1 1218.21  61
   5  -9   3 24557.7 1168.16  54
   5   9   3 23780.9 1185.94  20
   5   9   3 25477.6 1283.75  25
  -5  -9  -4 27331.1 1277.81  47
  -5  -9  -4 27582.3 1223.48  46
   5  -9   4 30510.5 1339.68  44
  -5   9  -4 31036.1 1401.73  68
   5  -9   4 28230.6 1210.97  24
   5   9   4 30069.4 1317.59  20
  -5   9  -4 27278.3 1429.13  34
  -5   9  -4 28136.3 1501.41  66
  -5  -9  -4 27863.0 1357.24  54
  -5  -9  -4 27763.6 1204.01  56
   5  -9   4 28767.1 1316.55  61
  -5   9  -4 28016.3 1543.91  41
   5   9   4 30441.7 1386.44  25
  -5  -9  -5 21539.1 1118.76  47
   5  -9   5 21609.7 1084.54  44
  -5   9  -5 21290.5 1197.03  34
   5   9   5 22973.5 1124.78  20
  -5   9  -5 21954.0 1328.94  41
   5  -9   5 22353.6 1060.22  24
   5  -9   5 20454.4 918.333  14
  -5   9  -5 22240.4 1197.74  68
  -5  -9  -5 21579.4 1069.59  46
  -5   9  -5 22188.8 1302.66  66
  -5  -9  -5 20880.1 996.450  56
   5  -9   5 22636.1 1116.78  61
  -5  -9  -5 22378.3 1191.40  54
   5   9   5 21954.1 1279.59  53
   5   9   5 24236.7 1203.19  25
  -5  -9  -6 6827.43 632.716  47
  -5  -9  -6 8044.08 629.479  46
  -5   9  -6 7637.13 615.282  35
   5  -9   6 7561.50 613.264  44
   5   9   6 8405.90 641.003  20
  -5   9  -6 8437.50 724.995  68
   5  -9   6 7236.51 590.034  24
  -5   9  -6 6946.40 638.484  34
  -5  -9  -6 7535.92 635.272  55
   5  -9   6 7339.26 609.604  61
  -5  -9  -6 7021.17 654.285  54
  -5   9  -6 6582.70 726.624  41
  -5   9  -6 5742.89 687.084  66
   5  -9   6 8448.40 643.417  54
   5   9   6 5957.90 573.369  53
   5   9   6 8275.43 681.922  25
  -5  -9  -7 37636.0 1211.25  47
   5  -9   7 37421.0 1151.75  24
   5  -9   7 35934.0 1093.13  44
  -5   9  -7 36781.7 1287.03  68
   5  -9   7 35611.0 1091.43  61
  -5  -9  -7 37699.6 1198.17  55
   5  -9   7 37908.5 1159.70  54
   5   9   7 38275.8 1118.61  20
   5   9   7 40224.1 1250.81  25
   5  -9   8 439.726 110.469  44
  -5   9  -8 1067.23 257.509  68
   5   9   8 538.415 177.300  51
  -5  -9  -8 692.574 241.770  65
   5  -9   8 486.794 125.147  61
   5  -9   8 745.879 167.500  54
  -5  -9  -8 678.672 202.093  47
   5 -11 -10 34.8627 164.633  62
   5  11 -10 124.386 144.980  35
  -5 -11  10-144.532 158.808  54
  -5 -11  10 159.483 135.017  56
  -5 -11   9 7744.86 524.696  54
   5 -11  -9 7804.17 484.061  57
  -5 -11   9 8246.59 546.487  56
  -5  11   9 5498.18 465.173  29
  -5  11   9 7011.65 586.562  28
  -5  11   9 6679.99 562.095  50
  -5  11   9 7456.53 609.511  27
   5 -11  -9 7249.60 521.297  47
   5  11  -9 7284.35 564.356  35
   5 -11  -8 2379.99 389.091  43
  -5  11   8 1900.16 390.426  28
  -5  11   8 2334.92 510.884  50
   5 -11  -8 2426.58 342.226  58
  -5 -11   8 2025.26 334.838  56
  -5 -11   8 2393.86 369.274  54
  -5  11   8 2276.71 408.722  29
  -5  11   8 2267.81 429.498  27
   5  11  -8 2463.19 427.008  50
   5  11  -8 2475.40 428.197  34
   5 -11  -7 40277.6 1469.33  43
   5 -11  -7 40712.6 1358.41  59
  -5 -11   7 37260.4 1226.90  61
   5  11  -7 41990.4 1570.85  34
   5 -11  -7 37345.9 1349.34  58
  -5 -11   7 38292.7 1341.08  56
  -5 -11   7 40273.8 1394.59  54
  -5  11   7 37222.8 1457.60  29
  -5  11   7 37807.1 1541.48  28
  -5  11   7 40060.7 1567.99  27
   5  11  -7 39555.1 1580.32  50
  -5  11   7 40122.5 1857.90  50
   5  11  -6 6055.46 653.374  34
  -5 -11   6 6106.77 593.074  56
   5 -11  -6 6984.28 676.321  43
   5 -11  -6 6268.71 612.724  58
   5 -11  -6 6780.77 628.746  59
  -5 -11   6 6331.02 585.411  61
  -5  11   6 6465.77 706.260  28
  -5  11   6 6156.44 663.187  29
  -5 -11   6 6752.70 623.323  54
   5  11  -6 5977.51 701.627  50
  -5  11   6 5513.71 654.487  27
  -5  11   6 6644.51 938.064  50
   5 -11  -5 25252.9 1243.34  43
   5 -11  -5 25597.8 1177.94  59
  -5 -11   5 21015.6 1101.33  54
  -5 -11   5 24943.9 1157.14  61
   5  11  -5 26552.5 1255.26  34
   5 -11  -5 22602.1 1136.50  58
  -5 -11   5 24672.4 1133.97  56
  -5  11   5 25230.8 1304.87  29
  -5  11   5 22973.5 1266.85  28
   5  11  -5 24729.2 1364.20  50
  -5  11   5 23431.9 1609.13  50
  -5  11   5 23103.5 1259.67  27
  -5  11   4 9740.33 851.335  29
   5 -11  -4 9853.63 797.922  43
   5 -11  -4 9196.41 651.715  54
   5 -11  -4 10345.9 783.628  58
   5  11  -4 8962.65 727.012  34
  -5  11   4 9825.76 838.932  27
  -5  11   4 9548.48 800.424  34
  -5 -11   4 10978.0 783.635  56
  -5 -11   4 10306.3 795.679  54
  -5  11   4 8658.29 725.499  19
   5  11  -4 9816.01 750.156  53
  -5 -11   4 10921.9 818.692  61
   5  11  -4 9580.86 887.169  50
  -5  11   4 9465.31 833.796  28
  -5  11   4 11037.0 1168.76  50
   5 -11  -4 10204.6 763.179  59
   5 -11  -3 22495.0 1174.84  43
  -5  11   3 21574.5 1091.22  19
  -5  11   3 21897.9 1236.07  34
   5 -11  -3 22609.7 1018.33  54
   5 -11  -3 21948.2 1090.15  36
   5 -11  -3 21558.3 1090.99  58
   5 -11  -3 21999.3 1102.18  61
   5  11  -3 20613.6 1201.85  53
  -5 -11   3 21990.7 1082.47  56
  -5 -11   3 21734.7 1136.76  54
  -5  11   3 20922.5 1188.65  28
   5  11  -3 21921.2 1291.00  50
  -5  11   3 22733.9 1599.65  50
  -5  11   3 21655.9 1222.68  27
   5 -11  -2 349.436 296.617  43
  -5  11   2-85.3401 306.156  34
  -5 -11   2 455.129 269.732  56
   5 -11  -2 402.913 231.923  36
   5 -11  -2 425.748 309.394  61
  -5 -11   2 345.793 272.771  54
   5 -11  -2 186.932 195.681  54
   5  11  -2 329.549 356.735  53
   5  11  -2 723.889 411.867  50
  -5  11   2 1234.64 683.536  50
  -5  11   2 476.594 311.299  28
   5 -11  -1 7132.35 672.070  43
   5 -11  -1 7971.94 701.784  61
   5  11  -1 6031.36 718.852  50
  -5  11   1 7747.99 829.884  34
  -5 -11   1 6683.17 671.342  54
   5 -11  -1 6944.89 620.011  54
   5  11  -1 7359.82 859.849  53
   5  11  -1 7026.29 632.682  29
  -5  11   1 7565.02 901.950  50
  -5 -11   1 6834.38 605.473  56
  -5 -11   0 20451.3 987.173  43
   5 -11   0 20738.1 1015.50  54
  -5 -11   0 20241.4 987.672  56
   5  11   0 21920.3 1398.22  53
   5 -11   0 20079.7 1102.09  61
  -5  11   0 20381.6 1270.16  34
  -5 -11   0 19983.5 1115.72  54
   5  11   0 21271.0 1082.00  29
   5  11   0 20015.2 1148.87  50
  -5  11   0 20895.0 1292.51  50
  -5 -11  -1 38016.9 1358.40  43
  -5 -11  -1 38246.3 1306.04  56
   5  11   1 37410.8 1835.32  53
   5 -11   1 36212.0 1474.42  61
  -5  11  -1 36028.3 1642.93  34
  -5 -11  -1 36738.6 1488.51  54
   5 -11   1 35436.5 1318.34  54
   5  11   1 34413.5 1381.37  29
   5  11   1 35095.6 1408.82  50
  -5  11  -1 35640.1 1510.37  50
  -5 -11  -2 1170.09 340.183  43
   5 -11   2 1318.91 371.115  61
  -5  11  -2 1451.61 451.635  34
   5  11   2 510.406 244.283  29
  -5 -11  -2 1460.57 361.074  54
   5 -11   2 843.961 251.138  54
   5  11   2 1548.76 505.647  53
   5  11   2 995.001 331.010  25
  -5  11  -3 27750.0 1338.58  34
   5 -11   3 27364.6 1215.18  61
  -5  11  -3 24909.5 1045.24  68
  -5 -11  -3 26271.9 1219.21  54
   5 -11   3 26278.4 1084.26  54
   5  11   3 26429.7 1407.02  53
   5  11   3 25583.1 1179.80  29
  -5  11  -3 27963.4 1414.81  41
  -5  11  -3 24882.7 1154.35  66
   5  11   3 27643.2 1259.37  25
  -5 -11  -4 3355.91 439.314  47
  -5  11  -4 3572.42 414.528  68
  -5  11  -4 3193.01 514.552  41
  -5  11  -4 3907.43 490.535  66
   5 -11   4 3435.14 449.703  61
  -5  11  -4 3494.26 486.842  34
  -5 -11  -4 3694.26 479.510  54
   5 -11   4 3122.59 376.935  54
   5  11   4 3253.03 521.164  53
   5  11   4 2545.49 402.909  29
   5  11   4 3213.52 463.194  25
  -5 -11  -5 5267.28 472.200  47
   5 -11   5 4909.43 455.724  61
  -5  11  -5 4511.45 438.060  68
  -5  11  -5 5248.44 555.425  41
  -5 -11  -5 5082.28 500.967  54
   5  11   5 6159.79 525.125  25
   5 -11   5 5190.94 445.055  54
   5  11   5 4244.65 463.166  53
  -5  11  -5 4512.85 488.290  34
   5  11   5 5294.90 489.084  29
  -5 -11  -6 2586.44 300.682  47
  -5  11  -6 2440.18 305.606  68
  -5 -11  -6 2323.16 263.547  65
   5 -11   6 2697.00 293.795  61
   5  11   6 2365.97 254.178  53
   5  11   6 2531.91 380.160  51
   5 -11   6 2680.12 273.399  54
  -5 -13   8 5124.60 291.500  54
  -5  13   8 5736.95 427.718  53
   5 -13  -7 24503.8 795.636  47
   5  13  -7 23392.1 818.531  50
   5 -13  -7 21989.4 789.261  43
   5  13  -7 21707.4 700.711  35
  -5  13   7 23852.1 990.743  53
  -5 -13   7 21658.3 728.569  54
  -5  13   7 22004.2 838.465  50
  -5  13   6 3106.35 437.925  50
  -5 -13   6 3203.58 347.698  54
  -5  13   6 3242.32 468.408  53
   5  13  -6 3303.37 399.374  50
  -5  13   6 2384.02 356.957  28
   5 -13  -6 3218.43 385.891  43
   5 -13  -5 25299.2 1003.67  43
   5 -13  -5 23169.0 789.406  59
  -5 -13   5 23489.0 924.805  54
   5  13  -5 24641.6 1078.87  50
  -5  13   5 22723.7 1007.94  28
  -5  13   5 22501.6 1119.83  50
   5 -13  -4 6845.13 573.258  43
   5  13  -4 6926.29 638.039  50
  -5 -13   4 7347.85 565.915  54
   5 -13  -4 7462.29 490.633  59
  -5  13   4 6768.57 597.783  28
  -5  13   4 6905.63 693.018  50
   5 -13  -3 18918.5 796.520  59
   5 -13  -3 18917.0 910.307  43
  -5  13   3 17852.4 791.131  34
  -5  13   3 19446.8 1116.28  50
   5  13  -3 19332.4 1030.67  50
  -5 -13   3 19232.3 907.497  54
   5 -13  -2 37492.1 1265.20  43
   5  13  -2 37592.4 1283.47  53
  -5  13   2 35808.3 1212.52  34
   5 -13  -2 37358.0 1133.20  59
  -5 -13   2 37091.4 1260.44  54
   5  13  -2 36052.0 1359.02  50
  -5  13   2 36989.5 1458.69  50
   5 -13  -1 26336.0 1053.65  43
   5 -13  -1 25430.0 1031.19  61
  -5 -13   1 25071.0 1046.87  54
   5  13  -1 26448.6 1129.87  53
   5  13  -1 25343.5 1103.47  50
  -5  13   1 26337.0 1182.00  50
  -5  13   1 27342.5 1102.29  34
   5 -13   0 688.470 241.224  61
   5 -13   0 283.694 221.411  43
  -5  13   0 436.196 248.491  50
  -5 -13   0 487.307 247.939  54
  -5  13   0 870.324 297.118  34
   5  13   0 351.795 310.896  53
   5  13   0 673.854 289.131  50
  -5  13  -1 29578.9 1137.86  34
   5 -13   1 28412.2 999.746  43
   5 -13   1 28634.8 1062.75  61
  -5 -13  -1 29878.7 1090.31  54
  -5  13  -1 27610.0 1183.92  41
   5  13   1 28276.8 1145.86  53
   5  13   1 25451.3 871.936  50
  -5 -13  -2 12823.0 603.808  47
   5 -13   2 14142.6 661.642  43
   5  13   2 14094.3 779.518  53
  -5 -13  -2 14625.1 727.527  54
  -5  13  -2 12307.8 747.589  41
   5 -13   2 14456.0 724.713  61
  -5  13  -2 13594.2 756.167  34
   5  13   3 11645.4 632.719  53
  -5 -13  -3 11192.9 506.698  47
  -5 -13  -3 12241.8 603.498  54
  -5  13  -3 11887.1 641.842  34
   5 -13   3 13399.1 557.328  43
  -5  13  -3 13208.0 693.542  41
   5 -13   3 11649.5 588.301  61
  -5 -13  -4 4848.52 328.075  54
  -5  13  -4 5204.28 326.471  35
   5 -13   4 4885.23 319.647  61
  -5  13  -4 5048.70 359.934  34
   5  13   4 4685.29 332.456  53
   6   0 -15 161.949 222.475  52
   6   0 -15 4.71024 188.623  40
   6   0 -14 67362.2 1788.58  70
   6   0 -14 70580.2 1862.52  40
   6   0 -13 400.005 378.615  57
   6   0 -13 196.370 351.595  62
   6   0 -13 272.616 247.175  49
   6   0 -13 319.872 297.477  52
   6   0 -13-214.353 274.707  40
   6   0 -12 66771.8 2319.31  67
   6   0 -12 69345.7 2059.43  40
   6   0 -12 67849.9 1987.00  62
   6   0 -12 69792.7 2064.05  35
   6   0 -12 67359.7 2042.56  57
   6   0 -12 64610.0 2048.37  52
   6   0 -12 64384.3 1832.97  49
  -6   0  11 873.236 405.469   2
   6   0 -11 118.153 257.515  40
   6   0 -11 180.567 251.195  35
   6   0 -11 29.2651 312.407  67
   6   0 -11 252.771 307.044  52
   6   0 -11 256.129 334.026  62
   6   0 -11 138.740 359.280  57
   6   0 -11 8.23971 113.202  13
   6   0 -11-334.025 544.429  74
  -6   0  10 52023.8 2966.78   2
   6   0 -10 59627.8 1744.57  35
  -6   0  10 61827.0 3226.24   1
   6   0 -10 60329.5 1723.39  40
   6   0 -10 61534.6 1919.52  67
   6   0 -10 61345.2 1775.30  52
   6   0 -10 61221.5 1738.90  57
   6   0 -10 56026.0 3409.20  13
   6   0 -10 65046.1 1744.77  62
   6   0 -10 58245.4 3524.00  74
   6   0  -9-385.292 368.391  74
   6   0  -9-259.617 336.585  13
  -6   0   9-62.5105 319.757   1
   6   0  -9-65.8065 397.017  11
   6   0  -8 86956.1 3601.44  74
  -6   0   8 91776.7 3368.04   1
   6   0  -8 88918.8 3621.82  13
   6   0  -8 91040.3 3310.48  11
  -6   0   8 88781.0 2881.36   9
   6   0  -7 16.0195 294.778  11
   6   0  -7-74.9097 150.722  71
  -6   0   7 244.130 198.932  73
  -6   0   7 0.00000 267.268   9
   6   0  -7 290.180 367.076  13
  -6   0   7-289.407 324.348   1
   6   0  -7-56.8405 184.447  12
  -6   0   7 301.858 192.022   3
   6   0  -7 353.613 341.639  74
   6   0  -6 285114. 4620.47  11
  -6   0   6 286104. 3512.39   3
  -6   0   6 302008. 4469.96  73
   6   0  -6 290639. 5119.01  13
   6   0  -6 283752. 5173.48  74
  -6   0   6 290346. 4544.92   9
   6   0  -6 281124. 3440.31  71
   6   0  -6 287314. 4055.99  12
   6   0  -5 314.293 287.093  11
   6   0  -5 318.645 293.057  13
   6   0  -5 67.8887 245.347  74
  -6   0   5 42.9734 253.549   9
   6   0  -5-54.2213 113.517  71
  -6   0   5 186.097 282.846  73
   6   0  -5 105.474 196.968  12
  -6   0   5 80.0335 161.893   3
  -6   0   4 246671. 3817.05   9
   6   0  -4 239395. 2838.25  72
   6   0  -4 241224. 3567.52  74
   6   0  -4 241285. 3466.72  12
   6   0  -4 246508. 3286.18  11
   6   0  -3 15.3585 188.535  11
   6   0  -3 130.237 206.118  72
  -6   0   3 82.7886 179.572   4
   6   0  -3 23.6800 228.729  12
   6   0  -3-4.97988 153.206  74
   6   0  -2 70004.4 1182.64  74
   6   0  -2 68206.2 1131.99   8
   6   0  -2 67198.1 1896.48   2
  -6   0   2 73231.9 1676.09   1
  -6   0   2 68715.8 1692.13   4
   6   0  -2 70689.9 1898.06  72
   6   0  -2 71074.5 1791.57  12
  -6   0   1 67.4724 144.644   1
   6   0  -1 91.3770 223.830   2
  -6   0   1 390.664 460.137  10
  -6   0   1 68.9543 235.264   4
   6   0  -1-1.99412 251.413  72
   6   0  -1-36.6581 62.0386  74
   6   0  -1 126.276 209.594  12
  -6   0   0 323819. 4422.78  71
   6   0   0 328187. 4788.84  72
  -6   0   0 315668. 5670.66  10
   6   0   0 320090. 3517.36  12
   6   0   1 151.166 241.365   2
   6   0   1 256.954 331.097  72
  -6   0  -1 134.524 305.794  71
  -6   0  -1 16.2301 289.398  13
   6   0   2 556252. 7418.83   2
  -6   0  -2 511798. 7086.96  13
  -6   0  -2 509055. 7400.41  71
  -6   0  -2 556671. 7251.16   7
   6   0   2 501426. 6935.65  72
   6   0   3 176.974 449.674  72
  -6   0  -3-118.161 342.036  71
  -6   0  -3-403.503 426.102  13
  -6   0  -3 87.9321 298.540   7
   6   0   3 254.155 348.777   2
   6   0   4 20017.4 1537.08  72
   6   0   4 20496.1 833.449  24
  -6   0  -4 20529.8 1751.10  13
   6   0   4 22047.3 1779.50   2
  -6   0  -4 22091.5 1631.36   7
   6   0   5-272.727 261.913   2
   6   0   5 8.22385 201.266  14
  -6   0  -5-296.665 513.089  13
  -6   0  -6 99845.0 2456.98  46
  -6   0  -6 108424. 3225.96  64
  -6   0  -6 100411. 2311.21  62
   6   0   6 104829. 2310.81  14
  -6   0  -6 104028. 2591.80  65
  -6   0  -6 97726.1 4241.54  13
  -6   0  -6 108786. 2484.34  55
   6   0   6 98867.3 4047.91   2
   6   0   6 106862. 4351.34   8
  -6   0  -6 94471.3 2910.77  48
  -6   0  -7-4.58625 208.204  46
  -6   0  -7-350.143 280.679  40
   6   0   7-460.785 230.227  14
  -6   0  -7 69.2011 398.006  64
  -6   0  -7 741.641 419.429  65
  -6   0  -7-76.8939 201.605  55
  -6   0  -7-21.3617 445.587  48
  -6   0  -8 60690.3 1947.32  46
  -6   0  -8 57538.4 1731.31  40
  -6   0  -8 58817.5 1932.07  65
  -6   0  -8 61648.0 2445.59  64
  -6   0  -8 58479.3 2080.13  48
  -6   0  -9-167.578 361.305  64
   6   0   9 50.7146 141.246  31
  -6   0  -9-111.325 223.910  40
  -6   0  -9-10.0472 217.559  52
  -6   0  -9-249.133 340.437  65
  -6   0 -10 21441.7 739.777  52
   6   2 -15 213.543 227.826  40
   6   2 -15 75.5800 156.378  70
   6  -2 -15-59.7271 188.515  52
   6  -2 -14 275.979 269.185  70
   6  -2 -14 138.566 312.387  57
   6  -2 -14 66.5255 286.865  62
   6   2 -14 297.388 280.610  40
   6   2 -14 119.421 236.665  52
   6  -2 -14 437.143 278.472  40
   6  -2 -14 319.566 306.475  52
   6   2 -13 664.767 369.927  40
   6  -2 -13 68.6030 319.256  70
   6  -2 -13 370.430 314.683  40
   6   2 -13 47.3197 245.802  35
   6  -2 -13 304.261 351.359  62
   6  -2 -13-135.462 390.187  57
   6   2 -13 385.980 313.559  52
   6  -2 -13 216.081 319.685  52
   6  -2 -12 1371.45 381.243  70
   6  -2 -12 2216.56 542.905  67
   6  -2 -12 1873.94 501.111  62
   6   2 -12 1857.90 418.675  40
   6   2 -12 1664.00 372.487  35
   6   2 -12 1713.96 558.921  67
   6   2 -12 1723.11 424.474  62
   6  -2 -12 1440.14 424.837  57
   6   2 -12 1703.84 409.681  52
   6  -2 -12 1350.60 396.074  52
   6  -2 -12 1399.73 346.189  49
   6  -2 -12 1663.38 416.296  40
   6  -2 -11 501.715 304.834  40
   6   2 -11 649.399 284.963  40
   6  -2 -11 438.147 320.584  70
   6  -2 -11 474.923 408.377  57
   6  -2 -11 361.864 349.295  67
   6   2 -11 835.938 422.552  57
   6   2 -11 494.793 333.916  52
   6   2 -11 523.656 428.729  67
   6  -2 -11 529.146 273.701  49
   6   2 -11 500.717 282.955  35
   6  -2 -11 728.140 372.006  62
   6   2 -11 34.6807 318.175  62
   6  -2 -10 1018.23 524.103  11
   6  -2 -10 1099.31 375.004  74
   6   2 -10 116.212 407.062  74
   6  -2 -10 1035.86 305.593  40
  -6   2  10 1637.70 668.479   9
   6   2 -10 1117.66 465.088  67
   6   2 -10 928.594 306.718  35
   6   2 -10 916.597 348.057  57
   6  -2 -10 803.055 316.794  62
  -6  -2  10-40.9927 448.772   2
   6   2 -10 1991.28 646.044  13
   6  -2 -10 961.048 393.878  67
   6  -2 -10 435.675 334.999  57
  -6   2  10 575.779 461.474   1
   6  -2 -10 778.331 271.437  49
   6   2 -10 505.489 278.473  52
   6   2 -10 1128.59 389.371  62
  -6   2   9 19477.4 1629.41   3
   6  -2  -9 20153.9 1953.58  13
   6   2  -9 19825.7 1983.78  74
  -6  -2   9 19060.3 2005.49   1
   6  -2  -9 16943.3 1453.48  71
   6  -2  -9 19366.3 1882.07  74
   6   2  -9 17180.2 1753.68  13
  -6   2   9 18641.7 1612.07   9
   6  -2  -9 20666.0 1846.80  11
  -6  -2   8 486.902 401.949   6
   6  -2  -8 434.342 444.391  11
   6  -2  -8 643.085 441.308  74
   6   2  -8 251.627 384.257  74
  -6   2   8 288.975 203.723   8
   6  -2  -8 486.445 389.260  71
  -6   2   8 738.642 425.193   9
  -6  -2   8 150.892 426.483   1
  -6  -2   8 366.712 387.656  73
   6   2  -8 1338.96 508.172  13
   6  -2  -8-72.1108 292.942  13
   6   2  -8 925.991 404.822  12
  -6   2   8 1281.63 460.265   3
   6  -2  -7 8499.26 1026.18  11
   6  -2  -7 9677.90 893.124  71
  -6  -2   7 9431.67 1090.36  73
  -6   2   7 9345.67 779.270   8
   6   2  -7 8850.17 1041.62  13
  -6  -2   7 8632.11 1162.97   1
  -6   2   7 9550.70 979.053   3
   6   2  -7 9232.67 885.187  12
   6  -2  -7 12322.8 1253.87  74
   6   2  -7 9856.97 1228.96  74
  -6   2   7 9946.89 1102.99   9
   6  -2  -6 3845.70 678.709  11
  -6  -2   6 2958.01 703.743   1
   6  -2  -6 4767.66 719.555  74
   6   2  -6 5741.38 859.377  74
  -6   2   6 4365.48 674.313   9
  -6   2   6 4096.37 445.854   8
   6  -2  -6 5678.95 633.985  71
   6   2  -6 5561.40 727.893  13
   6  -2  -6 4510.12 551.292  12
  -6  -2   6 4823.93 771.980  73
  -6   2   6 3594.16 587.376   3
   6   2  -6 4357.93 651.721  12
   6  -2  -5 13099.7 1045.73  11
   6  -2  -5 13434.9 915.901  12
  -6  -2   5 13325.1 1106.79  73
  -6   2   5 13081.7 1069.86   9
   6  -2  -5 12480.6 792.118  71
   6   2  -5 12401.1 912.464  13
   6   2  -5 11794.0 1087.23  74
  -6  -2   5 12730.0 431.948   7
   6   2  -5 10010.1 407.253  72
  -6  -2   5 13844.2 1243.36   1
   6  -2  -5 12329.6 984.107  74
  -6   2   5 13268.5 956.676   3
   6   2  -5 14438.8 1068.86  12
  -6   2   5 12899.2 587.880   8
   6   2  -5 13977.2 846.932  11
   6  -2  -4 20388.6 1183.97  11
   6  -2  -4 22592.7 984.782  71
   6   2  -4 22603.1 1053.39   5
   6   2  -4 22805.6 917.188  72
   6   2  -4 21425.1 957.809  13
  -6  -2   4 23927.7 1362.24  73
  -6   2   4 23245.0 1302.90   9
   6  -2  -4 21527.9 1130.24  12
  -6  -2   4 22244.2 855.368   7
  -6  -2   4 22583.2 1471.88   1
  -6  -2   4 20637.0 570.193  71
   6  -2  -4 23569.1 1132.48  74
   6   2  -4 22625.4 1303.48  12
  -6   2   4 22610.8 1147.08   3
   6   2  -4 21473.4 794.814  11
   6   2  -4 20847.8 1285.48  74
   6   2  -3 95798.2 2572.59  74
   6  -2  -3 94511.3 2497.80  11
  -6  -2   3 85787.3 2804.85  10
  -6  -2   3 95143.2 1262.55  71
   6  -2  -3 93646.1 2073.56  71
   6   2  -3 99316.2 2236.05  72
  -6   2   3 97881.0 2484.17   9
   6  -2  -3 87029.4 2227.52  12
  -6  -2   3 94631.4 2863.20   1
  -6  -2   3 98300.3 2570.93  73
   6   2  -3 96030.4 2488.09  12
  -6  -2   3 92719.4 2046.38   7
   6  -2  -3 95598.1 1847.47  74
  -6  -2   2 7704.35 914.492   1
   6  -2  -2 7877.70 791.003   2
   6   2  -2 9283.21 792.266  72
  -6   2   2 7040.62 684.158   9
  -6  -2   2 7531.57 969.232  10
  -6  -2   2 7628.05 683.617   7
   6  -2  -2 7410.26 676.631  12
  -6  -2   2 9390.38 530.431  71
   6   2  -2 8146.32 728.789  12
  -6   2   2 6632.26 716.618   4
   6   2  -2 6409.88 589.849   8
   6  -2  -2 9206.92 779.598  72
   6  -2  -1 627.195 440.750   2
  -6  -2   1 412.802 230.516  71
   6   2  -1 118.388 327.343  72
   6   2  -1 381.866 223.659   8
  -6  -2   1 244.048 379.324  10
   6   2  -1 371.102 231.947   2
   6  -2  -1 472.034 267.480  72
  -6  -2   1 225.839 306.556   7
  -6  -2   1 335.551 422.627   1
   6   2  -1 248.037 247.928  12
  -6   2   1 723.258 372.719   4
   6  -2   0 82.5094 285.454   2
  -6   2   0 474.475 354.896  10
   6   2   0 436.702 214.931  12
   6   2   0 544.303 253.573   2
   6  -2   0 738.334 350.125  72
  -6  -2   0 372.946 269.221  71
   6   2   0 292.242 232.789   8
  -6   2   0 248.136 343.857   4
  -6  -2   0 365.648 157.149  13
  -6  -2   0 159.016 269.616   7
   6   2   0 104.188 326.990  72
   6  -2   1 14688.6 1123.15  72
   6   2   1 16702.8 1181.19   8
   6  -2   1 16543.1 1189.25   6
   6   2   1 13224.9 1181.88  72
  -6   2  -1 17173.3 1368.14   4
  -6  -2  -1 16727.4 1258.30   7
  -6  -2  -1 14981.7 1130.96  71
   6   2   1 15665.0 1012.91   2
  -6  -2  -1 14913.3 837.909  13
   6  -2   1 16212.5 1314.19   2
   6   2   1 15305.7 732.004  12
  -6   2  -1 17362.8 1401.22  10
  -6   2  -2 1017.54 647.133  13
   6   2   2 438.796 256.674   2
   6   2   2 167.760 261.059   8
   6   2   2 1849.47 578.112  72
   6  -2   2 1083.03 389.522  72
  -6  -2  -2 551.818 255.370  13
  -6  -2  -2 608.232 401.224   7
  -6  -2  -2 539.210 382.100  71
   6  -2   2 561.268 380.370   2
   6  -2   3 6945.13 536.029  24
   6   2   3 6463.23 902.462   8
  -6  -2  -3 6779.27 966.792  71
   6   2   3 7902.98 855.014   2
   6   2   3 6971.77 1043.53  72
   6  -2   3 7233.93 530.504  16
  -6  -2  -3 7039.07 958.751   7
  -6   2  -3 5896.41 1047.46  13
   6  -2   3 6179.96 800.201  72
   6  -2   3 8600.08 1177.85   2
  -6  -2  -3 7288.06 869.759  13
   6  -2   4 7290.10 603.452  24
  -6  -2  -4 6765.42 998.037   7
   6  -2   4 8004.77 1180.23   2
   6   2   4 6945.09 1012.09   8
   6   2   4 7674.78 1117.49  72
   6   2   4 6002.77 798.556   2
  -6   2  -4 8445.18 1008.80   7
  -6  -2  -4 7796.13 1120.33  71
  -6  -2  -4 7408.12 950.760  13
  -6   2  -4 6857.91 1203.74  13
   6  -2   4 6754.92 546.073  16
  -6  -2  -5 9373.60 785.617  46
   6  -2   5 9672.76 723.930  24
  -6  -2  -5 8690.68 687.069  55
  -6   2  -5 7894.16 723.783  65
   6  -2   5 9417.75 1332.61   2
  -6  -2  -5 7702.01 875.857  64
   6   2   5 10999.2 1374.89   8
   6  -2   5 9880.20 656.381  16
  -6  -2  -5 7911.91 661.505  47
  -6  -2  -5 9761.05 1219.25   7
  -6   2  -5 8611.75 1355.30  13
  -6   2  -5 9439.74 811.105  64
  -6   2  -5 8864.99 889.177  48
  -6  -2  -5 8174.51 1252.44  71
   6  -2   6 25.7170 215.658  24
  -6  -2  -6 402.117 311.126  40
  -6  -2  -6 657.616 287.504  46
  -6  -2  -6-61.0700 370.107  65
  -6   2  -6 278.318 393.321  48
  -6  -2  -6 404.644 353.296  64
   6   2   6 0.00000 332.582   8
   6  -2   6 397.139 288.597  14
  -6  -2  -6 752.370 363.420  62
  -6   2  -6-13.3271 403.862  65
  -6  -2  -6 10.1264 314.275  47
  -6  -2  -6 206.758 236.231  55
  -6   2  -6 12.2467 302.537  66
  -6   2  -6-266.174 503.967  13
   6   2   6-128.291 157.652  31
  -6   2  -6 402.002 359.267  64
   6  -2   6-584.280 423.058   2
   6  -2   7 224.447 231.042  24
  -6  -2  -7 43.1434 271.088  46
   6   2   7 28.3052 118.383  31
  -6   2  -7-574.943 340.145  64
  -6  -2  -7-52.0853 248.533  40
  -6  -2  -7 90.1354 362.022  65
  -6  -2  -7 0.00000 424.700  64
  -6  -2  -7 220.621 242.522  55
  -6  -2  -7 71.5851 314.022  47
   6  -2   7-135.970 222.962  14
  -6   2  -7 435.930 333.774  65
  -6  -2  -7 207.365 291.666  62
  -6   2  -7-10.2583 403.001  48
   6  -2   8 1512.48 280.797  24
  -6  -2  -8 1477.14 421.346  46
  -6   2  -8 1179.63 302.599  40
  -6  -2  -8 915.369 332.237  40
  -6   2  -8 1959.16 418.177  65
  -6  -2  -8 1003.98 420.233  65
   6  -2   8 1419.90 324.523  14
  -6   2  -8 1081.83 293.940  52
  -6   2  -8 1968.12 493.070  64
   6   2   8 1747.20 299.423  31
  -6  -2  -8 1271.73 362.033  55
  -6  -2  -8 1118.18 499.497  64
  -6   2  -8 1244.77 464.695  48
   6  -2   9 5702.07 474.629  14
  -6  -2  -9 5157.64 670.452  64
  -6  -2  -9 5306.47 587.703  65
  -6   2  -9 4896.07 571.374  64
   6  -2   9 4868.07 405.123  36
   6   2   9 4798.53 444.610  15
  -6  -2  -9 4812.49 566.564  46
  -6   2  -9 4927.03 509.637  40
  -6   2 -10 914.612 238.317  45
  -6  -2 -10 784.881 204.181  52
   6   4 -15 210.608 124.700  70
   6   4 -14 33622.8 1201.38  35
  -6  -4  14 32151.6 1048.43  16
   6  -4 -14 33236.2 1156.57  62
   6  -4 -14 32009.8 1131.40  57
   6  -4 -13 937.856 406.315  62
   6   4 -13 1329.45 419.402  40
  -6  -4  13 1283.05 303.614  23
   6  -4 -13 656.504 346.392  57
   6  -4 -13 1468.93 390.079  52
   6  -4 -13 1070.72 401.098  70
   6   4 -13 1458.17 398.240  35
  -6  -4  12 106246. 2580.90  21
   6  -4 -12 112306. 2637.07  40
   6  -4 -12 110056. 2574.41  57
   6  -4 -12 98571.9 2593.46  67
   6   4 -12 100416. 2610.51  35
   6   4 -12 103816. 2709.22  40
   6  -4 -12 99011.0 2464.65  62
   6   4 -12 110191. 2617.18  52
   6  -4 -12 102699. 2539.65  70
   6  -4 -12 95743.3 2466.26  52
   6   4 -11 2308.74 455.385  52
   6  -4 -11 2142.10 497.980  67
   6  -4 -11 1861.13 501.412  57
   6   4 -11 2463.05 525.156  67
   6  -4 -11 2893.45 523.629  40
   6  -4 -11 1876.33 358.692  49
   6  -4 -11 1860.88 435.972  62
   6   4 -11 2060.98 510.810  35
   6  -4 -11 1709.40 381.539  70
   6   4 -11 1641.15 445.321  68
   6   4 -10 17712.2 2091.42  13
  -6   4  10 20291.2 2042.39   9
   6   4 -10 20750.2 1138.19  68
   6   4 -10 22099.6 1169.28  67
   6  -4 -10 21074.7 1138.34  67
   6   4 -10 20257.0 1159.98  35
   6  -4 -10 22235.5 1160.20  40
   6  -4 -10 22095.1 1167.17  70
   6  -4 -10 20659.3 1116.47  57
   6   4 -10 22029.3 1164.22  52
  -6  -4  10 18864.0 2028.19   2
  -6   4  10 19728.9 1968.75   3
   6   4 -10 20685.9 2214.06  74
   6   4 -10 23580.9 1104.46  50
   6  -4 -10 20818.6 986.807  49
   6  -4 -10 21070.1 2022.42  11
   6   4  -9 11317.6 777.641  52
  -6  -4   9 11069.2 1509.70   2
  -6  -4   9 11142.8 1554.08  73
   6  -4  -9 12168.2 837.857  70
  -6  -4   9 10730.7 786.915  32
  -6   4   9 11306.2 1474.25   9
   6   4  -9 11089.4 814.373  35
   6   4  -9 10029.0 1479.72  74
  -6   4   9 10855.9 1378.47   3
   6   4  -9 10932.8 1510.79  13
  -6  -4   9 12575.1 1951.12   1
   6  -4  -9 10884.6 773.175  40
  -6  -4   9 12411.5 1387.12   6
   6  -4  -9 11720.8 1391.63  71
   6  -4  -9 9337.73 1392.06  11
   6  -4  -8 122486. 4422.48  11
  -6  -4   8 130419. 5855.74   1
   6   4  -8 120392. 4823.38  74
  -6  -4   8 112604. 4395.36  73
   6   4  -8 129216. 3952.38  12
   6   4  -8 120359. 4268.64  13
   6  -4  -8 114107. 3859.27  71
  -6  -4   8 121728. 4092.94   6
  -6   4   8 132066. 4495.75   3
  -6  -4   7 97.1259 356.746   6
   6  -4  -7 788.846 408.070  11
   6   4  -7 260.619 392.885  74
  -6  -4   7 989.592 828.114   1
   6   4  -7-469.516 346.436  13
  -6  -4   7 438.226 304.020  30
   6  -4  -7 709.680 398.762  71
   6   4  -7-12.7086 232.024  12
  -6   4   7 633.517 396.557   3
   6  -4  -6 262033. 5635.63  11
  -6  -4   6 258991. 7338.30   1
   6  -4  -6 265161. 5109.52  71
   6   4  -6 274328. 5007.32  13
  -6   4   6 271519. 5526.43   3
   6   4  -6 269756. 5637.59  12
   6  -4  -5 2098.12 501.469  71
   6  -4  -5 2216.66 532.584  11
   6   4  -5 1915.42 699.837  74
   6   4  -5 1565.00 470.949   5
  -6  -4   5 1213.85 362.365  10
   6   4  -5 1871.35 372.669  13
  -6  -4   5 1941.23 356.227  71
  -6  -4   5 1894.04 823.316   1
   6   4  -5 888.555 510.875  12
  -6   4   5 2103.66 574.850   3
  -6  -4   4 373197. 6232.63  73
   6  -4  -4 346566. 5813.96  11
   6   4  -4 368301. 7407.24  74
   6   4  -4 382276. 6387.57  12
  -6  -4   4 356366. 5499.19  10
  -6  -4   4 370421. 4390.18  71
  -6  -4   4 352604. 7941.88   1
   6  -4  -4 344701. 5420.97  71
   6   4  -4 364008. 3701.60  13
  -6  -4   4 356525. 4384.69   7
   6   4  -4 354590. 4735.72  72
  -6   4   4 356478. 5673.35   3
  -6   4   4 365475. 3906.92   5
  -6   4   4 376454. 5776.35   9
   6   4  -4 363527. 5730.83   5
   6  -4  -3 3368.38 589.564  71
   6   4  -3 4330.12 750.377  12
  -6  -4   3 3595.69 528.807   7
   6   4  -3 4730.51 652.229  72
   6  -4  -3 4489.53 716.443  11
  -6   4   3 3538.92 401.128   5
  -6  -4   3 4702.31 523.633  71
   6   4  -3 3819.77 644.036   5
  -6   4   3 4496.57 659.224   9
  -6  -4   3 4263.22 679.837  73
  -6  -4   3 4923.65 1056.73   1
   6   4  -2 46927.8 1377.19   3
  -6  -4   2 37618.9 1795.95  73
  -6   4   2 44690.1 1768.07   9
  -6  -4   2 40712.4 1552.65  71
   6  -4  -2 41396.9 1945.53   2
  -6  -4   2 45995.3 1890.49   7
   6   4  -2 43566.5 2019.06  12
   6   4  -2 39690.4 1954.27  72
   6  -4  -1 13371.3 1134.94   6
  -6  -4   1 12708.1 1005.08  73
   6   4  -1 14385.1 1261.74  72
  -6   4   1 13496.9 946.802   9
   6  -4  -1 11346.6 1106.41   2
   6   4  -1 14635.2 1154.93   8
   6   4  -1 12851.8 1059.27  12
  -6  -4   1 12226.3 1075.33   7
  -6  -4   1 14603.4 1045.11  71
  -6   4   1 15089.1 1334.38   4
   6  -4   0 338627. 5864.17   6
  -6  -4   0 332510. 5303.37  71
   6  -4   0 335661. 5831.46   2
   6   4   0 335409. 6268.59  72
   6   4   0 322127. 5602.71   8
  -6   4   0 320381. 6260.21   4
  -6  -4   0 320212. 5670.87   7
   6   4   0 333725. 5008.78  12
   6  -4   1 11220.9 1167.92   6
   6   4   1 10325.5 1112.92   8
   6  -4   1 12020.3 1204.67   2
  -6  -4  -1 11214.7 1165.23   7
  -6  -4  -1 9479.99 1027.71  71
   6   4   1 11118.9 850.837  12
  -6   4  -1 9838.40 1197.11   4
   6   4   1 11075.6 1256.77  72
   6  -4   2 266304. 3278.21  24
   6  -4   2 288457. 6088.41   6
   6  -4   2 267473. 2979.36  23
  -6  -4  -2 268472. 5827.43  71
   6   4   2 267690. 6314.37  72
   6  -4   2 262197. 3191.42  16
  -6  -4  -2 277053. 6051.57   7
   6   4   2 263271. 2828.84  31
  -6   4  -2 288770. 7966.60  13
  -6   4  -2 272849. 6304.60   4
   6  -4   2 286753. 6307.01   2
   6   4   2 280877. 5978.24   8
   6   4   2 264701. 2955.95  15
   6  -4   3 6647.09 590.367  24
   6  -4   3 6408.18 505.371  23
   6  -4   3 7480.79 1050.61   6
   6   4   3 7237.31 1080.39   8
   6  -4   3 6857.08 609.294  16
   6  -4   3 8421.57 1212.66   2
   6   4   3 5882.27 1078.82  72
  -6  -4  -3 7518.20 1078.86  71
   6   4   3 6605.65 493.505  31
   6   4   3 6735.25 524.994  15
  -6  -4  -3 6840.44 1031.11   7
  -6   4  -3 7943.40 1475.11  13
   6  -4   4 36762.6 1412.90  24
   6  -4   4 38314.5 2424.50   6
   6  -4   4 37950.9 1232.34  23
   6  -4   4 36429.4 1366.89  16
   6   4   4 35245.6 1238.72  15
   6   4   4 37472.2 2529.16   8
   6   4   4 30624.6 2340.21  72
  -6   4  -4 33686.3 2908.43  13
   6   4   4 35913.3 1196.75  31
  -6  -4  -4 38724.1 2446.72   7
  -6  -4  -4 34542.6 2495.15  71
   6  -4   4 40512.9 2759.42   2
   6  -4   5 516.617 282.464  24
  -6  -4  -5 789.248 328.201  46
   6   4   5 623.588 219.946  31
  -6   4  -5 527.411 308.802  41
   6   4   5 1902.87 600.041  72
  -6  -4  -5 268.818 322.255  71
  -6   4  -5 594.301 360.996  65
   6   4   5 1859.61 667.881   8
  -6  -4  -5 476.922 313.199  64
   6  -4   5 819.693 334.807  16
  -6  -4  -5 243.073 278.627  47
  -6   4  -5 1544.52 877.818  13
   6   4   5 520.100 222.458  15
  -6   4  -5 1060.16 560.849  66
  -6  -4  -5 783.647 317.954  56
  -6  -4  -5 418.677 291.106  54
  -6  -4  -5 775.032 515.605   7
  -6   4  -5 505.692 309.523  48
   6  -4   5 821.459 454.327   2
   6  -4   6 96807.1 2418.93  24
  -6  -4  -6 96094.8 2404.49  47
  -6  -4  -6 101175. 2936.13  46
  -6   4  -6 99278.3 3094.28  66
   6  -4   6 98211.4 2270.64  16
  -6   4  -6 99473.6 2411.68  64
  -6  -4  -6 104176. 2769.53  64
   6   4   6 97618.5 2224.94  15
   6  -4   6 101061. 2560.69  14
  -6  -4  -6 94950.8 2612.30  55
  -6   4  -6 96311.8 2816.93  48
   6  -4   7 4053.71 528.605  24
  -6   4  -7 3217.89 603.216  66
  -6  -4  -7 3998.90 640.076  65
  -6  -4  -7 3874.45 598.395  64
  -6   4  -7 3555.82 501.466  64
  -6  -4  -7 3768.21 502.297  62
   6  -4   7 3581.05 424.376  36
   6   4   7 4062.37 458.423  15
   6  -4   7 4137.16 563.651  14
  -6  -4  -7 3819.48 550.703  47
  -6  -4  -7 4448.45 626.923  55
  -6  -4  -7 4665.97 681.482  46
   6  -4   7 3904.84 461.810  16
  -6   4  -7 3365.62 614.316  48
  -6  -4  -8 85702.9 2175.39  47
   6  -4   8 89106.6 2018.74  24
  -6  -4  -8 89831.9 2559.92  46
  -6   4  -8 88052.5 2277.79  45
  -6  -4  -8 87040.0 2335.42  65
  -6   4  -8 81057.1 2019.14  64
  -6  -4  -8 82221.0 1793.01  62
  -6  -4  -8 87704.9 2358.60  55
   6  -4   8 91652.6 2179.16  14
  -6  -4  -8 85640.9 2353.26  64
  -6   4  -8 85739.0 2584.49  48
   6   4   8 89486.4 1872.01  15
   6   4   8 91602.9 2118.57  26
   6  -4   9 99.8979 103.369  24
  -6  -4  -9 381.776 258.999  46
  -6   4  -9-118.993 200.590  45
  -6   4  -9-47.1665 218.890  40
  -6  -4  -9-128.470 270.613  65
  -6  -4  -9 149.025 209.159  64
   6  -4   9 325.597 168.006  14
   6   4   9 143.572 134.169  26
  -6   4 -10 10489.6 513.395  45
   6  -4  10 8821.24 423.934  44
  -6  -4 -10 10115.8 532.091  65
  -6  -4 -10 8905.30 466.409  52
   6   6 -14-28.2016 162.617  35
   6  -6 -14-20.3393 194.602  62
   6  -6 -14-186.077 173.710  57
  -6  -6  13 1052.88 290.143  16
  -6  -6  13 117.977 142.644  23
   6  -6 -13 449.404 312.628  62
   6   6 -13 456.877 320.154  35
   6  -6 -13-68.6782 276.796  57
   6   6 -13 8.31654 241.421  40
  -6  -6  12 428.254 277.790  23
  -6  -6  12-316.689 222.277  21
   6   6 -12 339.279 312.843  40
   6  -6 -12-263.917 384.356  62
   6   6 -12-179.714 380.324  35
   6  -6 -12 63.0272 342.912  57
  -6  -6  11-480.748 243.040  22
  -6  -6  11-78.0539 321.168  21
   6  -6 -11 150.882 347.364  57
   6   6 -11 238.053 368.128  35
   6   6 -11 110.246 306.838  68
   6  -6 -11 94.9988 314.026  47
   6  -6 -10 629.014 371.211  47
  -6  -6  10 171.870 287.650  22
  -6  -6  10 922.775 512.844  21
   6   6 -10 66.8468 314.264  68
   6   6 -10 4.35733 285.348  50
   6  -6 -10 188.237 263.899  58
   6   6 -10 635.224 401.507  35
  -6  -6  10-45.1150 212.974  32
   6  -6 -10 469.209 360.472  70
  -6  -6   9 9083.87 850.473  22
   6  -6  -9 7977.62 707.390  43
  -6  -6   9 7862.78 1195.23   6
   6  -6  -9 8297.31 739.432  59
   6   6  -9 7108.94 755.338  68
  -6  -6   9 7257.18 1256.69  73
   6   6  -9 8802.23 913.718  35
  -6   6   9 8385.71 1401.52   9
   6   6  -9 8275.36 919.397  34
   6  -6  -9 8338.91 742.909  58
   6   6  -9 7658.49 1369.66  74
  -6  -6   9 7719.18 1234.47   2
  -6  -6   9 9236.29 759.047  32
   6  -6  -9 8132.09 832.609  70
   6   6  -9 8451.55 813.326  50
  -6   6   9 8955.37 1356.06   3
   6  -6  -9 6313.73 1174.72  71
   6  -6  -9 9927.28 1422.73  11
  -6   6   8 534.791 512.864   9
   6  -6  -8 1308.41 349.785  58
  -6  -6   8 1615.58 601.731   6
  -6  -6   8 673.051 418.143  22
  -6  -6   8 1260.77 585.951  73
   6  -6  -8 772.164 549.789  71
   6   6  -8 790.837 362.390  68
   6  -6  -8 305.150 406.357  11
   6  -6  -8 851.780 412.748  70
   6   6  -8 272.323 537.019  74
   6  -6  -8 971.052 341.895  59
   6  -6  -8 497.637 303.993  43
   6   6  -8 592.611 323.177  34
   6  -6  -8 766.456 341.160  49
  -6  -6   8 939.783 533.485   2
  -6  -6   8 1090.43 401.038  32
   6   6  -8 820.267 386.064  50
   6   6  -8 988.578 613.260  12
  -6   6   8 964.459 617.230   3
  -6  -6   7 3567.50 807.617   2
  -6  -6   7 1423.26 662.139   6
   6  -6  -7 1695.50 671.947  11
  -6   6   7 2848.84 836.969   3
   6   6  -7 1851.33 745.169  74
   6  -6  -7 1690.11 674.690  71
  -6  -6   7 1784.05 404.892  32
  -6  -6   7 1415.84 367.534  30
  -6  -6   7 2428.92 499.712  22
   6   6  -7 2020.69 689.202  12
  -6  -6   7 3395.27 1151.00   1
  -6   6   6 1822.23 548.916   3
  -6  -6   6 1706.23 609.584   6
  -6  -6   6 2483.67 489.184  22
   6  -6  -6 1083.84 618.213  11
   6  -6  -6 2541.52 680.882  71
  -6  -6   6 2177.51 425.892  32
  -6  -6   6 2262.18 399.036  30
  -6   6   6 2108.15 356.701  29
   6   6  -6 3475.40 1109.70  74
   6   6  -6 687.948 552.638  12
  -6  -6   6 1723.78 905.661   1
   6  -6  -5 12033.3 1336.74  11
  -6  -6   5 12784.6 846.162  22
   6  -6  -5 11869.1 1345.83  71
   6   6  -5 12711.3 1413.87   5
  -6  -6   5 11818.9 816.112  30
   6   6  -5 10201.6 1688.79  74
  -6   6   5 12767.0 719.032  29
  -6  -6   5 11752.1 759.405  32
  -6  -6   5 10205.5 1003.11  71
   6   6  -5 11216.1 1500.55  12
  -6   6   5 12595.9 1370.22   3
  -6  -6   5 12009.1 1315.57   6
  -6  -6   4 395.085 358.707   6
  -6  -6   4 109.165 254.523  22
   6  -6  -4-26.6060 372.902  11
   6   6  -4-734.664 404.122  72
  -6  -6   4-694.287 301.926  71
  -6  -6   4-56.1512 217.655   7
  -6  -6   4-133.652 297.181  73
   6  -6  -4 216.915 447.145  71
  -6   6   4 178.186 336.097   9
   6   6  -4 67.4403 516.681  12
  -6  -6   4-77.2159 215.276  32
  -6  -6   4 163.208 214.754  30
  -6   6   4 469.184 232.073  29
   6   6  -4 172.086 371.718   5
   6  -6  -3 66655.6 2931.23  11
  -6  -6   3 64876.3 1615.33  22
   6   6  -3 62368.6 2800.68  72
  -6   6   3 66077.8 2283.68   5
   6   6  -3 66357.3 2940.05   5
  -6  -6   3 70274.3 2962.46  73
  -6  -6   3 70204.1 2728.01   7
  -6  -6   3 66314.8 1604.62  32
   6  -6  -3 63551.0 2875.79  71
  -6   6   3 65313.9 2595.16   9
  -6  -6   3 69134.6 2519.07  71
  -6   6   3 68469.9 1558.88  29
  -6   6   3 70192.8 1647.88  28
   6   6  -3 61113.2 3023.59  12
  -6  -6   3 67466.7 2692.99   6
  -6   6   3 65175.2 1570.48  27
   6   6  -3 64649.7 1463.95  25
   6  -6  -2 530.212 384.730   6
  -6   6   2 431.235 238.499  19
   6   6  -2 403.089 429.534  72
   6  -6  -2 367.386 400.681  71
  -6   6   2 163.807 302.130   9
  -6  -6   2-287.403 315.999  73
   6  -6  -2 123.855 204.829   2
  -6  -6   2 260.500 196.238  32
  -6  -6   2 259.567 367.291  71
  -6   6   2 297.734 214.230  29
  -6  -6   2 303.896 425.349   7
  -6   6   2 503.414 272.153  28
  -6   6   2 401.816 233.624  27
   6   6  -2 348.388 420.611  12
   6   6  -2 283.351 238.126  25
   6  -6  -1 2253.85 522.117   2
   6  -6  -1 2426.29 562.777   6
   6   6  -1 1860.23 290.162  20
   6   6  -1 3040.38 785.032  72
  -6   6   1 2263.11 367.415  19
  -6   6   1 1793.91 693.685   4
  -6  -6   1 2125.83 534.041  71
  -6  -6   1 2833.70 546.630  73
  -6  -6   1 2300.35 592.306   7
  -6   6   1 2211.19 372.292  28
  -6   6   1 1827.14 354.151  27
   6   6  -1 1575.41 503.830   3
   6   6  -1 2391.63 642.418  12
   6   6  -1 1973.56 314.531  25
   6  -6   0 947.213 236.800  24
   6  -6   0-306.064 241.882   2
   6  -6   0 4.61624 325.958   6
  -6   6   0 578.127 300.421  19
  -6  -6   0 270.499 281.736  71
   6   6   0 596.330 414.855   8
  -6   6   0 5.53721 397.084   4
   6   6   0 212.554 171.895  20
   6  -6   0 314.113 205.850  16
   6   6   0 640.958 419.035  72
  -6  -6   0 833.281 454.683   7
   6   6   0 254.261 309.795   3
   6   6   0 753.488 437.231  12
   6   6   0 347.384 195.911  26
   6  -6   1 2727.88 379.626  24
   6  -6   1 3086.29 667.568   2
   6  -6   1 3572.54 796.873   6
   6   6   1 2833.49 389.670  20
   6  -6   1 2947.42 364.326  14
  -6  -6  -1 2113.51 623.162  71
   6   6   1 2377.73 691.874   8
   6   6   1 3122.14 827.651  72
  -6   6  -1 3522.50 953.431   4
   6  -6   1 2813.40 399.117  16
   6   6   1 3471.22 694.459   3
  -6  -6  -1 2186.36 699.457   7
   6   6   1 2985.54 398.648  26
   6  -6   2 496.700 421.609   2
   6  -6   2 164.956 237.132  24
   6  -6   2 196.993 252.640  16
   6   6   2 6.36862 217.063  20
   6  -6   2-1051.26 505.605   6
   6  -6   2 331.822 276.661  14
  -6  -6  -2 149.461 345.082  71
   6   6   2-816.210 529.254   8
  -6   6  -2 598.810 526.104   4
   6   6   2 232.904 376.000  72
   6   6   2 46.4318 155.873  15
  -6   6  -2 1969.82 784.086  13
  -6  -6  -2-307.820 412.124   7
   6   6   2-25.2448 182.473  26
   6  -6   3 208.473 315.243   2
   6  -6   3 258.988 268.448  24
  -6  -6  -3-463.171 329.563  46
  -6   6  -3 469.876 252.879  45
  -6   6  -3 59.8710 442.066  13
  -6   6  -3 56.2159 369.006  66
   6  -6   3 316.005 391.233   6
  -6   6  -3-708.979 339.338  34
  -6  -6  -3 386.368 264.225  71
   6  -6   3 337.136 308.087  14
   6   6   3-19.7540 167.095  15
  -6   6  -3 255.426 350.544  41
   6  -6   3 159.964 254.095  16
   6   6   3-12.6158 558.800   8
  -6  -6  -3-336.815 276.419  56
  -6  -6  -3 25.4944 351.652   7
  -6   6  -3 988.521 532.038   4
  -6  -6  -3-140.525 221.864  54
   6   6   3 148.239 583.042  72
   6   6   3-29.0700 174.379  26
  -6   6  -3 435.195 339.739  48
   6  -6   4 524.476 535.271   2
   6  -6   4 1360.32 395.324  24
  -6  -6  -4 782.311 292.531  47
  -6  -6  -4 833.967 379.150  46
  -6   6  -4 1683.55 383.575  45
   6  -6   4 1078.21 618.700   6
  -6  -6  -4 714.566 292.314  71
  -6   6  -4 899.847 400.379  41
   6   6   4 1931.43 858.281  72
   6   6   4 3218.02 859.366   8
   6  -6   4 1221.94 374.039  14
  -6   6  -4 1337.27 493.142  66
   6  -6   4 1273.41 341.088  16
  -6   6  -4 2342.41 934.593  13
  -6  -6  -4 1120.89 328.074  56
  -6  -6  -4 1236.99 368.322  54
   6   6   4 952.158 272.901  15
  -6  -6  -4-394.243 533.999   7
  -6   6  -4 1026.91 339.992  34
   6   6   4 1005.06 297.832  26
  -6   6  -4 733.214 324.845  48
   6  -6   5 15462.0 1019.91  24
  -6  -6  -5 14068.5 947.186  47
  -6  -6  -5 15006.2 1129.95  46
  -6   6  -5 14158.5 1019.46  45
  -6   6  -5 14572.4 1119.84  41
  -6   6  -5 12904.5 1212.31  66
   6  -6   5 15314.5 978.375  16
  -6  -6  -5 13470.2 961.053  56
   6  -6   5 14123.5 967.563  14
  -6  -6  -5 13793.8 972.054  54
   6   6   5 15564.4 948.656  26
  -6   6  -5 14023.6 1034.45  48
  -6  -6  -6 888.095 381.558  47
   6  -6   6 221.498 256.899  24
  -6  -6  -6 797.043 371.281  46
   6  -6   6 508.253 278.309  16
   6  -6   6 868.749 335.044  14
  -6   6  -6 589.848 312.554  45
  -6  -6  -6 735.773 388.076  55
  -6  -6  -6 659.767 333.448  54
  -6   6  -6 663.661 449.999  66
   6   6   6 1301.52 328.414  26
  -6   6  -6 867.649 337.179  48
  -6  -6  -7 1549.11 395.781  47
   6  -6   7 1449.91 322.458  24
  -6  -6  -7 1620.15 463.853  46
  -6   6  -7 1574.18 390.371  45
  -6   6  -7 1419.82 459.443  66
   6  -6   7 1405.81 343.925  14
  -6  -6  -7 1576.69 430.918  55
   6   6   7 1531.73 320.674  20
  -6   6  -7 1965.87 436.147  48
   6   6   7 1345.72 293.390  26
  -6  -6  -8 156.637 286.730  47
  -6  -6  -8 93.4139 237.443  46
  -6   6  -8-376.127 236.216  45
  -6   6  -8-549.876 280.000  68
   6  -6   8-38.2602 178.204  14
  -6  -6  -8 294.661 249.787  55
  -6  -6  -8 55.3565 295.339  65
   6  -6   8 590.329 200.646  24
   6   6   8 245.529 163.660  20
   6   6   8 542.097 175.346  26
  -6  -6  -9 376.276 224.697  46
  -6   6  -9 355.418 181.236  45
   6  -6   9 153.373 124.545  44
  -6  -6  -9 305.357 222.480  65
  -6   6  -9 122.998 167.533  40
   6   8 -13 866.552 227.354  35
   6  -8 -13 813.323 232.636  62
   6  -8 -13 442.874 184.666  57
  -6  -8  12 45690.5 1300.89  23
   6  -8 -12 43412.4 1321.60  62
  -6  -8  12 43872.4 1290.59  16
   6   8 -12 43893.6 1531.02  35
   6  -8 -12 42062.9 1237.63  57
  -6  -8  12 39562.6 1032.17  54
  -6  -8  11 9172.31 737.004  23
   6  -8 -11 8180.82 677.674  57
  -6  -8  11 8551.60 674.690  21
   6   8 -11 6893.44 790.783  35
  -6  -8  11 8626.60 690.240  16
  -6  -8  11 8096.17 583.722  54
   6  -8 -10 16436.6 996.857  47
  -6  -8  10 17913.6 1126.88  23
  -6  -8  10 16234.0 1048.58  21
   6   8 -10 16637.9 1047.47  50
   6   8 -10 13544.1 1192.20  35
   6  -8 -10 17153.6 961.905  58
  -6  -8  10 16733.3 902.207  54
  -6  -8   9 10836.9 934.164  23
  -6  -8   9 11807.4 896.448  22
   6  -8  -9 10213.2 820.450  43
  -6  -8   9 9447.73 882.252  21
   6   8  -9 8217.43 978.758  35
   6   8  -9 9827.31 904.529  68
   6  -8  -9 12136.7 890.036  58
   6   8  -9 10405.7 1048.07  34
  -6  -8   9 10548.7 769.096  54
  -6   8   9 9927.14 795.111  29
   6   8  -9 10881.7 1006.25  50
  -6  -8   8 84038.5 2484.28  23
  -6  -8   8 84264.2 2372.45  22
   6  -8  -8 80861.7 2178.78  43
  -6  -8   8 83546.3 2520.70  21
  -6  -8   8 80419.9 2046.91  54
   6   8  -8 81175.9 2392.98  68
   6   8  -8 81695.7 2636.29  34
  -6  -8   8 82429.5 2209.09  32
   6  -8  -8 84962.7 2274.50  59
  -6   8   8 81968.2 2201.31  29
   6   8  -8 73481.8 2747.80  50
   6  -8  -8 81363.4 2307.30  58
  -6   8   7 10387.2 1518.44   3
  -6  -8   7 7469.07 800.294  23
  -6  -8   7 8906.59 837.279  22
   6  -8  -7 7615.52 1231.69  11
  -6  -8   7 6908.31 1207.36   6
   6  -8  -7 8162.66 732.484  43
  -6  -8   7 8751.71 867.640  21
   6   8  -7 7535.01 754.846  68
  -6   8   7 6969.29 1227.07   9
   6   8  -7 8060.34 1592.30  74
   6  -8  -7 9442.97 796.105  59
   6  -8  -7 6140.55 1280.07  71
   6  -8  -7 8615.68 815.402  58
   6   8  -7 7727.08 813.433  34
  -6  -8   7 8889.44 707.217  54
  -6  -8   7 8260.97 746.709  32
  -6  -8   7 11215.3 1606.41  73
  -6   8   7 8885.47 783.809  29
   6   8  -7 7013.55 965.527  50
   6   8  -7 10944.5 1837.66  12
   6  -8  -6 130894. 4844.29  11
  -6  -8   6 118208. 2678.79  23
  -6  -8   6 125062. 2829.17  22
   6  -8  -6 120871. 2527.16  43
  -6  -8   6 122105. 2853.38  21
   6   8  -6 120009. 2666.94  68
   6  -8  -6 127469. 2686.87  36
  -6  -8   6 121315. 2665.32  32
   6  -8  -6 115338. 4755.31  71
  -6  -8   6 119260. 5005.48  73
   6   8  -6 120799. 5947.06  74
   6  -8  -6 123264. 2589.91  38
   6  -8  -6 117317. 2562.53  59
   6  -8  -6 118557. 2694.13  58
   6   8  -6 120542. 2773.91  34
  -6   8   6 114644. 4752.85   9
  -6   8   6 124752. 2643.32  29
   6   8  -6 118753. 5286.12  12
   6   8  -6 114345. 3308.74  50
  -6  -8   6 126265. 2523.50  54
  -6  -8   6 121287. 4701.23   6
  -6   8   6 128803. 2370.00  25
  -6  -8   5 3884.36 521.598  23
   6   8  -5 4379.02 685.681  50
  -6  -8   5 4404.54 558.080  22
  -6  -8   5 3663.00 849.409   6
   6  -8  -5 5337.31 1014.53  11
   6  -8  -5 3466.99 485.316  43
  -6  -8   5 3823.93 539.881  21
  -6  -8   5 3051.64 792.505  73
   6  -8  -5 3141.70 833.781  71
   6  -8  -5 4393.36 567.772  58
   6  -8  -5 3809.38 475.435  38
  -6  -8   5 4415.88 505.343  54
   6  -8  -5 4062.12 481.352  36
   6   8  -5 4065.07 526.071  34
  -6  -8   5 3886.32 509.545  32
  -6   8   5 4271.20 559.043  29
  -6   8   5 4089.39 931.985   9
   6   8  -5 3988.45 1199.00  74
   6   8  -5 3263.30 928.141  12
  -6   8   5 4468.20 483.444  25
  -6  -8   4 123742. 2317.01  23
   6  -8  -4 123106. 4493.24  11
  -6  -8   4 119054. 2472.36  21
  -6  -8   4 115759. 4513.32  73
   6  -8  -4 118937. 4623.81  71
   6   8  -4 130367. 4906.12   5
   6   8  -4 123924. 6175.17  74
   6   8  -4 118149. 4962.68  12
  -6  -8   4 124045. 2551.42  32
  -6   8   4 124163. 2564.42  29
  -6   8   4 125791. 2682.61  28
  -6  -8   4 121678. 2566.17  22
  -6   8   4 130977. 2686.83  27
  -6  -8   4 128735. 4396.83   6
  -6   8   4 114459. 4076.18   9
   6  -8  -3 26456.6 2092.81  11
  -6  -8   3 28545.5 2019.71   7
  -6  -8   3 30322.2 1162.90  21
  -6  -8   3 30942.6 2043.63  71
   6  -8  -3 30044.5 2371.89  71
   6   8  -3 28395.2 2209.40  72
  -6   8   3 29703.1 1271.88  29
  -6   8   3 31647.1 1349.45  28
   6   8  -3 25640.7 2305.80  12
  -6   8   3 29667.2 1290.14  27
  -6  -8   3 27381.3 1923.27   6
  -6  -8   3 30283.7 2235.27  73
   6   8  -3 31178.4 2399.83   5
   6  -8  -2 33009.8 2345.62  11
   6   8  -2 35737.4 2548.81   5
   6   8  -2 34209.3 2523.85  72
  -6  -8   2 33082.9 2154.03  71
   6  -8  -2 35639.7 2574.79  71
  -6   8   2 34944.7 1303.04  19
   6   8  -2 36008.2 1207.77  29
  -6  -8   2 34134.3 2331.02   7
  -6  -8   2 36656.7 2270.79  73
  -6   8   2 35352.0 1413.80  28
   6   8  -2 30082.5 2401.79  12
  -6   8   2 36385.7 1425.51  27
  -6  -8   2 31989.3 1981.26   6
  -6   8   2 33332.7 2579.37   4
   6   8  -2 34978.6 1335.37  25
   6  -8  -1 1676.46 673.994  71
   6  -8  -1 1503.54 582.448  11
   6  -8  -1 2059.05 596.181   6
   6   8  -1 1626.48 765.950  72
  -6   8   1 1517.98 351.921  19
  -6  -8   1 2748.04 659.399  71
  -6   8   1 994.483 607.007   4
  -6   8   1 2014.03 412.657  28
  -6  -8   1 2069.43 731.725   7
   6   8  -1 2151.19 750.344  12
   6   8  -1 2298.67 440.223  25
  -6   8   0 127386. 3068.26  34
   6  -8   0 134745. 4748.66   6
   6  -8   0 133740. 2611.64  44
   6   8   0 126783. 2587.16  20
   6   8   0 123797. 5156.97  72
  -6   8   0 135127. 2591.45  19
  -6  -8   0 130535. 4560.66  71
   6  -8   0 131122. 5131.39  71
  -6   8   0 134077. 5188.82   4
  -6  -8   0 131140. 2533.81  54
   6   8   0 122087. 4331.51  12
  -6  -8   0 133033. 4920.06   7
   6   8   0 130802. 2604.34  25
  -6  -8   0 134931. 2549.12  56
   6  -8   1 16574.0 1740.92   6
  -6   8  -1 15202.7 990.911  45
   6  -8   1 16934.1 965.388  44
  -6  -8  -1 16525.5 870.234  43
   6  -8   1 16078.9 874.081  54
  -6  -8  -1 15672.0 1708.59  71
   6   8   1 15685.7 948.616  20
  -6   8  -1 16487.7 1885.56   4
  -6  -8  -1 16560.8 945.471  56
   6   8   1 16079.8 1915.42  72
  -6   8  -1 17474.8 1083.48  66
  -6  -8  -1 17547.3 1822.14   7
  -6  -8  -1 16469.6 970.024  54
   6  -8   1 17260.3 1913.13  71
  -6   8  -1 17815.7 1182.36  34
   6  -8   1 16620.3 861.697  24
   6  -8   1 14958.2 787.974  36
   6   8   1 17176.7 994.954  25
   6  -8   2 165183. 2905.70  24
  -6  -8  -2 167010. 3076.07  46
   6  -8   2 169846. 5690.17   6
  -6   8  -2 160154. 3213.86  45
   6  -8   2 159383. 3004.01  44
  -6  -8  -2 154038. 2783.70  43
   6   8   2 160323. 4986.51   3
  -6  -8  -2 159398. 3024.78  54
   6   8   2 143383. 5730.85  72
  -6  -8  -2 145449. 5225.67  71
  -6  -8  -2 160970. 2964.95  56
  -6   8  -2 163767. 3410.69  66
   6  -8   2 160452. 2624.12  14
  -6   8  -2 167009. 5688.78   4
  -6  -8  -2 166987. 5746.18   7
  -6   8  -2 154984. 6456.99  13
  -6   8  -2 162460. 3457.68  34
   6   8   2 162264. 3045.85  25
   6   8   2 154160. 2942.16  20
   6  -8   3 1029.94 309.839  24
  -6  -8  -3 936.890 312.476  46
  -6   8  -3 873.343 337.707  45
   6  -8   3 764.716 297.562  44
   6   8   3 677.205 300.446  20
  -6   8  -3 747.919 389.547  41
  -6   8  -3 1100.76 442.583  66
   6  -8   3 576.139 311.863  16
   6  -8   3 681.733 296.646  14
  -6   8  -3 751.656 379.037  34
  -6  -8  -3 479.361 305.342  56
  -6  -8  -3 784.305 313.685  54
  -6  -8  -3 548.265 290.160  43
   6  -8   4 15729.7 967.979  24
  -6  -8  -4 16121.3 984.042  47
  -6  -8  -4 16713.4 1048.52  46
  -6   8  -4 15041.1 1064.15  45
   6  -8   4 14822.8 955.172  44
  -6   8  -4 15602.6 1156.82  66
   6  -8   4 16122.5 1025.23  16
   6  -8   4 13758.0 855.571  14
  -6   8  -4 13593.9 1016.81  34
  -6  -8  -4 15507.8 971.211  56
  -6  -8  -4 14763.5 1001.14  54
   6   8   4 15517.2 1167.08  53
   6   8   4 15377.7 972.416  20
  -6   8  -4 14240.4 1126.01  41
  -6   8  -4 13058.5 890.164  48
   6   8   4 13816.2 882.687  26
   6  -8   5 8348.70 708.866  24
  -6  -8  -5 9614.44 783.236  47
  -6  -8  -5 9776.17 818.305  46
  -6   8  -5 8994.37 831.578  45
   6  -8   5 9045.19 736.354  44
  -6   8  -5 8800.00 872.337  41
   6   8   5 9563.84 761.649  20
  -6  -8  -5 9667.70 766.322  56
  -6   8  -5 8695.46 767.922  34
   6  -8   5 8328.53 664.119  14
  -6  -8  -5 9137.35 792.261  54
  -6   8  -5 9000.04 891.404  66
  -6   8  -5 8707.54 754.503  48
   6   8   5 8025.55 651.674  26
  -6  -8  -6 48582.3 1575.53  47
   6  -8   6 49961.3 1579.01  24
  -6  -8  -6 49559.7 1682.40  46
   6  -8   6 48311.3 1547.47  44
  -6  -8  -6 47520.7 1657.38  55
  -6   8  -6 52453.4 1768.49  68
  -6   8  -6 47972.9 1858.57  66
   6   8   6 52167.1 1597.22  20
   6  -8   6 49806.0 1497.79  14
  -6  -8  -6 49249.1 1678.04  54
  -6   8  -6 51038.6 1725.16  45
   6   8   6 52540.2 1668.41  25
  -6  -8  -7 4773.35 497.800  47
   6  -8   7 4028.58 409.153  24
  -6  -8  -7 4712.22 497.156  46
  -6   8  -7 4779.51 507.945  45
   6  -8   7 4298.27 432.837  44
   6  -8   7 3893.10 406.390  61
   6   8   7 4564.05 430.609  20
  -6  -8  -7 4457.79 516.780  65
   6  -8   7 4039.90 405.341  14
  -6   8  -7 4451.13 522.894  68
  -6  -8  -7 4589.99 492.737  55
   6   8   7 4193.48 459.048  25
  -6  -8  -8 45763.7 1125.04  47
  -6  -8  -8 42484.5 1102.44  46
  -6   8  -8 43517.6 1166.39  68
   6  -8   8 43901.2 998.441  44
  -6  -8  -8 44778.9 1158.03  65
  -6  -8  -8 44151.3 1146.87  55
   6  -8   8 44247.1 1037.13  54
   6  10 -12 519.412 133.600  35
  -6 -10  12 580.101 131.139  56
   6  10 -11 898.012 261.233  35
   6 -10 -11 1182.28 243.452  57
   6 -10 -11 984.776 264.274  62
  -6 -10  11 824.643 177.020  54
  -6 -10  10 4467.46 456.521  23
  -6 -10  10 3868.06 377.538  16
  -6 -10  10 3972.51 398.161  54
   6 -10 -10 4286.34 439.237  57
  -6  10  10 2763.79 438.253  28
  -6  10  10 3486.23 464.240  27
  -6  10  10 3906.31 518.233  50
   6  10 -10 4059.35 493.929  35
   6 -10  -9 19564.6 965.964  47
  -6 -10   9 19234.4 983.656  23
   6 -10  -9 17906.6 943.123  43
  -6 -10   9 18361.9 869.606  16
   6  10  -9 17566.2 1040.91  35
   6 -10  -9 19661.2 945.052  58
  -6 -10   9 18398.3 894.302  54
  -6  10   9 15858.1 901.925  29
  -6  10   9 15842.1 999.860  28
   6  10  -9 18073.8 1036.22  50
  -6  10   9 18322.7 1048.85  27
  -6 -10   8 276.352 261.844  23
   6  10  -8 8.82208 277.493  34
   6 -10  -8 464.703 278.642  43
  -6 -10   8 286.288 269.139  21
   6  10  -8 294.914 339.086  50
  -6 -10   8 904.971 252.355  16
  -6 -10   8 355.288 261.555  54
   6 -10  -8 138.281 261.522  59
   6 -10  -8 170.283 256.145  58
  -6  10   8 370.872 279.802  29
  -6  10   8 479.603 344.263  28
  -6  10   8 609.110 357.945  27
  -6 -10   7 809.348 295.382  21
   6  10  -7 1070.70 391.989  34
   6  10  -7 777.269 389.107  50
   6 -10  -7 1250.63 395.177  43
   6 -10  -7 817.927 323.223  59
   6 -10  -7 800.347 350.871  58
  -6 -10   7 791.197 277.719  23
  -6 -10   7 861.873 265.738  61
  -6 -10   7 1131.53 322.400  54
  -6  10   7 1507.88 401.953  29
  -6  10   7 877.302 417.797  28
  -6  10   7 1178.48 364.052  27
   6  10  -6 660.098 446.654  50
  -6 -10   6 1010.14 297.891  23
   6 -10  -6 1338.89 375.416  43
   6 -10  -6 1126.33 339.435  59
   6 -10  -6 648.339 309.573  58
  -6 -10   6 1504.65 368.655  54
  -6 -10   6 1197.69 316.711  61
  -6  10   6 1023.72 354.765  29
  -6  10   6 1202.50 445.639  28
  -6  10   6 1562.69 422.127  27
   6  10  -6 1087.15 413.798  34
   6 -10  -5 1642.24 442.667  43
   6  10  -5 1931.84 492.321  50
   6  10  -5 1692.93 336.132  34
   6 -10  -5 1644.21 410.615  36
  -6 -10   5 1293.39 339.840  56
  -6 -10   5 1902.90 375.202  61
   6 -10  -5 1607.89 390.169  58
  -6  10   5 1788.87 493.075  34
  -6 -10   5 1867.07 388.989  54
   6 -10  -5 1473.94 362.844  59
   6  10  -5 1769.76 419.684  53
  -6  10   5 1382.83 428.278  29
  -6  10   5 1969.07 497.661  28
  -6 -10   5 2012.30 336.372  23
  -6  10   5 1817.68 474.514  27
   6 -10  -4 425.719 335.396  43
  -6 -10   4 166.753 250.270  61
  -6  10   4-361.194 343.832  19
   6 -10  -4 452.681 253.353  36
   6 -10  -4-271.166 219.275  61
   6 -10  -4 162.046 287.277  58
  -6 -10   4 219.495 224.822  56
  -6  10   4 617.969 398.861  34
  -6 -10   4 125.028 311.400  54
   6  10  -4-130.504 404.083  53
  -6  10   4 293.446 397.749  29
  -6  10   4-257.905 380.080  28
   6  10  -4 130.866 330.311  50
  -6  10   4 278.459 324.156  27
   6 -10  -3 17751.9 1045.73  43
  -6  10   3 16748.5 1101.80  28
   6  10  -3 16196.6 1136.86  53
   6 -10  -3 14734.5 926.947  36
  -6  10   3 15947.2 1181.44  34
   6 -10  -3 15010.3 919.447  58
  -6 -10   3 16355.9 976.671  56
  -6 -10   3 15194.2 969.998  54
  -6  10   3 16809.5 1009.68  19
   6 -10  -3 15266.5 928.298  61
   6  10  -3 15491.3 1126.26  50
  -6  10   3 17096.7 1106.03  27
   6  10  -2 6530.38 808.877  53
  -6  10   2 5659.60 622.343  19
   6 -10  -2 6254.85 598.249  36
   6 -10  -2 6432.40 639.437  61
   6 -10  -2 5826.18 588.069  58
  -6  10   2 5998.87 794.586  34
  -6 -10   2 7237.21 664.419  56
  -6  10   2 7246.71 760.821  28
  -6 -10   2 7193.92 675.816  54
   6 -10  -2 7412.14 598.511  54
   6  10  -2 7083.93 619.178  29
   6  10  -2 7130.82 783.569  50
  -6  10   2 7125.86 1013.62  50
   6 -10  -1 144.458 196.673  36
   6 -10  -1-31.8254 224.713  61
  -6  10   1 303.273 378.573  34
  -6 -10   1 547.343 335.145  56
   6  10  -1 8.38887 463.917  53
  -6 -10   1 287.568 240.329  54
   6 -10  -1 284.255 212.188  54
   6  10  -1 305.188 247.484  29
   6  10  -1 380.823 341.433  50
  -6  10   1 744.706 566.702  50
  -6 -10   0 76.4938 216.485  43
  -6  10   0 553.717 381.710  34
   6 -10   0 286.307 213.587  36
   6  10   0 17.1975 251.269  29
  -6 -10   0 29.9310 224.732  56
   6 -10   0 0.00000 247.066  61
  -6 -10   0 293.045 279.315  54
   6 -10   0 130.247 214.512  54
   6  10   0 238.193 478.687  53
   6  10   0 169.700 302.253  50
  -6  10   0 29.3609 448.278  50
   6  10   0 221.687 312.022  25
   6 -10   1 4751.48 565.313  44
  -6 -10  -1 5558.73 544.158  43
  -6 -10  -1 5652.26 566.230  56
   6 -10   1 5963.99 641.371  61
  -6  10  -1 5934.63 735.890  34
  -6  10  -1 5401.40 653.659  66
  -6 -10  -1 5591.98 618.687  54
   6 -10   1 5481.71 564.131  54
   6  10   1 4084.25 761.079  53
   6  10   1 5641.79 602.857  29
  -6  10  -1 5991.70 681.774  50
   6  10   1 6000.98 653.442  25
   6 -10   2 466.110 327.331  61
   6 -10   2 464.404 263.316  44
  -6 -10  -2 755.130 333.871  43
  -6  10  -2 240.600 297.102  66
  -6  10  -2 516.149 315.883  34
  -6 -10  -2 379.043 231.838  56
  -6 -10  -2 680.063 270.174  54
   6 -10   2 424.241 271.253  54
   6  10   2 644.840 459.649  53
  -6  10  -2 647.958 295.920  68
   6  10   2 586.033 331.346  25
  -6 -10  -3 2151.57 394.242  47
   6 -10   3 2766.10 446.452  44
  -6  10  -3 2368.38 418.339  68
  -6  10  -3 2229.85 543.605  41
  -6  10  -3 1437.51 379.859  66
   6 -10   3 2017.09 419.860  61
  -6  10  -3 2441.56 504.960  34
  -6 -10  -3 1894.88 347.305  56
  -6 -10  -3 2128.59 462.220  54
   6 -10   3 1908.56 357.082  54
   6  10   3 2281.79 555.031  53
   6 -10   3 1927.18 305.946  24
   6  10   3 2360.85 452.394  25
   6 -10   4 2677.76 344.983  24
  -6 -10  -4 2946.37 428.262  47
  -6  10  -4 3615.13 572.739  41
  -6  10  -4 3089.98 451.341  68
  -6  10  -4 2264.31 468.579  66
   6  10   4 2370.05 507.609  53
   6 -10   4 2788.38 424.854  44
  -6  10  -4 2407.90 456.544  34
  -6 -10  -4 2791.81 468.775  54
   6 -10   4 2676.27 386.989  54
   6 -10   4 2850.02 449.490  61
   6  10   4 3006.12 461.902  25
  -6 -10  -5 424.671 241.115  47
   6 -10   5 492.812 227.496  44
  -6 -10  -5 751.911 233.817  55
  -6  10  -5 1028.00 311.919  68
  -6  10  -5 129.864 254.356  66
  -6  10  -5 892.046 317.204  34
   6 -10   5 401.930 253.923  61
  -6 -10  -5 374.096 259.483  54
   6 -10   5 543.202 211.107  54
   6  10   5 360.645 264.526  53
  -6  10  -5 881.226 313.667  41
   6  10   5 884.982 285.111  25
  -6 -10  -6 102.190 186.686  47
   6 -10   6 293.695 164.805  44
   6 -10   6 265.025 163.582  61
  -6 -10  -6 351.255 213.332  65
  -6  10  -6 128.646 187.080  68
   6 -10   6 100.774 156.791  54
   6  10   6 268.119 158.860  29
   6  10   6 226.519 218.949  25
  -6 -10  -7-79.4086 127.446  47
  -6  10  -7 7.28904 145.125  68
   6 -10   7 133.611 93.9721  61
   6  10   7 284.929 144.321  51
  -6  12  10 13681.4 592.262  53
   6  12 -10 14196.3 493.850  69
   6 -12  -9 16428.4 523.481  57
   6  12  -9 16672.8 625.506  35
  -6 -12   9 16724.9 594.529  54
  -6  12   9 15039.5 629.185  50
   6 -12  -8 25823.8 895.399  47
   6  12  -8 26164.1 998.495  50
   6 -12  -8 24000.2 909.508  43
   6  12  -8 25686.3 899.694  35
  -6  12   8 25368.5 993.714  19
  -6 -12   8 25770.2 881.109  54
  -6 -12   8 24876.9 864.384  56
  -6  12   8 23081.7 987.497  28
  -6  12   8 26615.4 1144.14  50
  -6  12   8 23239.0 995.867  27
   6 -12  -7 4763.44 500.664  43
  -6 -12   7 5544.46 475.075  56
   6 -12  -7 4904.74 446.205  59
  -6 -12   7 4420.81 438.176  54
  -6  12   7 4785.24 535.916  28
   6  12  -7 5099.54 548.323  50
  -6  12   7 5058.77 671.680  50
  -6  12   7 5045.59 539.639  27
  -6  12   7 5203.02 531.776  19
   6  12  -6 76144.1 2061.98  50
   6 -12  -6 78403.8 1913.80  43
  -6  12   6 71443.2 1845.00  19
   6 -12  -6 75176.7 1753.44  59
  -6 -12   6 74030.2 1713.92  56
  -6 -12   6 73742.7 1763.85  54
   6  12  -6 67771.1 1696.21  34
  -6  12   6 74267.4 2038.33  28
  -6  12   6 74369.3 2392.41  50
  -6  12   6 75837.5 2055.98  27
   6 -12  -5 14531.8 883.739  43
   6 -12  -5 13929.0 802.462  59
  -6  12   5 12220.3 797.817  19
  -6 -12   5 13708.8 771.719  56
  -6 -12   5 14239.9 828.656  54
  -6  12   5 12788.3 895.953  28
   6  12  -5 12631.6 910.300  50
  -6  12   5 13077.3 1119.83  50
  -6  12   5 12395.0 894.920  27
   6 -12  -4 39079.3 1437.30  43
  -6  12   4 34888.4 1338.92  34
   6 -12  -4 38917.7 1359.41  59
   6  12  -4 37028.6 1312.58  53
  -6 -12   4 37718.8 1266.75  56
  -6 -12   4 38147.5 1386.02  54
  -6  12   4 35471.7 1471.53  28
   6  12  -4 37910.1 1558.75  50
  -6  12   4 37665.7 1815.93  50
   6  12  -3 18414.6 1026.82  53
   6 -12  -3 19376.2 1039.60  43
  -6 -12   3 17160.4 876.046  56
  -6  12   3 18463.0 1057.23  34
  -6 -12   3 18497.2 995.749  54
   6  12  -3 18642.0 1129.29  50
  -6  12   3 18224.8 1276.93  50
   6 -12  -2 31050.8 1285.38  43
   6 -12  -2 28566.2 1187.87  61
  -6  12   2 30115.8 1371.96  34
  -6 -12   2 31358.5 1281.79  54
   6  12  -2 30786.1 1392.41  53
   6  12  -2 30268.7 1368.22  50
  -6  12   2 28353.6 1489.06  50
  -6 -12   2 29211.0 1113.12  56
   6 -12  -1 11526.9 789.739  43
   6 -12  -1 11892.0 790.620  61
  -6  12   1 12297.1 910.609  34
  -6 -12   1 11415.4 683.479  56
  -6 -12   1 10538.7 767.049  54
   6  12  -1 11827.9 938.218  53
   6  12  -1 11476.5 821.896  50
  -6  12   1 9968.32 860.777  50
  -6 -12   0 71653.5 1910.25  54
   6 -12   0 71324.7 1841.18  43
   6  12   0 70388.8 2127.38  53
   6 -12   0 69613.0 1850.10  61
  -6  12   0 70114.2 2077.77  34
   6  12   0 64800.0 1646.27  29
   6  12   0 65286.6 1745.22  50
  -6  12   0 72101.6 1976.88  50
  -6 -12  -1 13582.9 696.236  43
  -6  12  -1 14144.0 939.703  34
   6 -12   1 15689.1 891.679  61
  -6 -12  -1 15098.7 876.748  54
   6  12   1 13751.5 764.505  29
   6  12   1 14193.4 979.053  53
  -6 -12  -2 83154.4 1720.30  47
  -6 -12  -2 80813.5 1888.56  54
  -6  12  -2 81154.8 2173.68  41
   6 -12   2 84562.4 1920.43  61
  -6  12  -2 81696.9 2066.41  34
   6  12   2 79540.2 2048.26  53
   6  12   2 76519.5 1716.35  29
  -6 -12  -3 9174.56 548.164  47
   6 -12   3 9621.25 621.951  61
  -6  12  -3 10306.8 709.116  34
  -6 -12  -3 10680.5 661.110  54
   6  12   3 8795.98 658.641  53
  -6  12  -3 9399.31 714.014  41
   6  12   3 8457.17 552.469  29
   6  12   3 8596.71 606.812  51
  -6 -12  -4 4195.56 337.839  47
  -6  12  -4 5136.36 454.195  34
  -6  12  -4 4520.63 448.205  41
   6 -12   4 4372.20 384.698  61
  -6 -12  -4 5045.13 420.331  54
   6  12   4 4424.60 404.887  53
   6  12   4 3991.33 387.547  51
   6  12   5 6192.94 365.335  51
   6 -12   5 5333.19 316.866  61
   6 -14  -6 86.2269 112.817  43
   6  14  -6 201.109 135.198  50
  -6 -14   6-11.6081 91.0849  54
  -6  14   6 63.2182 118.228  50
   6 -14  -5 3273.02 301.137  43
  -6 -14   5 3146.14 272.706  54
   6  14  -5 3317.75 332.341  50
  -6  14   5 3373.03 352.370  50
   6 -14  -4 789.884 196.469  43
  -6  14   4 613.960 244.890  50
  -6 -14   4 891.222 197.400  54
   6  14  -4 890.364 235.560  50
   6 -14  -3 7155.85 459.531  43
   6 -14  -3 6511.74 333.334  59
  -6 -14   3 7587.82 460.539  54
   6  14  -3 7240.89 494.843  50
  -6  14   3 7319.04 514.496  50
   6 -14  -2 239.885 161.028  43
   6 -14  -2-107.795 114.361  59
  -6  14   2-137.480 116.881  34
  -6 -14   2 272.429 173.241  54
   6  14  -2 206.105 163.050  50
  -6  14   2 249.687 187.453  50
   6 -14  -1 155.942 139.187  43
   6  14  -1-182.389 164.703  53
   6 -14  -1-241.539 107.847  59
  -6 -14   1-68.9814 142.488  54
  -6  14   1-30.5437 123.732  34
   6  14  -1-90.2812 133.291  50
  -6  14   1-154.213 165.433  41
  -6  14   0 2974.07 322.934  41
   6 -14   0 2565.45 264.413  43
   6 -14   0 2532.85 217.494  59
  -6  14   0 2339.09 263.339  34
  -6 -14   0 2790.76 282.851  54
   6  14   0 2967.55 300.451  53
   6 -14   1-161.605 101.167  43
  -6  14  -1 55.3735 115.805  41
  -6  14  -1 277.686 107.201  34
  -6 -14  -1 99.2770 120.104  54
   6  14   1 355.338 143.459  53
   7  -1 -15 3517.01 398.973  70
   7   1 -15 2746.06 373.662  70
   7  -1 -15 3749.86 494.539  52
   7   1 -15 3430.34 432.304  40
   7   1 -14 1045.77 345.414  52
   7   1 -14 693.676 338.223  70
   7  -1 -14 957.998 339.480  40
   7   1 -14 1061.02 339.819  40
   7  -1 -14 972.426 368.500  62
   7  -1 -14 1043.35 398.682  57
   7  -1 -14 929.910 320.871  70
   7  -1 -14 1104.96 366.354  52
   7   1 -14 953.729 280.850  49
   7  -1 -13 50175.7 1702.61  40
   7   1 -13 49100.6 2018.53  67
   7   1 -13 50625.2 1730.86  40
   7   1 -13 43493.2 1515.17  49
   7   1 -13 47892.4 1570.38  62
   7  -1 -13 46768.1 1618.95  62
   7  -1 -13 50179.5 2028.93  67
   7   1 -13 47212.9 1665.67  57
   7  -1 -13 48645.6 1708.22  57
   7   1 -13 47509.9 1729.69  52
   7  -1 -13 46704.4 1743.16  52
   7   1 -13 49516.8 1721.79  35
   7  -1 -13 45662.7 1461.97  49
   7  -1 -13 43980.2 1694.60  70
   7  -1 -12 6448.76 713.475  57
   7   1 -12 5959.05 628.435  62
   7   1 -12 5840.24 643.208  40
   7  -1 -12 6221.04 653.940  40
   7   1 -12 5894.37 681.674  57
   7   1 -12 5548.62 648.754  52
   7  -1 -12 5364.06 624.432  62
   7   1 -12 5600.01 630.157  35
   7   1 -12 5871.99 781.466  67
   7  -1 -12 5593.13 647.300  52
   7  -1 -12 4908.42 560.471  49
   7  -1 -12 5679.19 737.535  67
  -7  -1  11 25079.2 2287.36   2
   7   1 -11 24889.1 2404.50  74
   7  -1 -11 29828.7 1308.62  40
   7   1 -11 26210.2 1203.90  40
   7   1 -11 27597.3 1410.33  67
   7  -1 -11 28735.5 1411.75  67
   7  -1 -11 26309.9 2488.13  74
   7  -1 -11 28810.6 1297.68  35
   7   1 -11 27707.2 1203.50  62
   7  -1 -11 28234.8 1257.43  62
   7   1 -11 27315.4 1268.06  35
   7   1 -11 25220.3 2428.02  13
   7   1 -11 28589.6 1262.57  57
   7  -1 -11 27134.4 1259.70  57
   7   1 -11 25887.3 1264.25  52
   7  -1 -11 25750.8 1214.90  52
   7  -1 -11 27965.2 1226.23  49
   7   1 -10 13648.9 1659.98  13
   7  -1 -10 17682.6 956.834  57
   7   1 -10 15209.7 1855.55  74
   7  -1 -10 14809.5 1802.39  13
  -7   1  10 17303.7 1732.50   1
   7  -1 -10 17703.7 955.459  35
  -7  -1  10 14558.8 1749.64   1
   7   1 -10 16886.4 933.613  52
   7   1 -10 18130.0 972.316  35
   7  -1 -10 17205.4 1019.68  67
   7  -1 -10 16514.8 1825.17  74
   7  -1 -10 18222.1 1857.23  11
   7   1 -10 17022.7 1012.20  67
  -7   1   9 35599.1 2152.38   9
   7   1  -9 35176.9 2487.80  13
   7  -1  -9 35300.7 2520.27  13
  -7  -1   9 37402.1 2510.85   1
  -7   1   9 40784.4 2480.30   1
   7  -1  -9 35878.9 2520.04  74
   7   1  -9 34273.7 2513.80  74
   7  -1  -9 38393.4 2454.62  11
  -7  -1   8 14114.8 1130.85   9
   7   1  -8 11816.2 1384.48  74
  -7  -1   8 11671.6 1148.34  73
  -7   1   8 13113.0 1259.12   9
   7  -1  -8 13350.5 1418.29  74
   7   1  -8 11668.0 1298.52  13
   7  -1  -8 11189.5 1298.40  13
   7   1  -8 12150.8 1184.90  11
   7  -1  -8 11416.1 897.324  12
  -7   1   8 11061.6 957.309   3
   7   1  -8 13284.3 1035.54  12
  -7  -1   8 11257.5 1326.86   1
   7  -1  -8 12129.2 1293.93  11
   7  -1  -7 122313. 3551.32  11
  -7  -1   7 119046. 3458.77  73
   7  -1  -7 116329. 3689.04  74
   7   1  -7 120210. 3856.58  74
  -7   1   7 121857. 3501.12   9
   7  -1  -7 119536. 2583.44  71
  -7   1   7 116616. 2790.54   3
  -7  -1   7 122527. 3161.83   9
   7  -1  -7 123275. 3841.19  13
  -7  -1   7 122509. 3824.47   1
   7   1  -7 118792. 3598.63  13
   7  -1  -7 115207. 2803.74  12
   7   1  -7 118976. 3002.83  12
   7   1  -7 119861. 3190.92  11
   7  -1  -6 22133.6 1374.47  11
  -7  -1   6 22370.8 1422.64  73
   7   1  -6 22151.9 1398.65  13
  -7   1   6 22458.6 1405.13   9
   7  -1  -6 23100.3 944.735  71
  -7  -1   6 22666.6 1323.84   9
   7  -1  -6 23297.4 1466.90  74
   7   1  -6 21763.7 1492.41  74
  -7  -1   6 22799.7 1542.36   1
   7  -1  -6 22018.9 1240.04  12
  -7   1   6 20296.1 791.381   8
   7   1  -6 22625.5 1300.85  12
  -7   1   6 23121.5 1142.13   3
   7   1  -6 21844.1 1193.70  11
  -7   1   5 218999. 4157.45   9
   7  -1  -5 214048. 3784.97  11
   7   1  -5 211502. 3108.57  11
   7   1  -5 209987. 4069.01  74
   7   1  -5 215969. 2556.97  72
   7  -1  -5 213475. 3811.27  74
  -7  -1   5 202527. 2462.97   7
  -7  -1   5 226041. 4408.54   1
   7   1  -5 225650. 3766.22  13
  -7  -1   5 206684. 4017.63  73
   7  -1  -5 215290. 3674.55  12
  -7   1   5 213276. 3220.66   3
   7   1  -5 214874. 3798.07  12
   7  -1  -5 215391. 2334.15  71
   7   1  -4 757.181 208.292   5
   7   1  -4 923.143 218.752  11
   7  -1  -4 948.678 329.907  11
  -7   1   4 1279.74 418.395   9
   7  -1  -4 1587.78 383.290  72
  -7  -1   4 1138.56 280.009   7
   7  -1  -4 1455.66 319.137  74
   7   1  -4 1703.43 313.010  72
  -7  -1   4 933.318 156.724   4
   7  -1  -4 1349.17 189.612  71
   7   1  -4 1516.05 378.015  74
   7   1  -4 1295.50 387.443  12
   7  -1  -4 1327.16 368.539  12
  -7  -1   4 1118.22 406.143   1
  -7  -1   4 845.854 396.195  73
   7   1  -3 32322.5 878.572  11
   7  -1  -3 30098.7 1343.71  11
   7  -1  -3 29594.8 913.878  74
   7   1  -3 29354.5 1198.80  74
  -7   1   3 29584.0 1311.15   4
  -7  -1   3 29788.3 922.474   4
   7  -1  -3 29605.5 1333.87  12
  -7   1   3 32059.5 1511.35   9
   7  -1  -3 29875.3 1336.62  72
  -7  -1   3 30813.4 1426.29   1
   7   1  -3 30676.3 1374.02  12
   7   1  -3 29650.9 1323.03  72
  -7  -1   2 10346.5 585.398  71
  -7  -1   2 11147.5 1213.15  10
   7   1  -2 10125.1 812.891   2
   7   1  -2 10342.7 657.666   8
  -7   1   2 10600.8 868.799   4
   7   1  -2 11164.3 886.979  72
   7  -1  -2 12228.8 996.760   2
   7  -1  -2 13332.0 884.441  12
  -7  -1   2 12096.4 897.106   1
   7   1  -2 11358.9 818.477  12
   7  -1  -2 11185.7 881.967  72
  -7  -1   1 64556.1 2842.17  10
   7   1  -1 67884.8 2303.39  72
   7   1  -1 61852.6 1742.60   8
  -7  -1   1 63733.4 2024.10   1
   7  -1  -1 63412.6 2299.25   2
  -7   1   1 63104.3 2196.50   4
   7  -1  -1 69937.8 2253.18  72
   7   1  -1 64476.5 1803.86  12
   7   1  -1 63812.1 2025.12   2
  -7  -1   1 64244.0 1827.85  71
  -7  -1   1 62027.2 2148.41   7
   7  -1  -1 71442.5 1964.80  12
   7  -1   0 731.378 369.782   2
  -7  -1   0 262.894 349.722   7
   7   1   0 485.778 288.066   2
  -7  -1   0 188.867 381.069  10
   7   1   0 598.967 409.316  72
  -7  -1   0 694.868 254.667  13
  -7  -1   0 1036.76 374.875  71
   7   1   0 775.100 321.750   8
  -7   1   0 574.506 371.086   4
   7   1   0 838.302 235.835  12
  -7   1   0 709.996 445.276  10
   7  -1   0 762.268 353.076  72
   7  -1   1 165125. 3945.27  72
   7   1   1 171371. 3793.17   2
   7   1   1 173768. 3745.67   8
   7  -1   1 180764. 4342.30   2
  -7  -1  -1 174968. 4234.05   7
  -7  -1  -1 175034. 3506.56  13
  -7   1  -1 164287. 4307.02  13
  -7  -1  -1 166802. 4019.65  71
   7   1   1 160578. 4154.27  72
  -7  -1  -2 3594.46 690.956  71
   7   1   2 4036.35 691.037   8
   7  -1   2 2881.86 617.190  72
   7   1   2 3795.66 729.215  72
   7  -1   2 5279.43 842.351   2
   7   1   2 4475.62 711.086   2
  -7   1  -2 3859.42 710.397   7
   7  -1   2 4211.36 429.869  14
  -7   1  -2 3983.19 811.489  13
  -7  -1  -2 4642.82 687.916  13
  -7  -1  -2 4651.07 775.683   7
   7  -1   3 47969.4 1353.51  24
   7   1   3 48206.9 2551.93  72
  -7   1  -3 54280.7 2610.41   7
  -7  -1  -3 52575.1 2615.58   7
   7  -1   3 46604.4 2313.58  72
   7   1   3 53112.5 2500.23   2
  -7  -1  -3 47212.8 2654.15  71
  -7  -1  -3 48651.2 2363.03  13
   7  -1   3 50609.3 1484.73  14
  -7   1  -3 48273.3 2690.50  13
   7   1   3 50505.5 2497.12   8
   7   1   3 48257.5 1287.61  14
   7  -1   3 54828.6 2857.61   2
  -7  -1  -4 141.676 437.510  13
   7  -1   4 464.770 425.667   2
   7  -1   4 742.819 245.007  24
   7   1   4 596.650 368.259   2
   7   1   4 734.532 239.022  14
  -7  -1  -4 369.649 349.503  71
   7  -1   4 776.441 291.965  14
  -7   1  -4 1381.98 490.046   7
  -7   1  -4 541.133 436.688  13
  -7  -1  -4 218.840 397.157   7
   7   1   4 1169.60 543.665   8
   7   1   4 35.2194 270.287  72
   7  -1   4 180.383 174.910  72
  -7  -1  -5 46568.9 1598.84  47
   7  -1   5 46273.8 1470.30  24
  -7   1  -5 48264.1 1569.39  46
  -7  -1  -5 45747.1 1649.27  46
  -7   1  -5 46630.0 3007.58  13
   7  -1   5 45044.5 2864.94   2
  -7   1  -5 49049.5 1958.81  64
  -7  -1  -5 47860.0 2133.11  64
  -7  -1  -5 46523.7 1477.90  62
   7  -1   5 47817.0 1644.12  14
   7   1   5 45168.4 1397.15  14
  -7   1  -5 49812.6 1542.33  55
  -7  -1  -5 48338.4 1760.03  65
  -7  -1  -5 48380.9 1633.35  55
   7   1   5 48874.3 2897.94   8
  -7  -1  -5 48931.6 1864.31  48
  -7   1  -5 45744.2 2057.19  48
  -7   1  -5 47885.5 1762.64  65
   7  -1   6 6059.30 551.328  24
  -7   1  -6 5896.68 616.981  46
  -7  -1  -6 6024.57 676.910  46
   7  -1   6 6945.85 670.181  14
  -7   1  -6 6304.72 717.092  65
  -7   1  -6 5745.96 747.476  64
  -7  -1  -6 6200.66 643.930  62
  -7  -1  -6 6292.20 663.206  55
  -7  -1  -6 6681.34 876.679  64
  -7  -1  -6 4834.37 533.073  40
  -7  -1  -6 5310.74 704.396  65
  -7  -1  -6 7875.29 781.633  48
  -7   1  -6 6251.53 855.266  48
  -7   1  -7 52344.2 1741.65  46
  -7  -1  -7 52983.7 1905.98  46
  -7  -1  -7 51975.9 1592.33  40
  -7   1  -7 49845.9 1631.70  40
  -7   1  -7 53278.4 1886.17  65
  -7  -1  -7 51731.9 1902.25  65
  -7   1  -7 58465.9 2238.23  64
  -7  -1  -7 55036.4 2334.95  64
   7  -1   7 56095.3 1730.05  14
  -7  -1  -7 54484.7 1829.92  55
   7   1   7 54715.8 1727.06  31
  -7   1  -7 51716.7 2197.33  48
  -7  -1  -7 52404.2 1820.63  48
   7  -1   8 3252.55 389.283  14
  -7  -1  -8 2707.94 456.757  46
  -7   1  -8 3540.47 611.140  64
  -7  -1  -8 3422.44 642.627  64
  -7  -1  -8 2620.67 496.949  65
   7   1   8 2854.51 372.919  31
  -7   1  -8 3263.24 447.412  40
  -7   1  -8 3129.22 507.300  65
   7  -1   8 3158.58 424.382  31
  -7   1  -8 2446.78 350.882  52
  -7   1  -8 2993.79 541.422  48
   7   1   9 13427.5 697.313  15
  -7   1  -9 12094.6 832.469  64
  -7  -1  -9 11689.9 850.672  64
  -7  -1  -9 12261.1 756.809  65
   7  -1   9 13011.0 682.287  31
  -7   1  -9 10247.0 530.227  52
  -7  -1  -9 11328.3 637.291  52
  -7   1 -10 570.147 169.075  45
   7   3 -15 4226.41 426.139  70
   7  -3 -15 4505.51 422.016  62
   7   3 -14 763.062 337.575  40
   7  -3 -14 824.943 326.534  70
   7  -3 -14 627.882 346.251  62
   7  -3 -14 699.823 306.836  52
   7  -3 -14 646.429 324.887  57
   7   3 -14 528.992 299.289  35
   7   3 -14 702.555 279.122  49
   7   3 -13 56192.7 1880.35  35
   7  -3 -13 53839.8 1506.76  49
   7  -3 -13 52909.6 1815.26  70
   7   3 -13 59729.6 1948.76  40
   7  -3 -13 57423.2 2040.19  67
   7  -3 -13 57985.0 1821.86  40
   7  -3 -13 53843.4 1742.04  62
   7  -3 -13 55510.0 1798.46  57
   7   3 -13 55280.0 1818.67  52
   7  -3 -13 52150.3 1831.84  52
   7  -3 -12 9811.21 817.049  40
   7   3 -12 10765.2 831.252  40
   7   3 -12 10717.1 963.018  67
   7  -3 -12 10057.4 742.974  49
   7  -3 -12 11028.9 926.441  67
   7   3 -12 11226.9 888.903  35
   7  -3 -12 9811.60 839.294  70
   7  -3 -12 11075.2 877.937  62
   7  -3 -12 11480.7 892.742  57
   7   3 -12 10409.5 863.058  52
   7  -3 -12 9247.49 784.739  52
   7  -3 -11 18829.0 1096.97  40
   7  -3 -11 17780.6 1104.00  70
   7  -3 -11 17308.5 1038.35  62
   7   3 -11 17394.8 1067.62  35
   7  -3 -11 17917.8 1072.40  57
   7  -3 -11 18017.0 1120.45  67
   7   3 -11 18597.7 1147.58  67
   7   3 -11 19127.4 1123.58  52
   7  -3 -11 19059.0 998.865  49
   7   3 -10 1246.66 668.540  74
   7  -3 -10 1718.69 725.144  11
   7   3 -10-130.429 304.490  67
   7  -3 -10 1505.86 720.982  74
   7  -3 -10 21.0333 286.120  40
  -7   3  10-210.012 420.225   9
   7  -3 -10 636.487 327.533  67
  -7  -3  10-1232.18 942.991   1
   7   3 -10 521.603 228.746  35
   7  -3 -10 226.245 199.322  60
   7   3 -10 363.039 352.055  57
  -7  -3  10 549.470 488.012   2
   7   3 -10 1095.57 486.456  13
   7  -3 -10-136.097 343.551  57
   7   3 -10-101.658 246.966  52
   7  -3 -10-27.9454 262.306  49
   7  -3 -10-149.052 317.062  70
   7   3  -9 37496.7 2749.22  74
   7  -3  -9 37376.9 2612.77  74
  -7  -3   9 28960.0 2275.13  73
   7   3  -9 37772.8 2510.49  13
  -7   3   9 34534.8 2327.88   9
  -7   3   9 36553.3 2316.76   3
  -7  -3   9 36440.6 2215.57   6
  -7  -3   9 38592.3 3086.24   1
   7  -3  -9 39507.7 2624.29  11
  -7  -3   8 2670.23 649.599   6
   7  -3  -8 2023.15 693.611  11
  -7   3   8 2705.63 678.365   9
   7   3  -8 2546.34 612.150  12
   7   3  -8 1437.27 579.137  74
  -7  -3   8 1583.76 602.955  73
   7  -3  -8 2402.71 514.931  71
   7   3  -8 1846.32 564.850  13
   7  -3  -8 2164.43 632.259  74
  -7  -3   8 1511.37 768.934   1
  -7   3   8 2267.86 581.199   3
   7  -3  -7 57366.0 2702.05  11
   7  -3  -7 55086.4 2643.90  74
   7  -3  -7 55074.8 2165.79  71
  -7  -3   7 58125.4 2817.41  73
   7   3  -7 57682.5 2485.28  13
  -7   3   7 56008.7 2644.41   9
  -7   3   7 56489.9 2430.64   3
   7   3  -7 58832.0 2469.91  12
  -7  -3   7 58551.3 3321.95   1
   7   3  -7 53727.9 2849.53  74
   7  -3  -6 31164.4 1870.29  11
  -7   3   6 31750.1 1703.98   3
  -7   3   6 30865.8 1842.78   9
   7  -3  -6 30329.0 1752.25  74
  -7  -3   6 28160.4 1855.05  73
   7   3  -6 31290.3 1576.03  13
   7  -3  -6 29206.4 1455.34  71
   7   3  -6 28204.9 1895.48  74
   7   3  -6 31466.4 1803.25  12
  -7  -3   6 34349.5 2413.09   1
   7  -3  -5 177624. 4097.68  11
  -7   3   5 179099. 3826.62   3
  -7  -3   5 175019. 4251.95  10
   7   3  -5 179910. 2696.96  72
  -7   3   5 178748. 4100.39   9
   7  -3  -5 182144. 3414.68  71
   7   3  -5 174663. 3580.85   5
   7  -3  -5 187995. 3790.02  74
  -7  -3   5 183139. 4410.09  73
  -7  -3   5 177867. 2527.14   7
   7   3  -5 181330. 3123.65  13
  -7  -3   5 179100. 5127.60   1
   7   3  -5 179352. 4457.77  74
   7  -3  -4 1558.93 493.909  11
  -7  -3   4 1489.54 681.274   1
   7   3  -4 1438.74 362.267  72
  -7  -3   4 1618.16 223.641  71
  -7   3   4 1192.52 423.478   9
   7   3  -4 843.836 363.244   5
  -7  -3   4 1799.12 511.859  73
  -7  -3   4 1005.19 482.840  10
  -7  -3   4 1448.43 290.555   7
   7  -3  -4 1419.71 371.640  71
   7   3  -4 1229.13 444.515  12
   7   3  -4 1358.41 484.266  74
   7  -3  -3 37103.3 1787.01   2
  -7  -3   3 39065.5 2393.29   1
  -7   3   3 39301.9 1753.53   9
  -7  -3   3 40571.8 1615.76   7
   7   3  -3 34471.0 1651.87  72
  -7  -3   3 35144.3 1096.89  71
   7  -3  -3 33525.7 1535.50  71
  -7  -3   3 37702.2 2139.95  10
  -7  -3   3 32912.1 1706.15  73
   7   3  -3 40454.8 1870.31  12
  -7  -3   2 566.237 230.480  71
   7   3  -2 685.102 407.477  72
   7  -3  -2 184.772 365.160   2
   7  -3  -2 374.427 293.586  72
  -7   3   2 713.104 407.856   4
   7   3  -2 697.704 345.185   8
  -7   3   2 706.766 362.701   9
  -7  -3   2 81.1331 522.541   1
  -7  -3   2 823.919 514.982  10
  -7  -3   2 526.748 297.924   7
   7   3  -2 419.742 325.912  12
   7   3  -1 68734.0 2294.24   8
  -7  -3   1 66000.8 2044.24  71
   7  -3  -1 72357.9 2807.85   2
  -7   3   1 67551.8 2703.21   4
   7  -3  -1 69352.9 2481.45  72
  -7  -3   1 68857.4 2458.96   7
   7   3  -1 64901.0 2550.25  72
   7   3  -1 75731.4 2302.66  12
   7   3   0 5683.98 615.233  12
  -7   3   0 4866.48 790.082  10
  -7  -3   0 5528.09 700.362  71
   7   3   0 5340.84 739.709   8
  -7   3   0 6184.96 894.007   4
  -7  -3   0 5814.94 816.388   7
   7  -3   0 5347.62 804.177   2
   7   3   0 4899.06 583.607   2
   7   3   0 4239.45 765.192  72
   7  -3   0 6359.84 829.942  72
   7  -3   1 167196. 2381.10  24
  -7   3  -1 181374. 4849.45   4
   7   3   1 177405. 4801.31  72
  -7  -3  -1 175154. 4245.44  71
   7   3   1 183314. 4425.93   8
   7  -3   1 178845. 4287.41  72
   7   3   1 186195. 3600.45   2
  -7  -3  -1 180435. 4572.87   7
   7  -3   1 179114. 4675.34   2
   7  -3   2 7352.88 573.305  24
   7   3   2 8177.63 1050.41   8
   7   3   2 6518.83 1019.93  72
  -7  -3  -2 6884.47 937.459  71
   7  -3   2 7246.41 1051.66   2
   7  -3   2 7330.63 931.577  72
  -7   3  -2 8869.60 1207.03   4
  -7  -3  -2 6916.56 1019.59   7
   7   3   2 7548.70 526.387  31
   7  -3   2 7326.68 556.451  16
  -7   3  -2 5747.94 1187.10  13
   7  -3   3 55506.7 1619.15  24
   7   3   3 58104.9 2915.01   8
   7  -3   3 58174.1 2595.00  72
  -7  -3  -3 65293.4 3095.23   7
  -7  -3  -3 55634.8 2964.63  71
   7  -3   3 68076.8 3355.66   2
   7  -3   3 55591.5 1538.80  16
  -7   3  -3 61502.8 3525.10  13
   7   3   3 52308.8 2992.10  72
   7   3   3 57394.0 1505.48  31
  -7  -3  -4 302.607 272.798  47
   7  -3   4 256.697 256.689  24
  -7  -3  -4 379.570 273.341  46
  -7  -3  -4 397.574 282.598  56
   7   3   4 465.185 211.949  31
  -7   3  -4 543.632 276.636  65
  -7  -3  -4 38.7536 310.225  71
  -7  -3  -4 686.653 367.192  64
   7  -3   4 576.358 274.804  16
   7   3   4 1456.73 531.795   8
  -7  -3  -4 204.422 254.079  54
  -7   3  -4-830.388 518.230  13
  -7  -3  -4 184.177 423.514   7
   7  -3   4 196.744 236.133  14
  -7   3  -4 247.391 279.738  48
   7  -3   4 738.682 512.426   2
   7   3   4 1679.80 651.625  72
  -7  -3  -5 14277.7 913.178  47
   7  -3   5 16087.6 971.640  24
  -7  -3  -5 15410.1 1075.91  46
  -7   3  -5 14237.5 950.411  64
  -7  -3  -5 13520.8 1671.16  71
  -7  -3  -5 16958.2 1227.00  64
  -7   3  -5 15813.2 1188.18  66
   7  -3   5 17094.6 1841.82   2
   7  -3   5 14198.6 963.793  14
  -7   3  -5 15788.0 1035.30  65
  -7   3  -5 15597.8 1955.56  13
   7   3   5 15542.9 885.676  31
   7  -3   5 14736.0 852.854  16
  -7   3  -5 15744.5 1162.91  48
   7   3   5 16524.9 1742.18   8
  -7  -3  -6 1956.25 461.713  47
   7  -3   6 1983.84 375.053  24
  -7  -3  -6 1622.54 416.466  46
  -7  -3  -6 1649.85 383.565  55
   7   3   6 1794.04 356.649  15
  -7   3  -6 974.382 382.766  66
  -7   3  -6 1751.25 535.846  48
  -7   3  -6 1775.36 468.257  65
  -7  -3  -6 2052.61 523.311  65
  -7   3  -6 2096.62 447.672  64
  -7  -3  -6 1692.83 488.977  64
   7  -3   6 2376.26 371.308  16
   7  -3   6 2315.39 455.534  14
   7   3   6 1873.80 348.845  31
  -7  -3  -7 48888.7 1728.52  47
   7  -3   7 50188.1 1584.34  24
  -7  -3  -7 48872.2 1925.60  46
  -7  -3  -7 48355.8 1838.77  65
   7   3   7 50788.9 1612.53  15
  -7   3  -7 50592.2 1813.09  64
   7  -3   7 51017.9 1716.17  14
  -7  -3  -7 50901.4 1841.61  55
  -7  -3  -7 49200.1 2035.70  64
  -7   3  -7 48915.4 2099.45  48
  -7  -3  -8 1245.06 368.606  46
  -7  -3  -8 1247.06 338.066  55
  -7   3  -8 848.970 317.503  45
   7   3   8 1614.02 291.852  15
   7  -3   8 1329.49 257.127  24
   7  -3   8 1150.99 269.846  14
  -7   3  -8 1784.19 353.836  40
  -7   3  -8 1473.04 347.675  64
   7  -3   8 1072.53 238.223  36
  -7  -3  -8 921.313 356.387  64
  -7  -3  -8 985.175 378.795  65
  -7   3  -8 1750.24 479.132  48
  -7  -3  -9 7843.44 612.376  46
  -7   3  -9 8931.95 614.369  45
  -7  -3  -9 7932.12 630.455  64
  -7  -3  -9 8786.09 634.443  65
   7  -3   9 9558.57 541.094  14
   7  -3   9 9064.38 569.048  31
   7   3   9 9123.73 562.123  26
  -7   3 -10 61.7545 88.1813  45
   7  -5 -15 13022.2 532.814  62
   7   5 -15 12499.4 555.515  70
   7   5 -14 1789.74 330.078  40
   7  -5 -14 2844.55 436.892  62
   7   5 -14 2810.16 430.792  35
   7  -5 -14 2535.49 402.229  57
  -7  -5  14 2385.44 351.295  16
  -7  -5  13 23804.7 1138.35  23
   7  -5 -13 22665.9 1123.76  57
  -7  -5  13 23519.5 1042.86  21
   7   5 -13 22999.0 1289.98  35
   7  -5 -13 23445.2 1139.41  62
  -7  -5  12 551.707 312.173  21
   7  -5 -12 368.525 355.806  57
   7   5 -12 618.168 338.931  40
   7   5 -12 797.950 374.589  35
   7  -5 -12-75.9388 434.633  62
   7  -5 -12 862.676 416.838  70
   7  -5 -12 0.00000 343.126  67
   7  -5 -12 1366.85 370.768  49
  -7  -5  11 34258.5 1477.60  22
   7  -5 -11 30872.4 1406.50  57
   7   5 -11 33356.0 1639.25  35
   7  -5 -11 34777.5 1583.90  70
   7   5 -11 29346.9 1417.71  68
   7  -5 -11 33165.4 1354.14  58
   7  -5 -11 32541.7 1326.40  49
  -7  -5  10 7890.80 819.717  22
   7  -5 -10 7601.78 1235.96  11
  -7  -5  10 7006.25 1112.42   6
   7   5 -10 8133.47 772.047  68
   7  -5 -10 8797.55 826.068  70
   7   5 -10 8075.79 817.462  35
  -7  -5  10 8042.49 711.250  32
  -7  -5  10 8520.62 1295.70   2
   7   5 -10 7775.52 1421.06  74
  -7  -5  10 8127.95 1421.02  73
   7   5 -10 8285.29 763.318  50
   7  -5 -10 8502.57 707.938  49
  -7   5  10 7244.77 1236.36   3
  -7   5  10 5134.28 1152.82   9
   7  -5  -9 13037.1 1671.19  11
  -7  -5   9 12430.2 1529.62   2
  -7  -5   9 14411.8 2166.20   1
   7  -5  -9 15168.9 986.353  70
   7   5  -9 12196.5 884.641  68
   7  -5  -9 12909.3 874.699  59
   7   5  -9 14242.1 980.616  35
  -7  -5   9 14783.0 976.637  32
  -7   5   9 13438.4 1616.60   3
   7   5  -9 11477.7 1708.45  74
  -7   5   9 13152.5 1692.97   9
  -7  -5   9 10165.2 1464.61  73
   7   5  -9 14077.7 957.006  50
   7  -5  -9 13797.9 846.460  49
  -7  -5   9 13154.2 1527.04   6
  -7   5   8 19004.3 1872.11   9
   7  -5  -8 18344.2 1670.85  71
  -7  -5   8 21487.4 2717.03   1
   7   5  -8 19127.7 2076.52  74
  -7  -5   8 21501.7 1844.85   6
  -7  -5   8 19250.1 1088.96  32
  -7  -5   8 19616.8 1142.27  30
   7   5  -8 20465.7 1908.73  12
  -7   5   8 19238.4 1791.05   3
   7  -5  -8 19792.4 1900.14  11
  -7  -5   8 18014.2 1841.73  73
   7  -5  -7 86662.9 3712.17  11
  -7  -5   7 81883.4 3723.44  73
   7  -5  -7 80457.7 3274.02  71
  -7   5   7 82691.7 3612.36   9
  -7   5   7 84886.1 3530.73   3
  -7  -5   7 84667.5 3518.24   6
  -7  -5   7 87942.7 5048.37   1
  -7  -5   7 79893.0 2218.78  30
   7   5  -7 88010.8 3700.00  12
   7   5  -7 78429.9 4046.40  74
   7  -5  -6 10914.5 1278.99  11
  -7  -5   6 11400.4 751.554  18
   7   5  -6 9376.48 1442.66  74
  -7  -5   6 9714.27 1264.03  73
  -7   5   6 10524.3 1248.73   9
   7  -5  -6 10300.8 1159.62  71
  -7  -5   6 12047.8 1895.14   1
  -7  -5   6 10060.2 808.394  30
  -7   5   6 10957.1 605.417  29
   7   5  -6 10558.0 1306.20  12
  -7  -5   6 8998.63 1115.87   6
  -7   5   6 11937.1 1282.31   3
   7  -5  -5 121222. 3961.08  11
  -7   5   5 122721. 3841.62   9
   7  -5  -5 123272. 3765.65  71
   7   5  -5 121831. 3895.67   5
   7   5  -5 120258. 5068.18  74
  -7  -5   5 122987. 4126.36  73
  -7  -5   5 124498. 5548.16   1
  -7  -5   5 115043. 2482.00  30
   7   5  -5 121658. 4175.35  12
   7  -5  -4 6916.06 982.807  11
  -7  -5   4 4357.28 591.228   7
   7  -5  -4 6432.83 892.608  71
  -7  -5   4 6692.89 684.852  71
  -7  -5   4 5452.26 564.094  30
   7   5  -4 5366.50 824.020   5
  -7   5   4 4939.57 768.998   9
   7   5  -4 6679.25 817.459  72
  -7  -5   4 2661.13 1162.84   1
   7   5  -4 7615.78 1086.97  12
  -7  -5   4 6401.52 933.432  73
   7  -5  -3 109090. 3676.46  11
  -7  -5   3 113303. 3597.78  73
  -7   5   3 109707. 3228.62   9
   7  -5  -3 114731. 3021.98   2
   7   5  -3 107264. 3438.89  72
  -7  -5   3 113779. 3256.93   7
   7  -5  -3 104793. 3440.85  71
   7   5  -3 106364. 3685.93  12
   7   5  -3 107838. 3469.27   5
  -7  -5   3 110722. 2764.61  71
  -7  -5   2 10097.7 1056.18  73
   7   5  -2 9678.19 1186.80  72
  -7  -5   2 10183.0 912.125  71
  -7   5   2 12239.7 1034.37   9
  -7   5   2 9875.42 1220.82   4
   7  -5  -2 13173.8 1203.27   2
  -7  -5   2 10907.5 1083.09   7
   7   5  -2 12208.3 832.456   3
   7   5  -2 11454.1 1205.78  12
  -7  -5   1 33649.0 1992.77   7
   7  -5  -1 33401.5 2011.54   6
   7   5  -1 30877.3 999.248  20
   7   5  -1 30474.3 1896.88   8
   7   5  -1 29792.9 2083.77  72
  -7  -5   1 29770.7 1662.16  71
  -7   5   1 31128.2 2155.61   4
   7  -5  -1 33043.3 1920.54   2
   7   5  -1 26361.3 1693.50  12
   7   5  -1 30623.9 1034.11  26
   7  -5   0 4059.42 406.810  24
   7  -5   0 3700.55 710.806   2
   7   5   0 3997.38 408.335  20
   7  -5   0 4413.37 816.647   6
   7   5   0 4548.81 898.909  72
  -7  -5   0 2822.51 594.089  71
   7  -5   0 3502.99 393.788  16
   7   5   0 2599.50 642.067   8
   7   5   0 3751.20 375.962  15
   7  -5   0 4449.10 424.870  14
  -7   5   0 4003.92 885.023   4
  -7  -5   0 3858.63 764.501   7
   7   5   0 3364.78 381.212  26
   7   5   0 3397.94 588.634  12
   7  -5   1 157331. 2576.51  24
   7  -5   1 163660. 4863.84   6
   7   5   1 151504. 5051.79  72
  -7  -5  -1 156726. 4515.28  71
   7  -5   1 148506. 2523.85  16
   7  -5   1 163262. 4725.90   2
   7   5   1 158004. 4782.81   8
   7   5   1 154217. 2401.03  15
  -7   5  -1 156201. 5129.07   4
   7  -5   1 149082. 2451.64  14
  -7  -5  -1 156940. 4814.61   7
   7   5   1 156579. 2535.61  26
   7  -5   2 605.440 455.495   2
   7  -5   2 247.468 248.191  24
   7   5   2 114.514 156.372  15
   7  -5   2-43.5129 358.446   6
  -7  -5  -2 630.313 309.039  71
   7  -5   2 199.013 220.642  16
   7   5   2-359.697 464.159   8
   7  -5   2 80.4582 234.602  14
  -7   5  -2-830.614 623.104   4
  -7   5  -2-315.164 624.219  13
  -7  -5  -2 177.142 381.293   7
   7   5   2-68.2511 557.053  72
   7   5   2 194.344 189.568  26
  -7  -5  -3 23457.3 2051.78  71
   7  -5   3 23625.1 1167.32  24
  -7  -5  -3 24004.1 1082.11  47
  -7  -5  -3 24560.5 1315.14  46
  -7   5  -3 23269.3 1157.38  45
   7  -5   3 22001.6 2044.26   2
  -7   5  -3 24482.1 1442.97  66
  -7   5  -3 24494.5 1247.87  41
   7   5   3 20588.0 2017.99  72
   7  -5   3 22425.6 1110.16  16
  -7  -5  -3 23668.8 1110.23  54
   7   5   3 23522.7 1048.81  15
  -7  -5  -3 24680.1 2108.03   7
  -7   5  -3 23956.1 2578.57  13
  -7  -5  -3 22638.9 1107.56  56
   7   5   3 21255.7 944.226  31
   7   5   3 22243.1 2010.20   8
   7  -5   3 24420.2 1191.13  14
   7   5   3 20994.0 1041.75  26
  -7   5  -3 22295.3 1139.92  48
[truncated: 560,653 more chars]
