# Supplementary material for: Crystal structure of the unusual coordination polymer catena-poly[[gold(I)-μ-1,2-bis­(di­phenyl­phosphino­thio­yl)ethane-κ2 S:S′] di­bromido­aurate(I)]
Source: Acta Crystallogr E Crystallogr Commun. 2020 Oct 20;76(Pt 11):1768–70. doi: 10.1107/S2056989020013675 (PMC7643243; doi:10.1107/S2056989020013675)
Supplement: Supplementary file 2 [file e-76-01768-Isup2.hkl]

data_I                                                                          
_shelx_title ' valenci in C2/c'                                                 
_shelx_refln_list_code          4                                               
_shelx_F_calc_maximum      786.39                                               
_exptl_crystal_F_000      1880.00                                               
_reflns_d_resolution_high  0.7947                                               
                                                                                
loop_                                                                           
 _space_group_symop_operation_xyz                                               
 'x, y, z'                                                                      
 '-x, y, -z+1/2'                                                                
 'x+1/2, y+1/2, z'                                                              
 '-x+1/2, y+1/2, -z+1/2'                                                        
 '-x, -y, -z'                                                                   
 'x, -y, z-1/2'                                                                 
 '-x+1/2, -y+1/2, -z'                                                           
 'x+1/2, -y+1/2, z-1/2'                                                         
                                                                                
_cell_length_a    21.4112                                                       
_cell_length_b    11.9708                                                       
_cell_length_c    13.7726                                                       
_cell_angle_alpha  90.000                                                       
_cell_angle_beta  128.316                                                       
_cell_angle_gamma  90.000                                                       
                                                                                
_shelx_F_squared_multiplier     1.000                                           
                                                                                
loop_                                                                           
 _refln_index_h                                                                 
 _refln_index_k                                                                 
 _refln_index_l                                                                 
 _refln_F_squared_calc                                                          
 _refln_F_squared_meas                                                          
 _refln_F_squared_sigma                                                         
 _refln_observed_status                                                         
   2   0   0     524066.81     502693.00      7921.06 o                         
   4   0   0     238152.69     217771.38      1880.42 o                         
   6   0   0     338906.53     325785.00      2371.98 o                         
   8   0   0     378415.44     368786.97      2871.70 o                         
  10   0   0     282157.50     278124.19      4335.74 o                         
  12   0   0     119200.83     116243.90      1728.91 o                         
  14   0   0      26915.21      27400.70       464.37 o                         
  16   0   0      37453.83      39493.98       636.13 o                         
  18   0   0      49672.46      50816.67       826.53 o                         
  20   0   0      32863.31      31318.47      1281.22 o                         
   1   1   0       2998.15       3717.09       107.67 o                         
   3   1   0      45911.69      45728.31       523.45 o                         
   5   1   0      46140.30      43858.07       447.70 o                         
   7   1   0        244.67        657.43        96.04 o                         
   9   1   0       6847.44       7507.09       238.95 o                         
  11   1   0       4501.18       4872.62       189.70 o                         
  13   1   0         92.88        199.15        68.78 o                         
  15   1   0       2329.78       2285.31       127.67 o                         
  17   1   0      11387.16      11518.00       250.15 o                         
  19   1   0       7541.72       7332.33       240.60 o                         
  21   1   0        873.46        874.26       164.95 o                         
   0   2   0      10980.06      10838.25       280.14 o                         
   2   2   0        232.55        453.33        57.99 o                         
   4   2   0       1793.05       2068.18        91.50 o                         
   6   2   0        410.74        350.92        77.60 o                         
   8   2   0        684.79        990.71       127.54 o                         
  10   2   0       4745.57       5051.89       180.97 o                         
  12   2   0          0.92        231.69        95.05 o                         
  14   2   0       4925.26       4746.77       160.21 o                         
  16   2   0         30.46         90.34        65.98 o                         
  18   2   0          0.49         63.26        81.60 o                         
  20   2   0       1949.35       1685.11       138.52 o                         
   1   3   0      48410.24      45746.78       427.07 o                         
   3   3   0      77383.79      77967.34       694.64 o                         
   5   3   0       7252.62       6456.33       215.42 o                         
   7   3   0       6222.63       5497.14       235.13 o                         
   9   3   0       7579.50       7075.70       193.24 o                         
  11   3   0       6205.80       5805.75       206.91 o                         
  13   3   0        664.02        481.41        81.42 o                         
  15   3   0        132.94         67.76        58.39 o                         
  17   3   0       1769.34       1701.47       113.87 o                         
  19   3   0         71.10        -25.71        84.47 o                         
   0   4   0     618408.56     601291.88      7279.62 o                         
   2   4   0     471339.66     451451.19      3197.68 o                         
   4   4   0     272361.66     259314.83      1912.82 o                         
   6   4   0     334389.78     333884.25      2531.84 o                         
   8   4   0     264793.97     250816.41      2420.44 o                         
  10   4   0     139456.84     136768.36      1032.65 o                         
  12   4   0      51627.80      53441.91       535.74 o                         
  14   4   0      51125.02      54651.66       551.28 o                         
  16   4   0      41079.26      42976.56       426.91 o                         
  18   4   0      40477.42      41087.25       722.04 o                         
  20   4   0      10849.57       9907.77       238.14 o                         
   1   5   0       1016.85        667.95        98.42 o                         
   3   5   0       7344.39       7059.21       223.75 o                         
   5   5   0       6822.67       6758.58       320.07 o                         
   7   5   0       3385.63       3836.64       137.85 o                         
   9   5   0       2575.66       2508.02       147.53 o                         
  11   5   0       1996.14       2209.82       110.74 o                         
  13   5   0        729.89        859.02       104.34 o                         
  15   5   0       9372.73       9224.72       221.83 o                         
  17   5   0       9159.35       9076.05       246.40 o                         
  19   5   0       2599.34       2488.37       163.38 o                         
   0   6   0       3034.59       3157.39       273.92 o                         
   2   6   0       1578.53       2044.02       156.55 o                         
   4   6   0          5.56         28.46        78.88 o                         
   6   6   0        307.15        377.58        80.01 o                         
   8   6   0       2950.00       3116.58       164.69 o                         
  10   6   0        316.27        301.24        81.62 o                         
  12   6   0        983.47       1200.39       103.04 o                         
  14   6   0         28.91        141.76        92.38 o                         
  16   6   0         97.88         76.86        78.71 o                         
  18   6   0        202.25        150.71        62.24 o                         
   1   7   0      24463.11      23989.46       357.97 o                         
   3   7   0      31509.23      30890.34       365.54 o                         
   5   7   0      35655.32      34871.72       445.48 o                         
   7   7   0      10940.68      10546.68       330.99 o                         
   9   7   0       3438.90       3361.85       131.38 o                         
  11   7   0       7555.52       7756.03       216.85 o                         
  13   7   0       2884.16       2997.59       126.91 o                         
  15   7   0       2325.29       2395.00       129.67 o                         
  17   7   0         32.64         67.72        81.96 o                         
   0   8   0     313546.00     322869.19      2816.65 o                         
   2   8   0     219128.91     228159.27      1517.20 o                         
   4   8   0     153778.05     159751.33      1301.52 o                         
   6   8   0     131497.30     132753.70       891.85 o                         
   8   8   0     134821.88     138067.08      1069.97 o                         
  10   8   0      84612.49      87726.30       784.80 o                         
  12   8   0      43325.23      44690.20       457.57 o                         
  14   8   0      27086.13      26795.03       439.17 o                         
  16   8   0      27301.45      27628.06       462.54 o                         
   1   9   0        192.07        372.28        81.72 o                         
   3   9   0        258.31        175.89        72.05 o                         
   5   9   0       1955.65       1850.64       138.92 o                         
   7   9   0       7598.76       8227.78       220.00 o                         
   9   9   0       5950.60       6297.26       225.40 o                         
  11   9   0       2064.51       2059.86       121.25 o                         
  13   9   0       4148.27       3808.05       144.23 o                         
  15   9   0       7964.55       7499.35       218.02 o                         
   0  10   0       3271.75       3511.57       178.69 o                         
   2  10   0       1446.68       1162.11       129.84 o                         
   4  10   0        480.23        490.91       100.93 o                         
   6  10   0         48.60        159.08        78.21 o                         
   8  10   0        266.46        243.03        81.94 o                         
  10  10   0       3503.74       3440.26       160.93 o                         
  12  10   0       5814.58       5474.67       172.05 o                         
  14  10   0        166.33        201.86        84.87 o                         
   1  11   0       3342.99       3145.32       137.83 o                         
   3  11   0      31656.69      32135.62       438.29 o                         
   5  11   0      20380.30      20790.74       357.83 o                         
   7  11   0       5687.51       5910.89       206.52 o                         
   9  11   0       3596.56       3653.45       171.83 o                         
  11  11   0       1104.66       1382.41        99.53 o                         
  13  11   0       5366.89       5171.89       150.33 o                         
   0  12   0     136821.44     145725.27      1464.94 o                         
   2  12   0     108450.50     112347.34       853.72 o                         
   4  12   0      49417.31      51517.85       534.01 o                         
   6  12   0      69925.19      69984.27       876.05 o                         
   8  12   0      68164.44      70688.83       815.22 o                         
  10  12   0      56866.61      58997.23       622.20 o                         
  12  12   0      23935.08      21702.49       342.72 o                         
   1  13   0      10795.29      10730.79       300.98 o                         
   3  13   0        950.99        932.69        94.84 o                         
   5  13   0        473.55        538.49        99.33 o                         
   7  13   0       4401.62       4522.28       183.99 o                         
   9  13   0      19843.04      19359.51       299.81 o                         
   0  14   0       2374.91       2313.68       182.25 o                         
   2  14   0        386.81        454.64        92.54 o                         
   4  14   0       2183.46       1930.66       113.24 o                         
   6  14   0       2947.44       2701.98       111.00 o                         
   1  15   0      10587.10      10029.31       386.62 o                         
 -21   1   1      10164.18       9587.53       247.69 o                         
 -19   1   1      19087.34      19142.77       381.14 o                         
 -17   1   1      27133.43      27589.44       374.03 o                         
 -15   1   1       8292.21       8152.23       191.31 o                         
 -13   1   1      13970.48      13176.48       318.42 o                         
 -11   1   1      56344.49      55649.10       591.08 o                         
  -9   1   1      75644.95      73020.22       711.96 o                         
  -7   1   1      67757.82      65795.78       720.79 o                         
  -5   1   1     198177.36     196104.30      2242.82 o                         
  -3   1   1     140674.48     140124.88      1798.21 o                         
  -1   1   1     153579.44     147566.80       902.78 o                         
   1   1   1     231987.73     229376.72      1793.05 o                         
   3   1   1     422163.75     409821.16      2935.35 o                         
   5   1   1     257295.30     247842.77      1566.15 o                         
   7   1   1     181746.02     172602.17      1925.42 o                         
   9   1   1     128230.08     122331.45      1484.52 o                         
  11   1   1      66177.47      64994.59       939.03 o                         
  13   1   1      70446.11      70946.55       685.45 o                         
  15   1   1      44354.17      46217.45       488.32 o                         
  17   1   1      32257.98      33774.99       400.53 o                         
  19   1   1      10013.71      10036.26       228.09 o                         
 -20   2   1        560.72        641.94        98.35 o                         
 -18   2   1      10988.17      11055.70       277.44 o                         
 -16   2   1       3986.55       4322.41       140.11 o                         
 -14   2   1       2671.26       2717.10       109.46 o                         
 -12   2   1       8815.95       8827.86       266.45 o                         
 -10   2   1      38380.12      39334.63       446.29 o                         
  -8   2   1       2385.33       2436.81       165.05 o                         
  -6   2   1        601.47        374.55        87.86 o                         
  -4   2   1        335.10        705.44        82.67 o                         
  -2   2   1      19572.03      18388.52       258.96 o                         
   0   2   1         83.65        154.42        49.53 o                         
   2   2   1      54066.10      53239.70       618.33 o                         
   4   2   1      84749.07      85211.04       977.87 o                         
   6   2   1      17210.52      15838.87       316.17 o                         
   8   2   1      15165.47      13725.17       300.10 o                         
  10   2   1      17055.22      15266.87       337.99 o                         
  12   2   1       5508.23       5208.85       141.57 o                         
  14   2   1        439.70        560.68        85.49 o                         
  16   2   1        251.08        189.52        70.07 o                         
  18   2   1        323.47        446.51        89.54 o                         
 -21   3   1       6546.08       6011.18       203.95 o                         
 -19   3   1      15094.45      15471.75       313.11 o                         
 -17   3   1      25461.86      27205.69       381.29 o                         
 -15   3   1       6656.68       7000.75       187.30 o                         
 -13   3   1       9230.08       9785.36       221.74 o                         
 -11   3   1      44339.11      43669.96       574.97 o                         
  -9   3   1      33965.88      31403.55       490.03 o                         
  -7   3   1      71723.45      70047.67       951.43 o                         
  -5   3   1      96748.46      92010.33      1072.93 o                         
  -3   3   1     131518.67     126136.79       795.10 o                         
  -1   3   1     270341.47     265065.59      1904.35 o                         
   1   3   1     228163.22     221389.09       922.43 o                         
   3   3   1     190538.92     184803.88      1650.63 o                         
   5   3   1     188246.28     186117.48      1032.08 o                         
   7   3   1     181655.42     178885.19      1589.52 o                         
   9   3   1     101880.83     100091.93       805.91 o                         
  11   3   1      78665.52      80156.99       666.93 o                         
  13   3   1      70345.05      73363.65       565.70 o                         
  15   3   1      34204.10      35822.25       371.14 o                         
  17   3   1      19412.08      19833.07       345.49 o                         
  19   3   1       8093.75       8411.50       247.89 o                         
 -20   4   1       1655.17       1619.05       108.34 o                         
 -18   4   1       4207.18       4233.98       178.13 o                         
 -16   4   1       3802.30       4137.92       154.98 o                         
 -14   4   1        144.35        233.54       131.65 o                         
 -12   4   1        588.47        513.49       137.62 o                         
 -10   4   1       8891.32       8179.37       224.98 o                         
  -8   4   1       8545.47       8243.31       370.10 o                         
  -6   4   1      13435.81      13622.11       350.86 o                         
  -4   4   1       3860.11       3261.09       131.02 o                         
  -2   4   1         59.07        150.20        78.86 o                         
   0   4   1       2169.83       1964.96       124.07 o                         
   2   4   1      17308.31      16638.11       278.96 o                         
   4   4   1       3290.41       2989.61       173.26 o                         
   6   4   1       9978.74      10943.49       392.95 o                         
   8   4   1       1313.77       1662.34       110.65 o                         
  10   4   1       4122.25       3800.45       195.34 o                         
  12   4   1       7751.09       8018.14       213.07 o                         
  14   4   1       3514.46       3450.34       141.59 o                         
  16   4   1       1915.32       1862.49       108.69 o                         
  18   4   1        421.15        355.96        81.82 o                         
 -19   5   1      16006.04      16092.98       297.06 o                         
 -17   5   1      11088.91      11575.13       270.98 o                         
 -15   5   1      13860.76      14438.31       288.41 o                         
 -13   5   1      50001.30      50815.69       540.66 o                         
 -11   5   1      53339.71      50964.30       872.12 o                         
  -9   5   1      33691.73      31582.64       436.81 o                         
  -7   5   1      33984.27      31181.16       508.28 o                         
  -5   5   1     130770.89     132280.64      1073.51 o                         
  -3   5   1     196477.08     194146.09      1166.99 o                         
  -1   5   1     212746.03     207841.95      1735.80 o                         
   1   5   1     128011.20     124298.35      1051.14 o                         
   3   5   1     123045.14     123007.95      1186.50 o                         
   5   5   1     174156.78     167287.44      1949.52 o                         
   7   5   1     163040.88     156345.19      1196.31 o                         
   9   5   1     117920.70     116455.58      1003.10 o                         
  11   5   1      52880.52      54494.94       488.70 o                         
  13   5   1      36169.45      37117.35       452.16 o                         
  15   5   1      33749.88      35021.53       385.60 o                         
  17   5   1      34325.95      33611.79       618.44 o                         
 -20   6   1       3642.10       3535.63       279.31 o                         
 -18   6   1       3963.79       3815.69       163.22 o                         
 -16   6   1         54.48         35.76        76.95 o                         
 -14   6   1       5792.44       5710.74       219.48 o                         
 -12   6   1      38933.24      40982.28       442.09 o                         
 -10   6   1      15391.75      15190.54       438.56 o                         
  -8   6   1         90.62        116.01        72.21 o                         
  -6   6   1       2483.13       2169.15       119.89 o                         
  -4   6   1       2317.88       2710.81       164.03 o                         
  -2   6   1       3796.34       4113.71       218.87 o                         
   0   6   1       4710.80       3969.80       216.62 o                         
   2   6   1      56533.21      57248.90       700.29 o                         
   4   6   1      35978.78      32910.30       385.73 o                         
   6   6   1       3301.56       2927.15       144.80 o                         
   8   6   1        764.87        633.63       137.36 o                         
  10   6   1      11785.96      11751.81       224.79 o                         
  12   6   1      18617.59      18229.78       291.82 o                         
  14   6   1       1835.74       1877.61       116.26 o                         
  16   6   1       1901.65       1477.56       116.02 o                         
  18   6   1        508.88        289.45        66.96 o                         
 -19   7   1       9813.25       8968.99       236.21 o                         
 -17   7   1       3260.57       3187.42       155.84 o                         
 -15   7   1       3883.60       3701.62       170.42 o                         
 -13   7   1      16161.73      15839.41       304.23 o                         
 -11   7   1      49576.34      50968.22       638.87 o                         
  -9   7   1      26199.98      26053.23       368.38 o                         
  -7   7   1      11875.08      11495.62       299.59 o                         
  -5   7   1      25126.29      24905.06       410.98 o                         
  -3   7   1     154628.98     162716.47      1124.14 o                         
  -1   7   1     172294.33     176648.52      1194.23 o                         
   1   7   1      76461.69      75419.62       623.49 o                         
   3   7   1      62600.28      61483.29       636.58 o                         
   5   7   1     119036.57     117139.59      1356.52 o                         
   7   7   1     174568.17     176217.56      1282.17 o                         
   9   7   1      93385.27      92206.34       843.78 o                         
  11   7   1      17314.84      17686.45       277.13 o                         
  13   7   1      13234.54      13321.07       245.83 o                         
  15   7   1      35556.70      36468.10       425.25 o                         
  17   7   1      24502.75      22295.70       645.77 o                         
 -18   8   1       2048.72       1812.45       127.58 o                         
 -16   8   1       2505.28       2395.38       176.33 o                         
 -14   8   1      10271.95      10269.76       243.84 o                         
 -12   8   1      23938.08      25345.69       397.79 o                         
 -10   8   1      20317.34      20670.42       379.32 o                         
  -8   8   1       8662.24       9589.31       286.61 o                         
  -6   8   1       1687.32       1932.43       165.31 o                         
  -4   8   1      32675.32      33583.63       407.14 o                         
  -2   8   1      46983.03      48169.09       575.53 o                         
   0   8   1       6431.02       5958.81       188.70 o                         
   2   8   1       1895.90       1950.88       159.29 o                         
   4   8   1       3937.68       3508.26       197.31 o                         
   6   8   1      16742.56      16598.47       258.16 o                         
   8   8   1      23270.85      23386.97       322.69 o                         
  10   8   1       5537.47       5409.74       182.94 o                         
  12   8   1        101.51         85.26        76.11 o                         
  14   8   1       5196.55       5025.23       180.07 o                         
  16   8   1      12935.82      12384.13       260.78 o                         
 -17   9   1      20287.60      19296.18       362.90 o                         
 -15   9   1       9890.20       9556.71       272.49 o                         
 -13   9   1       8175.76       8247.41       213.67 o                         
 -11   9   1      18849.07      19740.13       359.15 o                         
  -9   9   1      37342.33      39582.55       530.95 o                         
  -7   9   1      66373.80      67180.38       581.29 o                         
  -5   9   1      55442.62      56877.05       514.82 o                         
  -3   9   1      36776.10      38053.91       409.67 o                         
  -1   9   1      52863.35      55255.74       452.63 o                         
   1   9   1      99088.35     102164.36       642.31 o                         
   3   9   1     114186.89     116733.80       855.18 o                         
   5   9   1      82050.01      83881.77       689.17 o                         
   7   9   1      53073.00      53476.05       473.96 o                         
   9   9   1      37999.54      39059.73       445.97 o                         
  11   9   1      47230.28      48201.44       479.55 o                         
  13   9   1      43085.92      43368.68       483.42 o                         
  15   9   1      25006.71      24064.23       482.68 o                         
 -16  10   1       2827.88       2544.50       122.21 o                         
 -14  10   1        273.72        215.44        74.25 o                         
 -12  10   1       2620.78       2616.00       135.41 o                         
 -10  10   1      11833.76      12631.15       321.72 o                         
  -8  10   1       3139.38       3535.47       157.51 o                         
  -6  10   1        181.47        267.72        87.46 o                         
  -4  10   1         87.13        161.23        76.46 o                         
  -2  10   1        751.56        625.54       113.44 o                         
   0  10   1       5817.15       5921.32       178.21 o                         
   2  10   1       1467.68       1366.02       204.23 o                         
   4  10   1       6361.72       6678.25       216.39 o                         
   6  10   1       5325.08       5619.26       181.75 o                         
   8  10   1       7454.37       8077.50       203.23 o                         
  10  10   1       1850.05       1758.81        98.00 o                         
  12  10   1       2060.34       2131.87       104.93 o                         
  14  10   1         28.65        -58.70        80.39 o                         
 -15  11   1       2207.71       2038.39       150.31 o                         
 -13  11   1       2359.80       2325.83       127.29 o                         
 -11  11   1      13686.04      13253.54       268.64 o                         
  -9  11   1      16089.40      16421.10       363.82 o                         
  -7  11   1      12001.72      12023.92       287.78 o                         
  -5  11   1       7344.56       7189.02       224.71 o                         
  -3  11   1      49943.71      51414.21       493.85 o                         
  -1  11   1      61950.13      65019.92       559.31 o                         
   1  11   1      41938.52      42067.79       492.11 o                         
   3  11   1      46437.21      49438.89       601.92 o                         
   5  11   1      35528.96      36774.95       464.14 o                         
   7  11   1      50013.65      52127.99       737.52 o                         
   9  11   1      41804.35      44334.59       530.14 o                         
  11  11   1      15655.40      15377.93       266.83 o                         
  13  11   1      14404.00      12559.35       249.39 o                         
 -12  12   1       6957.80       6800.81       185.18 o                         
 -10  12   1      22405.06      23061.68       363.10 o                         
  -8  12   1      26096.84      26905.07       662.30 o                         
  -6  12   1      11154.56      11513.75       289.39 o                         
  -4  12   1      11280.56      11703.50       280.76 o                         
  -2  12   1      19542.27      19850.39       328.20 o                         
   0  12   1      14833.61      14865.48       285.62 o                         
   2  12   1       9269.00       9047.39       226.50 o                         
   4  12   1       9691.84       9942.92       240.20 o                         
   6  12   1      14399.08      14513.35       346.75 o                         
   8  12   1       8072.66       8510.85       290.83 o                         
  10  12   1       6728.00       6943.68       194.40 o                         
 -11  13   1      16304.95      14624.64       364.90 o                         
  -9  13   1      12306.91      12294.55       349.99 o                         
  -7  13   1      11753.42      11730.61       279.88 o                         
  -5  13   1      26061.23      26331.75       416.50 o                         
  -3  13   1      32422.51      32883.55       392.58 o                         
  -1  13   1      30624.90      31202.04       496.93 o                         
   1  13   1      39331.44      40221.08       481.84 o                         
   3  13   1      20572.37      21889.00       326.90 o                         
   5  13   1      27941.26      28457.67       431.26 o                         
   7  13   1      33862.96      34950.13       441.75 o                         
   9  13   1      24839.74      23370.63       286.17 o                         
  -8  14   1        679.46        644.83        69.26 o                         
  -6  14   1         16.09        -51.76        51.76 o                         
  -4  14   1        199.33        154.13        74.39 o                         
  -2  14   1         79.74        139.82       102.95 o                         
   0  14   1        463.99        448.13        86.35 o                         
   2  14   1       2127.33       1940.34       106.11 o                         
   4  14   1       1830.19       1680.41        89.52 o                         
   6  14   1        194.72        111.93        75.92 o                         
  -1  15   1      20886.54      18944.22       527.51 o                         
 -22   0   2      47879.93      45898.35      1102.26 o                         
 -20   0   2      37910.16      38150.72       795.30 o                         
 -18   0   2      29965.95      29192.64       668.46 o                         
 -16   0   2      53757.28      54389.48       754.71 o                         
 -14   0   2     115944.34     115551.98      1587.83 o                         
 -12   0   2      77722.77      74935.59       859.36 o                         
 -10   0   2      18877.72      17763.31       521.15 o                         
  -8   0   2      18986.56      15876.66       481.26 o                         
  -6   0   2      75943.69      70530.49       657.50 o                         
  -4   0   2     418886.78     409865.03      4628.60 o                         
  -2   0   2     178725.06     184204.11      2349.71 o                         
   0   0   2     136443.08     133431.14      1259.38 o                         
   2   0   2      37476.07      32700.14      1190.26 o                         
   4   0   2     321235.62     311041.41      2274.83 o                         
   6   0   2     531262.81     533447.94     11941.69 o                         
   8   0   2     199098.08     192251.00      3839.75 o                         
  10   0   2      64389.72      65586.18      1261.09 o                         
  12   0   2     180788.64     184826.14      2643.57 o                         
  14   0   2     112057.14     117701.30      1136.05 o                         
  16   0   2      88094.35      92856.84      1698.65 o                         
  18   0   2      26766.90      27450.22       668.16 o                         
 -21   1   2        159.73        171.70        83.55 o                         
 -19   1   2       2073.13       2145.54       141.66 o                         
 -17   1   2         33.69        121.92        74.16 o                         
 -15   1   2       6515.78       6834.66       165.27 o                         
 -13   1   2      14426.74      14258.05       296.19 o                         
 -11   1   2      15387.97      15610.10       310.73 o                         
  -9   1   2        431.11        588.46        84.13 o                         
  -7   1   2      11591.89      11288.24       250.33 o                         
  -5   1   2      94294.80      99824.78      1234.93 o                         
  -3   1   2      13618.99      14835.23       172.65 o                         
  -1   1   2         38.00        130.21        46.23 o                         
   1   1   2      40988.97      42947.53       555.16 o                         
   3   1   2         30.54        136.17        72.89 o                         
   5   1   2      13643.78      15539.00       368.52 o                         
   7   1   2       4647.33       4206.35       203.23 o                         
   9   1   2      32267.70      31638.76       463.79 o                         
  11   1   2      22837.92      22149.59       322.93 o                         
  13   1   2        323.81        420.19        79.92 o                         
  15   1   2         31.63         31.11        60.00 o                         
  17   1   2       1042.75       1112.30        94.84 o                         
  19   1   2       3071.67       3057.10       271.15 o                         
 -22   2   2        103.63        169.96        82.31 o                         
 -20   2   2        352.08        398.97        82.26 o                         
 -18   2   2       1894.94       2089.44       137.66 o                         
 -16   2   2       1008.38        941.81        93.83 o                         
 -14   2   2         27.53        104.65       126.22 o                         
 -12   2   2        194.51        189.57        94.08 o                         
 -10   2   2       4748.60       4978.84       242.25 o                         
  -8   2   2       1336.68       1588.42       133.41 o                         
  -6   2   2       7083.51       8096.14       249.33 o                         
  -4   2   2      23145.46      23917.34       259.06 o                         
  -2   2   2      50685.87      51724.77       632.38 o                         
   0   2   2      13057.11      12697.65       210.94 o                         
   2   2   2       2917.81       3363.45       118.29 o                         
   4   2   2       1409.91       1472.59       140.35 o                         
   6   2   2        406.87        665.82       121.50 o                         
   8   2   2       2553.02       2661.58       142.73 o                         
  10   2   2       6354.25       5923.46       190.58 o                         
  12   2   2          2.40         -6.16       106.87 o                         
  14   2   2        384.17        444.33        64.48 o                         
  16   2   2        948.18        785.01        82.98 o                         
  18   2   2       1284.01       1220.77       103.89 o                         
 -21   3   2        203.19        335.74        77.27 o                         
 -19   3   2       2126.04       2074.16       141.42 o                         
 -17   3   2       3076.19       3175.20       146.39 o                         
 -15   3   2       1416.35       1353.83        99.80 o                         
 -13   3   2       4828.83       4791.23       211.11 o                         
 -11   3   2      15425.98      15127.33       340.34 o                         
  -9   3   2       9992.87      10405.19       345.98 o                         
  -7   3   2        408.84        531.12       104.28 o                         
  -5   3   2      15151.77      16602.77       319.13 o                         
  -3   3   2        518.74        748.07        91.57 o                         
  -1   3   2      10767.86      11324.83       223.97 o                         
   1   3   2       1396.98       1152.12       137.75 o                         
   3   3   2       1708.82       1450.90        98.51 o                         
   5   3   2       2704.79       2266.08       155.44 o                         
   7   3   2       8092.20       7443.49       243.16 o                         
   9   3   2      14946.90      14721.98       354.21 o                         
  11   3   2       1922.57       1511.09       120.91 o                         
  13   3   2       3099.77       3214.35       133.09 o                         
  15   3   2       5627.98       5730.55       150.20 o                         
  17   3   2       1571.69       1648.38       117.18 o                         
 -20   4   2      50046.32      49846.62       624.20 o                         
 -18   4   2      44606.92      45844.41       534.40 o                         
 -16   4   2      20600.98      21845.86       421.20 o                         
 -14   4   2      52227.14      52548.11       573.34 o                         
 -12   4   2      96256.17      92995.79      1264.54 o                         
 -10   4   2      93153.69      91777.75      1047.57 o                         
  -8   4   2      33104.83      30185.10       727.75 o                         
  -6   4   2      46675.30      43604.62      1039.86 o                         
  -4   4   2     109071.19     106978.54       707.15 o                         
  -2   4   2     271526.50     275308.75      1702.89 o                         
   0   4   2     154602.91     151624.86      1005.98 o                         
   2   4   2     180080.92     176865.19      1526.50 o                         
   4   4   2     223719.81     222231.14      1605.49 o                         
   6   4   2     279261.09     271720.66      2320.13 o                         
   8   4   2     174286.59     170637.84      1936.26 o                         
  10   4   2     133427.03     134584.86      1186.67 o                         
  12   4   2     133913.03     137764.58       971.73 o                         
  14   4   2     106551.07     109893.73       724.40 o                         
  16   4   2      52325.68      52602.43       613.09 o                         
  18   4   2      34372.11      31840.62       503.24 o                         
 -21   5   2       3493.90       3120.82       145.71 o                         
 -19   5   2       1521.57       1488.56       111.27 o                         
 -17   5   2        172.62        252.57        96.54 o                         
 -15   5   2       4833.53       4884.20       196.06 o                         
 -13   5   2      14112.40      14006.35       248.71 o                         
 -11   5   2      43476.32      42647.43       692.88 o                         
  -9   5   2      30206.98      29893.49       511.41 o                         
  -7   5   2      11983.86      11386.71       381.12 o                         
  -5   5   2      34341.75      34911.21       505.90 o                         
  -3   5   2      57316.65      60427.94       740.04 o                         
  -1   5   2      18286.46      18355.09       386.03 o                         
   1   5   2       2193.34       2030.22       173.11 o                         
   3   5   2         52.52         46.06        90.42 o                         
   5   5   2       2131.38       2099.75       127.89 o                         
   7   5   2         70.81        118.44        80.70 o                         
   9   5   2       3027.10       2861.01       116.71 o                         
  11   5   2        696.98        642.39        75.50 o                         
  13   5   2         29.77         74.18        67.77 o                         
  15   5   2         32.65        -54.47        59.24 o                         
  17   5   2        713.71        854.67        99.64 o                         
 -20   6   2        130.71         29.22        93.36 o                         
 -18   6   2         81.04         88.09        79.93 o                         
 -16   6   2        550.60        508.29        93.38 o                         
 -14   6   2        855.60        846.35       105.98 o                         
 -12   6   2        424.72        329.68        96.36 o                         
 -10   6   2       1667.94       1812.46       158.25 o                         
  -8   6   2       1445.12       1351.93       100.44 o                         
  -6   6   2        493.35        289.95        72.13 o                         
  -4   6   2       1443.36       1237.59       165.21 o                         
  -2   6   2        256.20        238.48        98.23 o                         
   0   6   2       6697.31       7025.65       314.24 o                         
   2   6   2        672.35       1009.63        97.40 o                         
   4   6   2        580.06        778.15        94.13 o                         
   6   6   2          1.85         96.88       122.18 o                         
   8   6   2        756.14        852.27        80.35 o                         
  10   6   2       1016.82        951.31        88.01 o                         
  12   6   2         35.33        -43.55        73.45 o                         
  14   6   2         22.01        129.38        76.86 o                         
  16   6   2       1013.77        991.98        90.30 o                         
 -19   7   2       1128.60        849.54        88.30 o                         
 -17   7   2        960.66        942.45       119.05 o                         
 -15   7   2        920.89        791.45       100.49 o                         
 -13   7   2        525.33        514.73        98.40 o                         
 -11   7   2        550.84        565.64        85.81 o                         
  -9   7   2        147.41        117.43       173.37 o                         
  -7   7   2         63.20        400.63       132.43 o                         
  -5   7   2        781.95        863.33        77.29 o                         
  -3   7   2        613.17        852.18        90.23 o                         
  -1   7   2        912.55        656.52        83.48 o                         
   1   7   2      11969.45      11979.81       244.35 o                         
   3   7   2       3931.71       3574.99       167.69 o                         
   5   7   2       2008.07       1866.08       128.67 o                         
   7   7   2       7297.09       7372.60       165.27 o                         
   9   7   2      13390.33      13747.38       238.12 o                         
  11   7   2      12473.47      12450.77       229.95 o                         
  13   7   2       2159.36       2360.18       137.76 o                         
  15   7   2       2619.73       2406.76       113.71 o                         
 -18   8   2      25353.70      24895.38       424.02 o                         
 -16   8   2      20802.34      21544.30       486.12 o                         
 -14   8   2      37695.75      38878.11       512.75 o                         
 -12   8   2      60481.08      63653.32       647.00 o                         
 -10   8   2      27156.59      28222.62       371.52 o                         
  -8   8   2      33244.24      34938.45       363.12 o                         
  -6   8   2      35169.65      35273.39       469.38 o                         
  -4   8   2     108594.81     112983.35       985.14 o                         
  -2   8   2     102324.22     104958.12       888.40 o                         
   0   8   2      71848.62      72295.73       814.50 o                         
   2   8   2      79719.55      78983.98      1063.56 o                         
   4   8   2     147336.81     147939.12      1195.17 o                         
   6   8   2     159200.25     162213.38      1183.12 o                         
   8   8   2     100448.87     103164.51       678.84 o                         
  10   8   2      84568.36      86053.59       715.61 o                         
  12   8   2      84819.25      86037.92      1033.24 o                         
  14   8   2      58910.98      58980.99      1183.67 o                         
 -17   9   2       1187.76       1266.12       119.44 o                         
 -15   9   2       5443.32       5385.21       214.30 o                         
 -13   9   2      24092.23      25677.44       439.21 o                         
 -11   9   2      34591.73      37097.21       512.52 o                         
  -9   9   2      22976.78      24310.34       367.37 o                         
  -7   9   2      30081.13      31087.18       468.72 o                         
  -5   9   2      20132.27      20835.13       270.01 o                         
  -3   9   2      47731.54      50552.21       396.07 o                         
  -1   9   2      37234.65      38852.43       431.45 o                         
   1   9   2       3296.12       2941.08       122.35 o                         
   3   9   2       3637.18       3402.04       125.82 o                         
   5   9   2       9874.26      10061.60       219.68 o                         
   7   9   2        457.11        369.16        80.42 o                         
   9   9   2        522.25        551.98        78.06 o                         
  11   9   2        145.13        110.56        71.12 o                         
  13   9   2       1472.56       1378.07        97.68 o                         
 -16  10   2       2043.42       2049.26       114.71 o                         
 -14  10   2        996.63        934.75        95.72 o                         
 -12  10   2          4.45        -92.82        93.00 o                         
 -10  10   2        221.72        210.04        99.01 o                         
  -8  10   2        249.74        251.99        99.44 o                         
  -6  10   2       6679.40       6792.51       191.11 o                         
  -4  10   2       2075.72       2229.90       104.78 o                         
  -2  10   2        388.39        364.74       100.81 o                         
   0  10   2         17.43         22.05        95.33 o                         
   2  10   2        405.10        506.41       105.57 o                         
   4  10   2        256.75        532.57        88.28 o                         
   6  10   2        552.65        523.47        90.38 o                         
   8  10   2         76.14         99.11        70.54 o                         
  10  10   2        643.12        668.94        72.05 o                         
  12  10   2        340.17        362.56        81.20 o                         
 -15  11   2        159.12        306.03        84.54 o                         
 -13  11   2        265.78        318.71        74.61 o                         
 -11  11   2       3329.91       3451.24       191.91 o                         
  -9  11   2       4712.48       4520.07       197.82 o                         
  -7  11   2       1586.74       1524.44       133.12 o                         
  -5  11   2        421.59        385.56        88.51 o                         
  -3  11   2       1057.66       1026.83        95.82 o                         
  -1  11   2       7653.28       7459.52       218.10 o                         
   1  11   2      11720.25      11786.34       281.44 o                         
   3  11   2      11444.90      11762.17       303.08 o                         
   5  11   2        862.15       1118.27       117.48 o                         
   7  11   2       3621.63       3910.72       157.11 o                         
   9  11   2      25744.64      25602.84       495.25 o                         
  11  11   2       9855.46       9827.59       243.56 o                         
 -14  12   2      24091.36      21285.12       321.07 o                         
 -12  12   2      21834.31      21496.00       494.58 o                         
 -10  12   2       9537.93       9286.65       262.00 o                         
  -8  12   2       9911.94       9396.92       233.27 o                         
  -6  12   2      29837.47      30311.93       463.49 o                         
  -4  12   2      39511.11      40687.67       511.55 o                         
  -2  12   2      31713.19      33267.69       417.64 o                         
   0  12   2      14935.18      15636.55       280.56 o                         
   2  12   2      38945.44      40553.02       508.33 o                         
   4  12   2      75665.27      77666.10      1020.95 o                         
   6  12   2      78883.02      81989.86       745.08 o                         
   8  12   2      24234.11      25901.12       433.23 o                         
  10  12   2      23645.80      22533.89       343.76 o                         
 -11  13   2      12164.85      11513.86       219.61 o                         
  -9  13   2       7010.92       6845.15       291.78 o                         
  -7  13   2      13442.43      13648.66       349.37 o                         
  -5  13   2      36803.76      37358.57       485.97 o                         
  -3  13   2      35548.36      37524.43       902.14 o                         
  -1  13   2       5609.27       5341.76       189.17 o                         
   1  13   2        655.07        677.59        87.49 o                         
   3  13   2       7797.95       8072.33       188.31 o                         
   5  13   2      13736.23      13887.05       286.84 o                         
   7  13   2       2952.13       2922.59       125.77 o                         
  -8  14   2       3385.87       2758.50       106.97 o                         
  -6  14   2        197.94         87.85        78.38 o                         
  -4  14   2        158.22        171.69        94.08 o                         
  -2  14   2        442.22        421.25        99.97 o                         
   0  14   2       7579.07       7068.05       188.45 o                         
   2  14   2        861.98        728.85        71.69 o                         
   4  14   2        621.58        371.35        88.05 o                         
 -23   1   3      35503.78      35379.06       556.17 o                         
 -21   1   3      37315.82      39634.26       998.76 o                         
 -19   1   3      40968.14      41871.21       548.79 o                         
 -17   1   3      41846.50      43115.66       537.08 o                         
 -15   1   3      70778.53      71171.58       639.80 o                         
 -13   1   3      82990.24      81871.71       613.87 o                         
 -11   1   3     101718.99     106621.87      1071.22 o                         
  -9   1   3      36891.50      37853.67       464.44 o                         
  -7   1   3      31897.89      30706.70       343.86 o                         
  -5   1   3     153361.14     154598.06      1017.70 o                         
  -3   1   3      12355.44      11429.85       192.76 o                         
  -1   1   3      34468.68      32581.08       295.77 o                         
   1   1   3     126622.56     128198.71       695.55 o                         
   3   1   3      93323.70      93825.54      1155.60 o                         
   5   1   3      29044.62      26590.87       636.34 o                         
   7   1   3      51308.55      50194.61       681.96 o                         
   9   1   3      52013.59      52885.53       631.93 o                         
  11   1   3      58584.04      59740.69       705.02 o                         
  13   1   3      50981.40      52441.54       490.30 o                         
  15   1   3      26763.60      27684.67       511.37 o                         
  17   1   3      16881.35      16813.00       306.46 o                         
 -22   2   3         40.83         99.25        76.73 o                         
 -20   2   3       7186.87       7118.27       240.45 o                         
 -18   2   3       6966.08       6797.34       241.98 o                         
 -16   2   3       1408.07       1090.76       149.15 o                         
 -14   2   3       2062.57       2115.59       148.07 o                         
 -12   2   3       4624.15       4952.83       189.10 o                         
 -10   2   3       1472.15       1520.94       142.53 o                         
  -8   2   3       2786.80       3028.74       147.24 o                         
  -6   2   3      91562.57      95712.12       788.58 o                         
  -4   2   3      94355.55      96872.93       918.99 o                         
  -2   2   3      47490.95      47087.15       528.75 o                         
   0   2   3      26598.76      26656.06       343.04 o                         
   2   2   3      38080.09      38240.22       466.42 o                         
   4   2   3       3244.81       2405.51       152.08 o                         
   6   2   3       7259.64       7143.20       243.72 o                         
   8   2   3       1165.27       1273.66       111.93 o                         
  10   2   3       5291.92       5147.39       175.02 o                         
  12   2   3         29.53         -7.86        71.02 o                         
  14   2   3       2885.25       2878.34       125.34 o                         
  16   2   3       4232.75       4214.09       151.11 o                         
 -23   3   3      32594.20      30031.62       470.70 o                         
 -21   3   3      47060.69      48663.07       668.18 o                         
 -19   3   3      33986.49      35482.00       474.30 o                         
 -17   3   3      33844.63      35452.84       533.60 o                         
 -15   3   3      77483.64      78840.37       651.35 o                         
 -13   3   3      86161.84      85658.83      1248.76 o                         
 -11   3   3      62397.25      60819.85       717.20 o                         
  -9   3   3      32213.25      31654.16       736.87 o                         
  -7   3   3      38740.15      37152.04       832.11 o                         
  -5   3   3     122617.92     124419.10       738.24 o                         
  -3   3   3      30936.31      29931.01       355.24 o                         
  -1   3   3      25334.09      23462.77       503.96 o                         
   1   3   3      37396.30      37966.14       532.80 o                         
   3   3   3      40559.84      41326.45       516.75 o                         
   5   3   3      77535.85      79151.88       881.18 o                         
   7   3   3      59601.66      58288.10      1170.42 o                         
   9   3   3      46635.53      47206.68       400.05 o                         
  11   3   3      44669.15      45909.95       522.35 o                         
  13   3   3      36426.47      37143.92       415.18 o                         
  15   3   3      25212.84      24703.66       405.38 o                         
  17   3   3      18313.02      16647.04       437.13 o                         
 -22   4   3       5815.62       5456.25       179.61 o                         
 -20   4   3       3075.41       3086.34       150.23 o                         
 -18   4   3        147.51        132.31        89.35 o                         
 -16   4   3        257.56        280.18        93.80 o                         
 -14   4   3      10085.68      10237.40       240.60 o                         
 -12   4   3      15222.62      15052.76       346.11 o                         
 -10   4   3       3063.05       2765.41       170.13 o                         
  -8   4   3       4459.88       3856.34       211.56 o                         
  -6   4   3       4035.65       4173.77       184.17 o                         
  -4   4   3      36583.87      38592.02       672.78 o                         
  -2   4   3      19546.83      19584.54       409.28 o                         
   0   4   3       4145.79       3652.94       210.47 o                         
   2   4   3       9206.06       9767.60       328.62 o                         
   4   4   3       2193.80       1997.61       157.63 o                         
   6   4   3       7279.75       6894.03       211.94 o                         
   8   4   3       3417.80       3024.18       119.45 o                         
  10   4   3       1814.96       1795.51        98.11 o                         
  12   4   3        357.55        413.41        73.44 o                         
  14   4   3        304.18        241.43        69.69 o                         
  16   4   3        806.41        620.94        83.99 o                         
 -21   5   3      15122.91      15185.08       411.83 o                         
 -19   5   3      50503.32      52003.11       554.43 o                         
 -17   5   3      52653.68      54758.80       647.08 o                         
 -15   5   3      40427.60      40760.34       479.41 o                         
 -13   5   3      37652.13      36788.04       472.42 o                         
 -11   5   3      25996.69      24592.61       885.84 o                         
  -9   5   3      44871.03      43866.46       553.58 o                         
  -7   5   3     110161.24     111359.33      1061.72 o                         
  -5   5   3      62384.66      60382.69       830.01 o                         
  -3   5   3       2252.96       1720.98       145.84 o                         
  -1   5   3      16578.96      17153.46       426.68 o                         
   1   5   3      65726.49      65556.80       887.38 o                         
   3   5   3      84739.18      83306.80       711.48 o                         
   5   5   3      43541.35      42330.41       544.98 o                         
   7   5   3      22391.35      23376.51       289.04 o                         
   9   5   3      29558.73      29453.94       333.18 o                         
  11   5   3      58374.16      58883.53       548.28 o                         
  13   5   3      46784.11      46345.25       561.35 o                         
  15   5   3      18122.76      17041.27       270.00 o                         
 -20   6   3       5260.16       5005.93       215.93 o                         
 -18   6   3        972.95        857.86       103.45 o                         
 -16   6   3        230.14        341.61       102.33 o                         
 -14   6   3        117.16        -28.59       247.46 o                         
 -12   6   3        137.74        228.78        78.60 o                         
 -10   6   3       2230.68       2318.29       178.33 o                         
  -8   6   3      19491.97      19670.18       311.69 o                         
  -6   6   3      65101.71      67296.94       538.60 o                         
  -4   6   3      12339.80      10944.04       268.22 o                         
  -2   6   3       2640.03       2376.69       136.86 o                         
   0   6   3      16518.39      16612.93       337.46 o                         
   2   6   3      32039.03      31101.54       390.34 o                         
   4   6   3      24016.22      23187.53       541.21 o                         
   6   6   3        122.10         92.17        63.53 o                         
   8   6   3       5891.15       5729.02       158.87 o                         
  10   6   3         21.73         74.56        66.29 o                         
  12   6   3       1933.53       1871.47       111.81 o                         
  14   6   3        253.79        169.02        60.45 o                         
  16   6   3       5007.01       4515.76       304.39 o                         
 -21   7   3      13084.45      10959.87       326.50 o                         
 -19   7   3      20520.09      21162.87       381.67 o                         
 -17   7   3      37217.36      38152.80       588.41 o                         
 -15   7   3      48867.52      51350.82       633.74 o                         
 -13   7   3      34565.97      36555.70       548.09 o                         
 -11   7   3      11570.35      12359.70       341.09 o                         
  -9   7   3      19251.91      18953.27       323.93 o                         
  -7   7   3      39628.93      39131.16       398.40 o                         
  -5   7   3      29529.61      28724.71       343.95 o                         
  -3   7   3       5948.28       5928.17       174.15 o                         
  -1   7   3       2132.65       2172.11       131.73 o                         
   1   7   3      34007.41      33519.01       519.14 o                         
   3   7   3      48806.74      48345.55       808.58 o                         
   5   7   3      42297.98      43035.67       445.02 o                         
   7   7   3       6605.90       6528.37       163.54 o                         
   9   7   3      17909.51      17838.50       277.55 o                         
  11   7   3      46911.91      48638.04       443.69 o                         
  13   7   3      49884.27      50656.47       488.67 o                         
  15   7   3      18319.32      16365.06       271.61 o                         
 -20   8   3       1464.96       1333.77       102.47 o                         
 -18   8   3       3650.33       3754.06       175.98 o                         
 -16   8   3       9984.80       9690.80       303.76 o                         
 -14   8   3       2862.32       3112.79       177.99 o                         
 -12   8   3       3886.64       3997.97       175.61 o                         
 -10   8   3       3154.66       3573.13       152.16 o                         
  -8   8   3      30792.77      31803.46       398.38 o                         
  -6   8   3      30620.49      30022.61       480.25 o                         
  -4   8   3      16121.18      15465.79       291.41 o                         
  -2   8   3       2476.76       2424.50       161.12 o                         
   0   8   3       6519.03       6047.40       215.48 o                         
   2   8   3      39494.79      40653.14       422.39 o                         
   4   8   3      30978.50      30986.59       348.57 o                         
   6   8   3        848.42        766.16        90.51 o                         
   8   8   3        143.46        259.95        65.41 o                         
  10   8   3       5687.21       5696.02       160.03 o                         
  12   8   3      10009.27      10153.87       231.90 o                         
  14   8   3       6061.96       5327.73       190.11 o                         
 -19   9   3      16270.49      14723.38       290.72 o                         
 -17   9   3      18860.70      19175.73       360.01 o                         
 -15   9   3      24744.38      24528.32       487.44 o                         
 -13   9   3      48828.92      50799.91       624.16 o                         
 -11   9   3      49452.71      51720.93       580.99 o                         
  -9   9   3      18235.27      18317.71       335.07 o                         
  -7   9   3      19794.72      20741.72       357.77 o                         
  -5   9   3      29726.50      31336.98       345.75 o                         
  -3   9   3      34778.01      34500.30       367.58 o                         
  -1   9   3      44803.63      44482.48       448.96 o                         
   1   9   3      28073.91      27535.36       329.11 o                         
   3   9   3      15488.96      15473.83       263.18 o                         
   5   9   3      23518.80      24610.94       331.47 o                         
   7   9   3      38022.73      38285.73       425.61 o                         
   9   9   3      28092.17      28555.02       360.82 o                         
  11   9   3      19125.32      20079.01       491.66 o                         
  13   9   3      15729.22      14427.55       245.88 o                         
 -18  10   3       3107.07       2711.27       108.44 o                         
 -16  10   3       1671.60       1592.39       117.94 o                         
 -14  10   3       1917.16       1897.86       158.79 o                         
 -12  10   3       6021.50       6415.31       225.96 o                         
 -10  10   3         32.68        136.41        94.89 o                         
  -8  10   3        838.22       1105.99       112.82 o                         
  -6  10   3      15520.31      16204.39       299.12 o                         
  -4  10   3      26780.74      27997.11       339.08 o                         
  -2  10   3       8530.02       8045.17       214.04 o                         
   0  10   3       5032.23       4538.32       190.12 o                         
   2  10   3      11383.22      11057.79       279.08 o                         
   4  10   3       2962.60       2657.53       144.73 o                         
   6  10   3       2417.02       2157.41       115.48 o                         
   8  10   3        170.92        260.22        77.23 o                         
  10  10   3          0.92         26.07        61.57 o                         
  12  10   3        353.67        388.45        83.76 o                         
 -15  11   3      25316.34      24732.86       391.33 o                         
 -13  11   3      31754.34      32554.42       439.01 o                         
 -11  11   3      11494.99      11389.28       329.28 o                         
  -9  11   3       1881.26       1878.33       138.33 o                         
  -7  11   3       8796.65       8194.79       228.08 o                         
  -5  11   3      21932.18      22087.50       314.01 o                         
  -3  11   3      14015.38      14486.28       265.92 o                         
  -1  11   3       2828.96       2815.93       147.45 o                         
   1  11   3       2246.33       2405.50       153.83 o                         
   3  11   3      12670.62      12818.46       277.54 o                         
   5  11   3      25768.91      26703.63       388.49 o                         
   7  11   3      13167.70      13009.05       250.46 o                         
   9  11   3      16639.73      15651.33       383.15 o                         
  11  11   3      13030.70      10993.57       309.95 o                         
 -14  12   3      17046.77      16063.51       305.47 o                         
 -12  12   3      11935.70      12078.63       315.67 o                         
 -10  12   3       6250.09       6489.52       211.93 o                         
  -8  12   3      14099.09      14134.06       311.06 o                         
  -6  12   3      17715.84      18563.04       397.40 o                         
  -4  12   3      21255.39      21942.98       369.82 o                         
  -2  12   3      28534.38      29844.35       392.53 o                         
   0  12   3       8675.86       9256.02       223.01 o                         
   2  12   3      13871.15      14434.30       245.26 o                         
   4  12   3      18674.46      19392.51       324.02 o                         
   6  12   3       9384.25       9461.38       238.13 o                         
   8  12   3       3873.18       3776.50       141.63 o                         
 -11  13   3      13244.66      12330.17       309.07 o                         
  -9  13   3      17833.37      18440.55       328.20 o                         
  -7  13   3      18569.89      18963.03       338.02 o                         
  -5  13   3      18493.76      19080.91       373.35 o                         
  -3  13   3      15141.42      15614.02       397.52 o                         
  -1  13   3       7809.20       7767.28       190.69 o                         
   1  13   3      21415.68      21495.92       304.90 o                         
   3  13   3      11382.75      12098.29       239.56 o                         
   5  13   3      12482.49      12310.66       274.03 o                         
   7  13   3      17884.97      15733.57       307.35 o                         
  -8  14   3       2803.78       2289.68       118.70 o                         
  -6  14   3       7813.46       7154.32       197.18 o                         
  -4  14   3       8333.21       7753.83       262.09 o                         
  -2  14   3       1250.73       1257.92       125.40 o                         
   0  14   3       3971.35       3596.61       138.04 o                         
   2  14   3       6375.00       5597.04       176.98 o                         
   4  14   3       4519.44       4328.15       293.54 o                         
 -24   0   4      47215.77      44854.93       864.78 o                         
 -22   0   4      59250.48      67013.70      1260.39 o                         
 -20   0   4      93740.84      99929.99      1167.21 o                         
 -18   0   4     147507.62     153600.33      1508.57 o                         
 -16   0   4     250050.48     257794.11      1806.11 o                         
 -14   0   4     176168.47     172536.78      2196.31 o                         
 -12   0   4     191833.27     184819.30      1700.50 o                         
 -10   0   4     327576.41     322220.03      2064.24 o                         
  -8   0   4     491630.19     490086.03      3863.86 o                         
  -6   0   4     250112.78     245467.62      1512.53 o                         
  -4   0   4     108684.68     105313.59       798.11 o                         
  -2   0   4     119063.39     114622.13      1446.73 o                         
   0   0   4     109140.77     105779.29      1166.34 o                         
   2   0   4     181260.05     187693.16      1552.92 o                         
   4   0   4      72811.16      74552.35      1123.19 o                         
   6   0   4      21033.81      21071.27       595.93 o                         
   8   0   4      75270.60      76695.96      1185.93 o                         
  10   0   4      73016.09      75814.09       910.09 o                         
  12   0   4      81696.62      85082.09      1125.86 o                         
  14   0   4      18416.06      18725.31       384.43 o                         
  16   0   4      19440.05      17521.30       556.63 o                         
 -23   1   4        810.26       1099.63       124.34 o                         
 -21   1   4        716.27        779.32       118.84 o                         
 -19   1   4       1588.57       1553.09       136.79 o                         
 -17   1   4       3871.97       3474.15       214.75 o                         
 -15   1   4       3042.93       2378.29       231.75 o                         
 -13   1   4      21597.70      22455.18       425.68 o                         
 -11   1   4        377.23        299.83       105.11 o                         
  -9   1   4       6479.11       7683.31       177.29 o                         
  -7   1   4       1119.40       1207.24        71.44 o                         
  -5   1   4       2149.37       2715.32       136.98 o                         
  -3   1   4        104.51        134.12        58.26 o                         
  -1   1   4      18919.52      17977.16       296.60 o                         
   1   1   4     115036.95     120434.49       649.78 o                         
   3   1   4      25329.88      25312.41       429.71 o                         
   5   1   4        403.17        253.45       102.89 o                         
   7   1   4        629.63        526.17        90.12 o                         
   9   1   4      20419.11      21219.64       292.43 o                         
  11   1   4      14442.01      15405.16       283.90 o                         
  13   1   4          0.33        -61.43        61.43 o                         
  15   1   4       2158.27       1945.69        89.48 o                         
 -24   2   4        707.83        610.09        67.41 o                         
 -22   2   4         24.88         66.63        83.90 o                         
 -20   2   4       1425.97       1704.98       135.64 o                         
 -18   2   4         72.31        228.48       154.19 o                         
 -16   2   4        513.51        762.10       119.00 o                         
 -14   2   4       1869.25       2113.79       179.72 o                         
 -12   2   4       2017.47       2128.87       153.67 o                         
 -10   2   4       1276.73        967.62       116.82 o                         
  -8   2   4       4324.68       4103.33       137.13 o                         
  -6   2   4      21390.15      22214.55       252.42 o                         
  -4   2   4       1089.87       1136.81        75.26 o                         
  -2   2   4         81.36         59.53        72.88 o                         
   0   2   4       8673.72       9405.90       226.12 o                         
   2   2   4       2163.98       2536.50       147.91 o                         
   4   2   4       7817.43       7710.09       267.35 o                         
   6   2   4       7378.66       7257.53       263.42 o                         
   8   2   4       5126.50       4865.37       163.76 o                         
  10   2   4       1655.50       1481.37       115.87 o                         
  12   2   4        785.73        700.78        93.53 o                         
  14   2   4        649.32        612.37        69.86 o                         
  16   2   4        790.64        690.03        74.63 o                         
 -23   3   4         69.18        -53.44        60.09 o                         
 -21   3   4      14329.65      14472.58       317.41 o                         
 -19   3   4      13619.77      13640.89       331.20 o                         
 -17   3   4       5237.55       5636.67       218.47 o                         
 -15   3   4       1281.78       1121.63       102.50 o                         
 -13   3   4       8790.02       7843.72       288.23 o                         
 -11   3   4      30208.83      28799.37       406.63 o                         
  -9   3   4      16234.03      15464.53       391.79 o                         
  -7   3   4        967.11       1438.54       110.66 o                         
  -5   3   4       5564.32       6444.28       179.22 o                         
  -3   3   4       1863.76       2002.72       126.08 o                         
  -1   3   4        996.75       1005.51       109.06 o                         
   1   3   4       5093.77       4611.64       205.29 o                         
   3   3   4      24358.81      24132.00       601.73 o                         
   5   3   4        431.83        267.73       112.65 o                         
   7   3   4        254.93        397.80        88.62 o                         
   9   3   4        408.94        433.93        77.09 o                         
  11   3   4       1611.37       1574.02       110.71 o                         
  13   3   4        234.36        200.17        59.34 o                         
  15   3   4        407.24        282.31        61.59 o                         
 -22   4   4      54394.71      55816.15       692.03 o                         
 -20   4   4      32382.78      33775.45       515.81 o                         
 -18   4   4     113207.99     115244.56       940.34 o                         
 -16   4   4     252105.34     259770.48      1768.60 o                         
 -14   4   4     216403.45     216840.19      1619.25 o                         
 -12   4   4     146126.58     141695.22      1980.54 o                         
 -10   4   4     174680.62     175463.42      1102.25 o                         
  -8   4   4     154685.56     148674.97      1338.44 o                         
  -6   4   4     360978.09     366425.38      2406.53 o                         
  -4   4   4     137075.30     133313.14      1270.65 o                         
  -2   4   4      69652.38      68326.95       790.95 o                         
   0   4   4      58218.46      58715.79       822.32 o                         
   2   4   4      96317.67      96379.96      1658.82 o                         
   4   4   4      59241.05      58275.63       882.97 o                         
   6   4   4      36787.60      36880.04       592.00 o                         
   8   4   4      34916.55      35114.48       376.77 o                         
  10   4   4      50049.69      51049.40       467.55 o                         
  12   4   4      43086.30      43443.59       502.19 o                         
  14   4   4      31936.48      30730.76       380.67 o                         
 -23   5   4       1361.22       1191.12       187.59 o                         
 -21   5   4       4037.88       3973.14       175.48 o                         
 -19   5   4       3452.18       3545.15       169.85 o                         
 -17   5   4        352.44        332.06        93.05 o                         
 -15   5   4        412.88        500.58       140.61 o                         
 -13   5   4       1456.89       1556.95       146.25 o                         
 -11   5   4       7757.08       7433.09       259.45 o                         
  -9   5   4       3696.05       3952.34       174.52 o                         
  -7   5   4       6499.72       5946.78       351.30 o                         
  -5   5   4      22883.14      23433.83       572.09 o                         
  -3   5   4      17739.26      18355.37       482.73 o                         
  -1   5   4       6160.96       5567.93       273.38 o                         
   1   5   4      48285.30      48912.17       650.93 o                         
   3   5   4      38802.80      37926.04       556.14 o                         
   5   5   4      16493.76      16620.29       434.92 o                         
   7   5   4       9798.19       9806.70       190.62 o                         
   9   5   4       5454.02       5475.83       164.31 o                         
  11   5   4       5774.73       5827.35       166.59 o                         
  13   5   4       1066.99       1156.49        83.71 o                         
  15   5   4        203.34        202.81        64.24 o                         
 -22   6   4        193.64         93.14        76.68 o                         
 -20   6   4         15.19        -10.68        78.73 o                         
 -18   6   4        418.29        396.63       102.07 o                         
 -16   6   4         15.04        238.94       124.42 o                         
 -14   6   4        191.91        202.48       147.94 o                         
 -12   6   4        396.71        451.36       124.69 o                         
 -10   6   4         42.78         80.67        91.98 o                         
  -8   6   4        258.02        299.05        86.10 o                         
  -6   6   4         11.00         14.45        78.36 o                         
  -4   6   4       4402.11       4736.08       205.75 o                         
  -2   6   4       2532.81       2417.62       153.21 o                         
   0   6   4       1273.54       1139.84       117.27 o                         
   2   6   4          9.03       -107.34       127.30 o                         
   4   6   4        171.03        197.84       157.61 o                         
   6   6   4       1225.93       1120.81       104.23 o                         
   8   6   4        204.35        209.66        74.11 o                         
  10   6   4        219.34        269.25        72.81 o                         
  12   6   4        928.50        752.99        74.42 o                         
  14   6   4        135.43         76.40        54.28 o                         
 -21   7   4       8523.27       8523.00       222.79 o                         
 -19   7   4      10536.72      10945.41       337.18 o                         
 -17   7   4       3140.92       3662.31       199.23 o                         
 -15   7   4       9711.27      10183.13       329.98 o                         
 -13   7   4      20038.44      20569.30       387.06 o                         
 -11   7   4       7730.96       7526.64       247.52 o                         
  -9   7   4      11200.81      11102.25       277.08 o                         
  -7   7   4       2497.11       2154.95       131.63 o                         
  -5   7   4        491.05        251.39        86.87 o                         
  -3   7   4       9664.26       9719.15       250.94 o                         
  -1   7   4       1064.92       1035.13       106.90 o                         
   1   7   4       1932.85       1622.18       148.14 o                         
   3   7   4        526.61        551.04        72.86 o                         
   5   7   4        290.74        234.98        67.37 o                         
   7   7   4       1814.88       1953.90       114.56 o                         
   9   7   4         39.26         97.01        65.01 o                         
  11   7   4         72.56         29.49        65.83 o                         
  13   7   4        539.21        491.33        62.12 o                         
 -20   8   4      34543.40      34437.15       766.64 o                         
 -18   8   4      72184.19      76118.73      1373.65 o                         
 -16   8   4     121911.52     127205.12       946.67 o                         
 -14   8   4      99679.70     104907.51       910.62 o                         
 -12   8   4     104923.58     109426.17       845.15 o                         
 -10   8   4      83108.53      84586.70       718.13 o                         
  -8   8   4     152183.66     156398.95      1328.37 o                         
  -6   8   4     125224.94     124897.02      1029.27 o                         
  -4   8   4      64986.28      64419.50       670.35 o                         
  -2   8   4      24811.68      23695.86       470.81 o                         
   0   8   4      50066.04      49530.78       417.23 o                         
   2   8   4      58729.44      58875.00       594.82 o                         
   4   8   4      42523.85      43863.82       438.95 o                         
   6   8   4      14698.73      15139.57       251.26 o                         
   8   8   4      22788.24      23263.33       316.44 o                         
  10   8   4      32956.96      33599.57       502.03 o                         
  12   8   4      28274.33      26950.53       500.83 o                         
 -19   9   4        583.03        550.20        81.48 o                         
 -17   9   4       1657.48       1674.01       140.97 o                         
 -15   9   4       2854.48       2776.55       173.38 o                         
 -13   9   4        149.38        223.04       104.18 o                         
 -11   9   4       1636.99       1747.38       118.74 o                         
  -9   9   4       3020.11       3264.83       158.01 o                         
  -7   9   4      17999.66      19394.76       275.12 o                         
  -5   9   4      16573.00      17863.35       264.20 o                         
  -3   9   4      14461.18      14528.27       246.36 o                         
  -1   9   4      17976.77      17809.34       268.48 o                         
   1   9   4      26128.29      26100.54       301.11 o                         
   3   9   4      22864.52      23274.28       338.44 o                         
   5   9   4      28160.43      29041.80       374.67 o                         
   7   9   4       3540.79       3607.58       130.40 o                         
   9   9   4      10211.94      10031.20       203.43 o                         
  11   9   4       6229.59       6631.03       182.97 o                         
 -18  10   4        508.36        543.68        79.89 o                         
 -16  10   4        460.29        361.77       104.29 o                         
 -14  10   4        293.35        274.94        96.61 o                         
 -12  10   4         13.25        128.35        95.37 o                         
 -10  10   4       5593.54       5392.96       194.99 o                         
  -8  10   4         11.17        112.20        80.36 o                         
  -6  10   4        281.74        130.76        80.92 o                         
  -4  10   4       1913.85       1714.36       111.92 o                         
  -2  10   4       1536.59       1630.00       115.62 o                         
   0  10   4       1872.50       1951.58       121.40 o                         
   2  10   4       3505.73       3275.39       147.04 o                         
   4  10   4        318.46        310.95        74.16 o                         
   6  10   4       2798.82       2832.51       129.02 o                         
   8  10   4        402.60        456.11        72.47 o                         
  10  10   4        137.21        146.38        80.39 o                         
 -17  11   4       3571.87       3194.52       150.19 o                         
 -15  11   4      10398.35      10535.91       311.29 o                         
 -13  11   4      12869.53      12600.08       310.83 o                         
 -11  11   4       5846.58       5674.84       212.99 o                         
  -9  11   4       1153.39       1153.39       113.41 o                         
  -7  11   4       6237.31       6189.66       184.19 o                         
  -5  11   4       9698.69       9983.05       200.92 o                         
  -3  11   4       2803.79       2847.99       133.55 o                         
  -1  11   4        518.79        550.78        94.06 o                         
   1  11   4         52.93         39.33        90.63 o                         
   3  11   4        446.84        648.99        97.14 o                         
   5  11   4       3227.64       3389.23       137.65 o                         
   7  11   4       1234.08       1391.99        91.97 o                         
   9  11   4         40.09        -25.01        95.81 o                         
 -14  12   4      44879.91      45616.55       862.16 o                         
 -12  12   4      43553.77      44748.14       481.41 o                         
 -10  12   4      66801.16      67142.98       671.71 o                         
  -8  12   4      66795.94      70313.32       692.97 o                         
  -6  12   4      36124.86      37879.07       477.65 o                         
  -4  12   4      21470.35      21642.99       364.22 o                         
  -2  12   4      27012.24      28189.70       380.36 o                         
   0  12   4      43548.31      43744.30       430.98 o                         
   2  12   4      37173.97      36858.70       408.55 o                         
   4  12   4       9990.09      10008.04       221.04 o                         
   6  12   4       4376.37       4558.39       152.89 o                         
 -13  13   4        571.59        273.28        67.44 o                         
 -11  13   4       2105.03       1979.97       106.23 o                         
  -9  13   4      14033.66      14069.30       271.20 o                         
  -7  13   4      12857.75      13235.41       337.73 o                         
  -5  13   4       6970.87       7177.70       240.70 o                         
  -3  13   4       8765.16       8799.89       232.11 o                         
  -1  13   4      22164.89      22331.51       370.72 o                         
   1  13   4      36725.37      37094.25       626.05 o                         
   3  13   4      20595.90      20506.84       280.84 o                         
   5  13   4       5190.20       4994.62       150.40 o                         
  -8  14   4        279.89        270.47        64.05 o                         
  -6  14   4        786.33        823.97       108.90 o                         
  -4  14   4       7554.31       7712.88       250.42 o                         
  -2  14   4        280.02        287.17        91.31 o                         
   0  14   4         11.88          7.06        64.58 o                         
   2  14   4         12.26       -131.93       131.93 o                         
 -25   1   5      10738.21       9616.83       430.70 o                         
 -23   1   5      14557.47      15470.55       297.33 o                         
 -21   1   5      22319.94      23770.17       432.54 o                         
 -19   1   5      56295.95      59362.56       680.37 o                         
 -17   1   5      82788.49      84107.03       664.85 o                         
 -15   1   5      99041.62      98294.23      1138.90 o                         
 -13   1   5     117955.94     116542.73       898.29 o                         
 -11   1   5     175741.47     170763.70      1308.87 o                         
  -9   1   5     184308.06     175903.02      1003.62 o                         
  -7   1   5     221673.67     216216.22      1227.49 o                         
  -5   1   5     167666.41     164945.47       915.07 o                         
  -3   1   5     128205.30     123489.97       877.52 o                         
  -1   1   5     120424.38     118888.45       768.63 o                         
   1   1   5     118161.48     116732.64       937.85 o                         
   3   1   5      26934.14      25878.09       536.46 o                         
   5   1   5      13996.74      13690.47       447.50 o                         
   7   1   5      46452.88      47936.41       421.31 o                         
   9   1   5      20835.76      21806.97       369.29 o                         
  11   1   5      15459.79      16387.54       295.22 o                         
  13   1   5       8085.36       8098.65       170.76 o                         
 -24   2   5         32.51         30.68        52.90 o                         
 -22   2   5       3994.48       4483.91       204.30 o                         
 -20   2   5        762.72        942.75       110.16 o                         
 -18   2   5        249.15        221.36        84.59 o                         
 -16   2   5       2360.23       2101.36       137.71 o                         
 -14   2   5      44233.88      42498.86       616.01 o                         
 -12   2   5      57504.48      55987.96       611.55 o                         
 -10   2   5      13823.83      12801.81       316.64 o                         
  -8   2   5      17485.82      16434.33       299.22 o                         
  -6   2   5      14657.83      12592.04       232.40 o                         
  -4   2   5      43060.64      42295.69       563.02 o                         
  -2   2   5       1164.93        779.48        96.77 o                         
   0   2   5       2437.02       2382.77       135.78 o                         
   2   2   5       4206.67       4253.12       231.24 o                         
   4   2   5       1375.74       1314.33       149.83 o                         
   6   2   5       8603.05       9107.10       230.84 o                         
   8   2   5      11131.22      11223.45       267.21 o                         
  10   2   5       2424.46       2559.45       150.51 o                         
  12   2   5       2078.71       2110.04       102.17 o                         
  14   2   5       2030.36       1951.11       117.76 o                         
 -23   3   5       6885.54       7088.20       211.75 o                         
 -21   3   5      16590.33      17120.80       365.19 o                         
 -19   3   5      51102.61      52078.43       639.72 o                         
 -17   3   5      76510.30      77672.02       629.38 o                         
 -15   3   5      84544.15      84131.87       769.20 o                         
 -13   3   5      77594.95      73807.82       948.25 o                         
 -11   3   5     108255.99     104260.25       834.24 o                         
  -9   3   5     288659.00     286909.88      2227.04 o                         
  -7   3   5     185755.16     181768.78      1005.24 o                         
  -5   3   5      70356.79      64598.95       719.83 o                         
  -3   3   5      80743.20      77434.76       798.90 o                         
  -1   3   5      99979.46      97215.48       804.18 o                         
   1   3   5      94121.75      94583.21      1040.76 o                         
   3   3   5      41724.15      40064.62       769.10 o                         
   5   3   5      14153.73      13704.73       421.37 o                         
   7   3   5      15077.80      15487.13       289.04 o                         
   9   3   5      12441.01      12490.88       259.49 o                         
  11   3   5      14771.75      14674.61       259.59 o                         
  13   3   5       9427.74       9050.59       218.74 o                         
 -24   4   5         28.29         55.37        49.22 o                         
 -22   4   5         17.85        127.25        81.91 o                         
 -20   4   5       1321.79       1205.52       119.65 o                         
 -18   4   5       3839.16       3661.15       166.99 o                         
 -16   4   5       3056.95       3368.12       167.62 o                         
 -14   4   5       1327.74       1131.60       201.38 o                         
 -12   4   5       1728.26       1818.99       155.88 o                         
 -10   4   5        935.95       1002.91       101.03 o                         
  -8   4   5      21059.13      22236.12       468.07 o                         
  -6   4   5       2206.64       1810.70       150.64 o                         
  -4   4   5        135.12        192.38       107.12 o                         
  -2   4   5        326.92        342.07       108.01 o                         
   0   4   5       6945.61       6982.04       310.62 o                         
   2   4   5      13350.89      13227.76       342.65 o                         
   4   4   5       6976.83       6919.52       373.54 o                         
   6   4   5        474.17        686.22        79.54 o                         
   8   4   5       2139.91       2053.01       119.68 o                         
  10   4   5       4078.53       3835.09       142.84 o                         
  12   4   5       1448.82       1481.05        87.51 o                         
  14   4   5       1515.00       1468.89       102.21 o                         
 -23   5   5      32779.65      30321.06       583.78 o                         
 -21   5   5      41100.45      42166.43       525.52 o                         
 -19   5   5      37483.71      38183.60       516.21 o                         
 -17   5   5      40494.71      40293.46       470.80 o                         
 -15   5   5      71259.33      70903.04       768.62 o                         
 -13   5   5     143135.59     138974.48      1414.56 o                         
 -11   5   5     207240.52     210032.88      1243.20 o                         
  -9   5   5     127341.24     127226.46      1081.81 o                         
  -7   5   5     125045.75     121849.03      1286.85 o                         
  -5   5   5      98952.17      95297.95      1045.51 o                         
  -3   5   5     138637.92     132899.91      1011.05 o                         
  -1   5   5     157846.33     158555.11      1837.83 o                         
   1   5   5      73006.64      69091.47       908.82 o                         
   3   5   5      19285.37      18387.68       440.92 o                         
   5   5   5      27000.30      26976.92       335.98 o                         
   7   5   5      48952.16      49047.40       460.19 o                         
   9   5   5      24248.76      24759.30       335.56 o                         
  11   5   5       9876.50       9561.24       214.34 o                         
  13   5   5       4692.99       4147.71       131.65 o                         
 -22   6   5        340.06        297.71        58.32 o                         
 -20   6   5          6.71         18.51        80.88 o                         
 -18   6   5       3252.04       3107.70       187.37 o                         
 -16   6   5       4352.38       4384.83       192.65 o                         
 -14   6   5       9705.11       9361.95       224.35 o                         
 -12   6   5       6457.21       6521.44       187.66 o                         
 -10   6   5       5214.35       4509.86       194.08 o                         
  -8   6   5      15421.64      14075.36       305.55 o                         
  -6   6   5      14724.60      12168.28       303.89 o                         
  -4   6   5       6528.61       5340.61       215.94 o                         
  -2   6   5       3400.78       3621.64       185.85 o                         
   0   6   5      13209.96      13182.86       336.10 o                         
   2   6   5       1409.11       1124.67       126.68 o                         
   4   6   5        134.99        149.96        93.40 o                         
   6   6   5      14516.08      14604.13       296.98 o                         
   8   6   5      20139.12      20402.08       311.14 o                         
  10   6   5       5553.37       5261.21       223.13 o                         
  12   6   5         19.16        -10.46        54.77 o                         
 -21   7   5      13728.38      14787.24       322.74 o                         
 -19   7   5      29514.66      30898.83       603.54 o                         
 -17   7   5      54257.09      56700.04       863.13 o                         
 -15   7   5      45656.29      49041.97       659.20 o                         
 -13   7   5      91681.01      94612.08       968.39 o                         
 -11   7   5     102363.99     103763.34       757.60 o                         
  -9   7   5     125794.34     123988.90      1926.28 o                         
  -7   7   5      85284.04      84795.70       733.26 o                         
  -5   7   5      64198.39      63642.01       671.31 o                         
  -3   7   5     105696.95     104425.12       826.77 o                         
  -1   7   5      88521.93      85366.66       950.88 o                         
   1   7   5      32160.31      32394.38       376.28 o                         
   3   7   5       3305.97       3263.02       131.41 o                         
   5   7   5      14151.76      14681.46       270.15 o                         
   7   7   5      29420.73      29806.71       385.18 o                         
   9   7   5      21155.81      22139.67       308.45 o                         
  11   7   5       3933.32       3718.74       126.92 o                         
 -20   8   5       6564.94       6742.38       200.51 o                         
 -18   8   5       2622.65       2791.56       168.17 o                         
 -16   8   5       4589.35       4994.90       213.20 o                         
 -14   8   5       6889.01       7210.75       246.66 o                         
 -12   8   5      17296.73      17264.32       282.63 o                         
 -10   8   5      13707.93      13485.22       235.95 o                         
  -8   8   5       5434.28       5110.85       145.86 o                         
  -6   8   5       4207.67       4109.37       135.41 o                         
  -4   8   5      13384.21      13933.41       265.36 o                         
  -2   8   5      22500.28      22704.51       301.12 o                         
   0   8   5      35281.17      35840.36       359.41 o                         
   2   8   5       4413.40       4658.19       171.46 o                         
   4   8   5       4930.59       4867.48       158.75 o                         
   6   8   5       9085.76       9059.17       206.15 o                         
   8   8   5      19956.41      21215.68       296.36 o                         
  10   8   5      10020.85      10544.16       190.90 o                         
  12   8   5        359.18        326.83        57.57 o                         
 -19   9   5      29273.92      31023.66       448.12 o                         
 -17   9   5      49313.79      52693.00       596.13 o                         
 -15   9   5      45929.08      47681.12       576.89 o                         
 -13   9   5      32178.37      33307.09       412.80 o                         
 -11   9   5      53113.07      53886.00       525.05 o                         
  -9   9   5      82051.30      85216.52       642.02 o                         
  -7   9   5      85414.18      84617.09       609.27 o                         
  -5   9   5      66293.62      64121.42       712.13 o                         
  -3   9   5      37015.21      36210.37       488.77 o                         
  -1   9   5      48761.44      49818.20       505.97 o                         
   1   9   5      44275.67      45632.48       415.90 o                         
   3   9   5      27079.25      27304.17       382.01 o                         
   5   9   5      21669.82      22212.24       295.01 o                         
   7   9   5      12753.28      13169.44       228.28 o                         
   9   9   5       8737.52       8883.98       218.93 o                         
 -18  10   5        895.90       1004.69        95.88 o                         
 -16  10   5       1003.06        863.94       116.75 o                         
 -14  10   5       9191.76       9402.49       344.57 o                         
 -12  10   5      12541.05      12578.23       276.15 o                         
 -10  10   5       4113.24       3901.74       168.65 o                         
  -8  10   5         71.88        220.82        96.80 o                         
  -6  10   5       1650.71       1751.72       104.82 o                         
  -4  10   5      11334.92      11791.07       255.21 o                         
  -2  10   5       1928.85       1870.61       108.85 o                         
   0  10   5       6553.57       6745.69       203.77 o                         
   2  10   5       4832.33       4609.63       161.49 o                         
   4  10   5        452.43        376.59        78.89 o                         
   6  10   5        678.76        589.24        75.38 o                         
   8  10   5       3613.00       3054.82       138.64 o                         
 -17  11   5      38938.26      37071.78       515.62 o                         
 -15  11   5      22048.84      22093.81       470.26 o                         
 -13  11   5      17158.78      17323.62       372.22 o                         
 -11  11   5      31906.23      32215.68       420.58 o                         
  -9  11   5      79164.96      81790.97       749.01 o                         
  -7  11   5      63269.24      64349.40       592.78 o                         
  -5  11   5      24729.45      24498.97       391.57 o                         
  -3  11   5      10995.29      11396.17       235.43 o                         
  -1  11   5      26423.73      26538.37       360.50 o                         
   1  11   5      29464.77      30800.20       441.32 o                         
   3  11   5      10255.57      10023.47       236.98 o                         
   5  11   5       5413.09       5112.24       153.44 o                         
   7  11   5       2970.10       2454.63       139.43 o                         
 -16  12   5      12152.37      10464.02       459.16 o                         
 -14  12   5       4375.18       4466.88       178.23 o                         
 -12  12   5       3359.08       3211.98       135.44 o                         
 -10  12   5      13069.25      13672.58       288.79 o                         
  -8  12   5      20908.30      21584.46       351.75 o                         
  -6  12   5      13277.27      13515.18       291.51 o                         
  -4  12   5       3949.67       4129.73       161.28 o                         
  -2  12   5      17654.63      17956.36       294.15 o                         
   0  12   5      19316.06      19728.21       327.22 o                         
   2  12   5      16962.50      16952.33       255.15 o                         
   4  12   5      13502.81      13491.89       230.85 o                         
   6  12   5       6074.13       5799.53       434.78 o                         
 -13  13   5      24151.37      22588.83       375.05 o                         
 -11  13   5      28524.46      27431.61       850.71 o                         
  -9  13   5      30192.93      31470.94       422.27 o                         
  -7  13   5      22081.79      23031.25       427.82 o                         
  -5  13   5      22883.90      23911.95       402.67 o                         
  -3  13   5      26825.68      26524.12       396.40 o                         
  -1  13   5      22336.77      22265.97       452.10 o                         
   1  13   5      16879.35      17072.41       297.11 o                         
   3  13   5      11541.78      10253.18       264.96 o                         
  -8  14   5          1.24         21.80        60.49 o                         
  -6  14   5       3663.86       3300.65       156.85 o                         
  -4  14   5       1226.99       1102.58       103.58 o                         
  -2  14   5         22.06        -73.47        88.36 o                         
   0  14   5       2403.19       1445.70       173.10 o                         
 -24   0   6      24933.45      26150.73       466.20 o                         
 -22   0   6      14708.94      15149.41       648.85 o                         
 -20   0   6      49772.62      51360.46       803.27 o                         
 -18   0   6      65947.17      66231.37       791.09 o                         
 -16   0   6     121721.88     125719.83      1556.48 o                         
 -14   0   6     121488.62     114718.85      2360.89 o                         
 -12   0   6     275867.94     272045.50      2262.14 o                         
 -10   0   6     352757.47     351738.94      2650.30 o                         
  -8   0   6     330395.22     326357.50      2340.67 o                         
  -6   0   6     305599.44     291062.16      1678.98 o                         
  -4   0   6     484995.22     473209.66      3847.47 o                         
  -2   0   6     400454.34     395780.44      3566.76 o                         
   0   0   6     190719.00     186162.27      2387.68 o                         
   2   0   6     141096.28     144842.67      2278.19 o                         
   4   0   6     141400.16     141748.95      6993.47 o                         
   6   0   6     100946.38     104037.37      1402.78 o                         
   8   0   6      58435.48      61038.50       859.09 o                         
  10   0   6      14301.49      15043.79       394.20 o                         
  12   0   6      10319.97      10822.78       339.82 o                         
 -25   1   6       4892.43       4366.31       140.75 o                         
 -23   1   6       1324.84       1267.98       105.10 o                         
 -21   1   6        778.48        685.95       113.66 o                         
 -19   1   6       1894.77       1853.30       128.18 o                         
 -17   1   6        300.85        339.95       157.44 o                         
 -15   1   6        474.52        529.68       126.55 o                         
 -13   1   6        281.46        286.83       129.06 o                         
 -11   1   6       1950.17       1501.37       137.11 o                         
  -9   1   6      21162.47      19889.91       381.69 o                         
  -7   1   6      23967.83      22446.14       330.37 o                         
  -5   1   6      10971.23       9943.98       239.97 o                         
  -3   1   6         21.82        158.69        75.13 o                         
  -1   1   6      20615.38      20285.20       464.06 o                         
   1   1   6       6480.60       5408.25       337.39 o                         
   3   1   6       4193.71       4169.65       335.04 o                         
   5   1   6        780.98        825.84        85.69 o                         
   7   1   6       6123.20       6230.84       189.17 o                         
   9   1   6         12.99        -74.17        74.17 o                         
  11   1   6       1328.38       1380.57        98.37 o                         
  13   1   6        708.48        683.31        79.44 o                         
 -24   2   6        833.46        689.40        80.22 o                         
 -22   2   6        310.96        577.34       104.81 o                         
 -20   2   6       1019.70       1208.81       117.79 o                         
 -18   2   6        525.84        554.54       101.30 o                         
 -16   2   6        647.36        645.41        90.42 o                         
 -14   2   6       1547.79       1433.75       159.21 o                         
 -12   2   6          5.67         97.22        84.30 o                         
 -10   2   6      12611.92      12931.70       366.19 o                         
  -8   2   6        127.09        375.22        83.71 o                         
  -6   2   6       4021.15       4609.94       202.32 o                         
  -4   2   6       3143.76       3199.50       176.53 o                         
  -2   2   6       1576.81       1561.78       114.42 o                         
   0   2   6       4107.21       4083.32       214.68 o                         
   2   2   6       3824.95       4157.63       303.95 o                         
   4   2   6       2113.25       2081.52       160.49 o                         
   6   2   6        101.44        148.96        72.07 o                         
   8   2   6         64.01        151.37        91.01 o                         
  10   2   6       4604.71       4530.92       174.68 o                         
  12   2   6        980.33        878.71        69.46 o                         
 -25   3   6       1465.64       1016.52        98.88 o                         
 -23   3   6         98.24        204.54       101.09 o                         
 -21   3   6       2218.74       2153.21       149.88 o                         
 -19   3   6       1542.58       1681.59       118.65 o                         
 -17   3   6         55.71         43.41       109.30 o                         
 -15   3   6      18767.36      18325.82       349.00 o                         
 -13   3   6       8212.83       7727.21       282.03 o                         
 -11   3   6        351.32        785.94       109.51 o                         
  -9   3   6      12880.25      12359.52       435.55 o                         
  -7   3   6      31315.61      30934.41       567.77 o                         
  -5   3   6      58674.95      59222.41       766.85 o                         
  -3   3   6      17581.72      16426.07       378.02 o                         
  -1   3   6        478.43        261.63       104.65 o                         
   1   3   6       1687.96       1213.16       159.58 o                         
   3   3   6      10537.67      10277.29       542.51 o                         
   5   3   6      13614.29      13833.40       250.58 o                         
   7   3   6       1978.75       1920.38       112.93 o                         
   9   3   6       1787.11       1541.45       111.71 o                         
  11   3   6         88.82        164.30        53.88 o                         
  13   3   6        460.00        159.76       119.13 o                         
 -24   4   6       6760.44       6024.93       183.54 o                         
 -22   4   6      15676.42      15696.49       361.94 o                         
 -20   4   6      66964.36      68956.48       692.37 o                         
 -18   4   6      99455.47     102365.71       800.81 o                         
 -16   4   6      53057.78      53201.48       498.97 o                         
 -14   4   6      67491.83      65481.57       942.63 o                         
 -12   4   6     193464.28     188244.84      1740.95 o                         
 -10   4   6     433678.72     428751.41      3055.06 o                         
  -8   4   6     235500.25     225769.77      1606.85 o                         
  -6   4   6     268503.81     270943.59      2305.55 o                         
  -4   4   6     280820.72     276351.44      1909.29 o                         
  -2   4   6     281010.72     274365.25      2325.82 o                         
   0   4   6     265145.47     260548.06      3740.47 o                         
   2   4   6     139608.55     138124.86      3431.79 o                         
   4   4   6      59664.51      60284.93       531.90 o                         
   6   4   6      97382.47      99660.64       778.56 o                         
   8   4   6      60847.58      63558.82       816.88 o                         
  10   4   6      32941.26      34043.92       399.56 o                         
  12   4   6      12242.22      12031.74       237.22 o                         
 -23   5   6       1760.91       1551.75        94.80 o                         
 -21   5   6       6213.72       6138.11       235.70 o                         
 -19   5   6      14996.49      15423.79       305.26 o                         
 -17   5   6       6873.52       7281.86       207.58 o                         
 -15   5   6       5253.58       5117.61       173.12 o                         
 -13   5   6        260.14         93.75       163.47 o                         
 -11   5   6       4304.67       4538.19       209.94 o                         
  -9   5   6         49.74        120.40        97.37 o                         
  -7   5   6      11601.56      10801.60       299.46 o                         
  -5   5   6      11532.89      10738.35       323.23 o                         
  -3   5   6        275.24        326.14       102.19 o                         
  -1   5   6       1806.75       1783.85       155.29 o                         
   1   5   6        218.14         69.12       107.50 o                         
   3   5   6          9.52          5.00        78.56 o                         
   5   5   6        118.31         -4.41        83.07 o                         
   7   5   6      10415.25      10118.76       238.70 o                         
   9   5   6       4403.33       4238.40       145.16 o                         
  11   5   6       1112.85       1121.05        75.89 o                         
 -22   6   6         24.48        -10.57        70.44 o                         
 -20   6   6         24.68        -15.96        86.06 o                         
 -18   6   6       1237.23       1116.49       113.41 o                         
 -16   6   6       3693.36       3725.94       186.79 o                         
 -14   6   6       1701.44       1591.53       114.36 o                         
 -12   6   6        726.06        796.74        83.91 o                         
 -10   6   6       1620.26       1656.20       158.37 o                         
  -8   6   6        321.85        331.77       116.51 o                         
  -6   6   6       2133.42       2079.23       173.55 o                         
  -4   6   6         91.90        134.66       112.86 o                         
  -2   6   6        751.28        613.08       137.72 o                         
   0   6   6        495.43        645.37       131.67 o                         
   2   6   6       1554.58       1448.35        98.33 o                         
   4   6   6       1155.47        855.65        99.79 o                         
   6   6   6        931.31        742.78       101.16 o                         
   8   6   6        328.84        215.88        78.49 o                         
  10   6   6          4.95        100.75        54.98 o                         
  12   6   6        913.86        741.63        69.12 o                         
 -23   7   6        264.41        351.76       112.00 o                         
 -21   7   6        772.54        837.43       105.94 o                         
 -19   7   6        114.45        234.03        90.47 o                         
 -17   7   6       1313.75       1632.55       142.42 o                         
 -15   7   6       9860.54      10218.78       271.83 o                         
 -13   7   6      10592.44      10132.38       207.44 o                         
 -11   7   6        923.28        883.01        86.57 o                         
  -9   7   6      20664.54      19661.76       398.89 o                         
  -7   7   6      30849.95      30215.97       523.43 o                         
  -5   7   6      15961.36      15123.26       475.18 o                         
  -3   7   6      17995.79      17064.03       353.09 o                         
  -1   7   6       9823.67       9328.72       197.57 o                         
   1   7   6       2983.74       2874.53       132.83 o                         
   3   7   6      19537.63      20132.69       414.41 o                         
   5   7   6       4054.86       4313.89       154.03 o                         
   7   7   6         37.33         55.05        75.22 o                         
   9   7   6        367.74        438.48        67.83 o                         
  11   7   6        764.35        720.33        70.18 o                         
 -22   8   6      15759.15      14581.07       378.53 o                         
 -20   8   6      31089.03      32561.36       585.61 o                         
 -18   8   6      44062.12      44670.89       533.59 o                         
 -16   8   6      40744.02      41554.85       543.14 o                         
 -14   8   6      49407.15      51204.60       480.45 o                         
 -12   8   6     148356.75     151578.80       934.54 o                         
 -10   8   6     176401.27     177437.95      1239.16 o                         
  -8   8   6     136369.75     135441.27       954.02 o                         
  -6   8   6     125576.08     123499.58       802.58 o                         
  -4   8   6     163898.89     161382.08      1228.39 o                         
  -2   8   6     163888.22     165262.70      1330.60 o                         
   0   8   6     173045.34     179087.39      1440.43 o                         
   2   8   6      68954.74      71956.64       604.18 o                         
   4   8   6      48095.42      52327.99       667.95 o                         
   6   8   6      47364.08      50536.47       480.20 o                         
   8   8   6      47903.16      49893.38       531.53 o                         
  10   8   6      17624.07      16437.06       316.95 o                         
 -21   9   6       8733.39       6952.58       367.59 o                         
 -19   9   6      15028.94      15460.09       414.04 o                         
 -17   9   6       7024.28       6932.74       212.74 o                         
 -15   9   6         64.42         40.55       101.75 o                         
 -13   9   6        874.79       1094.32       104.10 o                         
 -11   9   6       6886.72       6974.43       185.13 o                         
  -9   9   6       3132.83       3075.07       136.23 o                         
  -7   9   6       2023.66       2045.34       111.77 o                         
  -5   9   6       1055.92       1129.88       102.02 o                         
  -3   9   6       1624.74       1816.82       111.63 o                         
  -1   9   6       3535.22       3591.12       140.24 o                         
   1   9   6        919.71       1013.81        89.44 o                         
   3   9   6        636.87        549.44        74.28 o                         
   5   9   6       7619.36       7530.43       174.51 o                         
   7   9   6       8536.36       8288.62       181.25 o                         
   9   9   6       5983.19       5305.56       174.17 o                         
 -18  10   6        467.66        466.45        90.38 o                         
 -16  10   6       1584.48       1708.67       142.56 o                         
 -14  10   6       2152.51       2019.99       130.41 o                         
 -12  10   6         51.41         15.49        73.83 o                         
 -10  10   6        578.85        869.59        92.74 o                         
  -8  10   6         38.84         99.41        82.25 o                         
  -6  10   6       1311.37       1150.79       110.19 o                         
  -4  10   6         52.38        228.15        82.54 o                         
  -2  10   6        581.97        670.07        81.21 o                         
   0  10   6        405.91        461.59        83.63 o                         
   2  10   6       3581.22       3867.95       150.92 o                         
   4  10   6        249.09        198.66        69.25 o                         
   6  10   6        272.91        217.79        63.39 o                         
   8  10   6         21.03          7.49        57.84 o                         
 -17  11   6       1602.97       1494.77       125.41 o                         
 -15  11   6       3268.00       3393.05       186.29 o                         
 -13  11   6       5764.98       5563.10       220.38 o                         
 -11  11   6      10125.54      10226.61       226.15 o                         
  -9  11   6      11835.25      12265.78       250.53 o                         
  -7  11   6      17792.34      17754.08       328.23 o                         
  -5  11   6       6100.48       6420.75       191.70 o                         
  -3  11   6       8450.42       8720.81       193.92 o                         
  -1  11   6      15384.37      15503.37       284.22 o                         
   1  11   6      16368.06      16639.78       307.34 o                         
   3  11   6       4931.61       5049.58       156.67 o                         
   5  11   6       2698.82       2544.29       110.67 o                         
 -16  12   6      22936.08      20906.33       370.89 o                         
 -14  12   6      46735.66      49313.32       622.14 o                         
 -12  12   6      46426.86      48707.91       574.02 o                         
 -10  12   6      55367.68      57071.34      1104.65 o                         
  -8  12   6      53352.89      56104.67       685.79 o                         
  -6  12   6      71800.94      74836.60       650.87 o                         
  -4  12   6      90732.20      92903.05       670.20 o                         
  -2  12   6      70276.77      70507.95       560.75 o                         
   0  12   6      38267.44      38296.94       625.24 o                         
   2  12   6      26773.28      25950.03       441.97 o                         
   4  12   6      32489.34      27150.51       765.44 o                         
 -13  13   6       7380.68       6710.69       215.60 o                         
 -11  13   6       2467.09       2463.00       111.42 o                         
  -9  13   6        523.47        494.02        81.86 o                         
  -7  13   6        715.87        907.07       152.40 o                         
  -5  13   6       3138.73       3121.12       162.21 o                         
  -3  13   6       4586.61       4727.78       179.71 o                         
  -1  13   6       1805.52       1887.42       145.34 o                         
   1  13   6        133.87        111.30        75.71 o                         
  -8  14   6       1116.86       1127.14       167.75 o                         
  -6  14   6         21.60         75.34        56.07 o                         
  -4  14   6        396.30        262.76        78.31 o                         
 -25   1   7       8292.82       8064.80       202.19 o                         
 -23   1   7      18197.50      18958.80       375.04 o                         
 -21   1   7      24674.95      25848.86       399.90 o                         
 -19   1   7      10754.56      11379.18       289.62 o                         
 -17   1   7      14206.70      14213.35       287.55 o                         
 -15   1   7      31704.08      30356.77       643.63 o                         
 -13   1   7      68439.35      66832.21       942.47 o                         
 -11   1   7      80065.25      77913.95      1012.73 o                         
  -9   1   7      53869.24      51183.51       808.01 o                         
  -7   1   7     119590.30     120890.88       882.62 o                         
  -5   1   7     153234.19     152908.70       943.27 o                         
  -3   1   7     168222.59     168591.86      1567.06 o                         
  -1   1   7     103793.55     103089.66      1445.61 o                         
   1   1   7      86550.90      86929.05      1414.21 o                         
   3   1   7      80211.77      82253.05       953.45 o                         
   5   1   7      78779.98      79363.12      1186.37 o                         
   7   1   7      52697.90      53952.15       519.38 o                         
   9   1   7      19000.57      20147.16       395.46 o                         
  11   1   7      12785.63      13150.82       289.25 o                         
 -24   2   7       3689.05       3546.17       163.51 o                         
 -22   2   7      13451.22      13716.25       263.81 o                         
 -20   2   7      14945.42      15741.46       313.49 o                         
 -18   2   7       4210.03       4421.56       176.02 o                         
 -16   2   7       4598.59       4671.88       172.05 o                         
 -14   2   7      15327.04      15665.99       403.85 o                         
 -12   2   7      19596.70      20442.83       463.41 o                         
 -10   2   7       1388.33       1562.86       187.05 o                         
  -8   2   7       6306.78       5124.73       229.66 o                         
  -6   2   7      11180.83       9665.69       307.88 o                         
  -4   2   7         82.47        173.66       121.52 o                         
  -2   2   7       6431.58       5446.07       290.64 o                         
   0   2   7      30978.77      27966.01       802.33 o                         
   2   2   7      13868.55      12389.96       332.58 o                         
   4   2   7        981.07        703.12       100.05 o                         
   6   2   7          7.40         45.97        68.84 o                         
   8   2   7       4042.66       3726.43       148.03 o                         
  10   2   7        383.38        513.99        60.38 o                         
  12   2   7        120.33          1.08        62.21 o                         
 -25   3   7       6006.66       5153.88       160.76 o                         
 -23   3   7      16972.78      16808.65       338.79 o                         
 -21   3   7      24431.91      24919.82       352.89 o                         
 -19   3   7       7374.37       7772.86       211.42 o                         
 -17   3   7       5871.09       5994.86       186.58 o                         
 -15   3   7      32097.74      32444.18       394.28 o                         
 -13   3   7      78042.34      77690.91       864.94 o                         
 -11   3   7      80716.52      81613.66      1334.55 o                         
  -9   3   7      52116.48      51495.63       794.10 o                         
  -7   3   7      58320.36      57301.64       833.91 o                         
  -5   3   7     133697.41     134492.12      1645.95 o                         
  -3   3   7     236068.81     239668.53      2356.90 o                         
  -1   3   7     126781.11     125733.54      1533.69 o                         
   1   3   7      47767.14      47455.13      1186.83 o                         
   3   3   7      78395.07      78922.67       796.95 o                         
   5   3   7      63434.34      64298.67       864.37 o                         
   7   3   7      47240.89      50448.58       575.39 o                         
   9   3   7      24778.55      25832.95       331.74 o                         
  11   3   7      11029.60      10509.64       268.16 o                         
 -24   4   7       2017.05       1923.44       128.84 o                         
 -22   4   7       7471.65       7386.44       246.10 o                         
 -20   4   7       5125.19       5102.39       180.00 o                         
 -18   4   7        479.16        484.17        90.10 o                         
 -16   4   7        148.64        167.24        74.28 o                         
 -14   4   7      22021.76      21374.75       437.54 o                         
 -12   4   7      11764.42      11385.77       282.66 o                         
 -10   4   7       5331.98       4916.80       230.57 o                         
  -8   4   7       1121.40        958.14       137.83 o                         
  -6   4   7        367.49        308.20       134.28 o                         
  -4   4   7       7490.48       7610.33       297.06 o                         
  -2   4   7      19423.34      19778.80       529.97 o                         
   0   4   7       2334.30       2331.31       231.28 o                         
   2   4   7        237.75        169.75        80.17 o                         
   4   4   7       2530.69       2460.46       138.02 o                         
   6   4   7       3805.29       3934.49       145.54 o                         
   8   4   7       8058.26       7635.48       199.94 o                         
  10   4   7       1457.52       1302.97        78.16 o                         
 -23   5   7       9109.19       8235.67       229.63 o                         
 -21   5   7       9767.01       9311.65       265.24 o                         
 -19   5   7       4875.44       4901.39       188.52 o                         
 -17   5   7      32881.32      34300.48       404.02 o                         
 -15   5   7      41538.13      42247.29       714.08 o                         
 -13   5   7      17897.83      17838.79       363.09 o                         
 -11   5   7      42937.32      42682.48       656.83 o                         
  -9   5   7      44420.15      43283.01       686.81 o                         
  -7   5   7      87792.01      83899.33      1095.68 o                         
  -5   5   7     107671.66     105544.86      1052.84 o                         
  -3   5   7      86542.27      84276.82      1101.24 o                         
  -1   5   7      53361.61      51585.52       748.46 o                         
   1   5   7      81650.66      79258.52      1035.94 o                         
   3   5   7      69714.86      68068.19       815.59 o                         
   5   5   7      49533.38      51847.36       535.15 o                         
   7   5   7      21850.51      22924.22       374.45 o                         
   9   5   7      13437.00      14516.57       355.28 o                         
  11   5   7      18777.33      17208.91       297.51 o                         
 -24   6   7        240.23        219.97        69.45 o                         
 -22   6   7       3870.28       3760.99       187.43 o                         
 -20   6   7       5343.41       5040.76       210.79 o                         
 -18   6   7       5312.22       5264.24       196.16 o                         
 -16   6   7      11216.56      11480.20       243.52 o                         
 -14   6   7       3677.63       3985.89       161.18 o                         
 -12   6   7         29.87        179.52       105.39 o                         
 -10   6   7        381.72        653.61       151.09 o                         
  -8   6   7        398.00        196.50       148.76 o                         
  -6   6   7       2234.71       2108.39       192.30 o                         
  -4   6   7       1651.60       1460.45       177.26 o                         
  -2   6   7      25689.22      24573.74       342.79 o                         
   0   6   7      18170.92      17837.21       329.93 o                         
   2   6   7       2480.20       2565.76       139.53 o                         
   4   6   7        295.03        316.54        83.67 o                         
   6   6   7       1496.61       1547.81       118.88 o                         
   8   6   7       8349.33       8902.77       193.48 o                         
  10   6   7       1220.70       1430.77        91.76 o                         
 -23   7   7       2666.63       2241.59       120.94 o                         
 -21   7   7       8284.13       8080.31       234.53 o                         
 -19   7   7      10099.44       9920.78       269.54 o                         
 -17   7   7      12419.56      11731.29       251.23 o                         
 -15   7   7       6441.59       6223.12       180.89 o                         
 -13   7   7      11117.79      10635.05       231.07 o                         
 -11   7   7      34442.47      34706.98       417.95 o                         
  -9   7   7      40891.70      40733.22       400.06 o                         
  -7   7   7      63425.23      61755.99       484.96 o                         
  -5   7   7      82462.85      81156.35       841.42 o                         
  -3   7   7      54945.32      53482.11       978.76 o                         
  -1   7   7      44796.26      45872.96       573.44 o                         
   1   7   7      41303.95      43619.41       511.66 o                         
   3   7   7      77406.34      80828.59       634.91 o                         
   5   7   7      48357.23      52573.93       498.93 o                         
   7   7   7      10328.14      10873.94       203.96 o                         
   9   7   7       4943.74       4656.84       152.42 o                         
 -22   8   7        746.66        872.35       143.48 o                         
 -20   8   7       7288.02       7432.78       203.19 o                         
 -18   8   7      11824.53      12610.57       296.08 o                         
 -16   8   7       5725.71       6168.76       186.98 o                         
 -14   8   7      11045.96      11236.37       235.45 o                         
 -12   8   7       4459.45       4491.67       170.29 o                         
 -10   8   7       5389.35       5888.53       202.57 o                         
  -8   8   7      10490.29      10255.52       206.86 o                         
  -6   8   7       9162.60       8499.00       243.44 o                         
  -4   8   7       5966.48       5793.27       211.08 o                         
  -2   8   7        918.62        976.81       101.69 o                         
   0   8   7       5704.59       5985.85       181.52 o                         
   2   8   7       4506.06       4641.29       144.42 o                         
   4   8   7       6546.82       6626.50       165.72 o                         
   6   8   7       4374.86       4423.44       133.89 o                         
   8   8   7       1027.67       1046.20        85.66 o                         
 -21   9   7      15731.90      13866.94       314.00 o                         
 -19   9   7       7625.46       7538.16       248.30 o                         
 -17   9   7       7069.15       7127.60       220.92 o                         
 -15   9   7      20961.47      21310.37       320.80 o                         
 -13   9   7      35864.15      37071.36       411.48 o                         
 -11   9   7      42167.19      43437.13       442.37 o                         
  -9   9   7      34299.33      33363.91       403.07 o                         
  -7   9   7      22570.20      22270.19       358.52 o                         
  -5   9   7      61030.50      62133.43       762.31 o                         
  -3   9   7      74387.14      79622.14       648.83 o                         
  -1   9   7      46452.02      48739.75       522.54 o                         
   1   9   7      31765.46      33296.52       358.14 o                         
   3   9   7      29993.97      30465.94       431.14 o                         
   5   9   7      35869.91      37896.60       393.88 o                         
   7   9   7      32368.52      30655.48       340.19 o                         
 -18  10   7        498.87        486.68        92.28 o                         
 -16  10   7        543.87        569.37       111.10 o                         
 -14  10   7      10612.37      10371.92       231.91 o                         
 -12  10   7       9358.83       9901.53       230.76 o                         
 -10  10   7        398.36        444.16        78.73 o                         
  -8  10   7       6493.46       6702.94       191.08 o                         
  -6  10   7        973.87        997.11        98.76 o                         
  -4  10   7         42.50         29.57        79.02 o                         
  -2  10   7          2.56         14.33        63.34 o                         
   0  10   7       4152.39       4206.15       155.96 o                         
   2  10   7      11172.03      11187.17       211.12 o                         
   4  10   7        902.26        934.67       100.85 o                         
   6  10   7        201.96         88.38        71.63 o                         
 -17  11   7        412.72        426.93        96.46 o                         
 -15  11   7       3693.49       3305.77       159.15 o                         
 -13  11   7      24002.29      23704.23       337.01 o                         
 -11  11   7      26427.50      27352.14       408.13 o                         
  -9  11   7      11273.53      11159.52       256.22 o                         
  -7  11   7       8861.78       8881.39       298.31 o                         
  -5  11   7      40159.93      39608.56       425.44 o                         
  -3  11   7      54527.41      54460.02       534.78 o                         
  -1  11   7      39234.34      39756.66       758.58 o                         
   1  11   7      13370.11      13007.45       296.73 o                         
   3  11   7      17559.87      15770.19       581.49 o                         
 -16  12   7       4103.02       3941.36       143.18 o                         
 -14  12   7      12558.16      12677.84       371.09 o                         
 -12  12   7      19673.74      21106.60       412.47 o                         
 -10  12   7      12340.93      12554.12       241.55 o                         
  -8  12   7       2099.53       2155.81       125.97 o                         
  -6  12   7       4928.80       5036.45       171.83 o                         
  -4  12   7      13402.35      13270.24       259.57 o                         
  -2  12   7      12995.11      12544.89       345.81 o                         
   0  12   7       3506.92       3490.30       163.65 o                         
   2  12   7       1770.13       1929.48       160.17 o                         
 -13  13   7      13088.72      11171.85       437.58 o                         
 -11  13   7      13589.07      13208.91       289.28 o                         
  -9  13   7      18280.31      16497.72       488.49 o                         
  -7  13   7      19361.17      19205.59       422.24 o                         
  -5  13   7      23361.02      22913.58       415.48 o                         
  -3  13   7      22285.84      22825.81       463.68 o                         
  -1  13   7      20259.15      18627.97       549.94 o                         
 -26   0   8      16011.25      15871.22       511.93 o                         
 -24   0   8      28610.33      29083.46       486.63 o                         
 -22   0   8      52497.39      55092.79       746.79 o                         
 -20   0   8      56004.36      59541.07       905.82 o                         
 -18   0   8      27999.41      29435.35       546.05 o                         
 -16   0   8      28553.00      28672.33       636.53 o                         
 -14   0   8      30376.83      29017.01      1235.18 o                         
 -12   0   8      86668.46      90751.31      1668.47 o                         
 -10   0   8      45863.30      44190.06      1041.27 o                         
  -8   0   8      79914.05      79821.62      1242.50 o                         
  -6   0   8      89243.46      90585.27      1502.43 o                         
  -4   0   8     142747.98     147996.28      1743.90 o                         
  -2   0   8     106683.88     106498.24      2400.21 o                         
   0   0   8     143190.78     140043.05      2864.34 o                         
   2   0   8     151186.55     155077.64      1341.14 o                         
   4   0   8     104098.55     105054.30      1015.62 o                         
   6   0   8      59369.77      59895.33       899.79 o                         
   8   0   8      51199.09      52301.71      1476.55 o                         
  10   0   8      62411.56      58454.07      1043.30 o                         
 -25   1   8        919.90        957.89       105.45 o                         
 -23   1   8        460.73        278.84        72.24 o                         
 -21   1   8       4331.88       4330.35       161.85 o                         
 -19   1   8       5477.65       5609.45       191.68 o                         
 -17   1   8       1709.20       1620.19       117.72 o                         
 -15   1   8       8109.01       8227.82       385.38 o                         
 -13   1   8      17290.41      16905.07       465.73 o                         
 -11   1   8      13935.46      14132.42       452.48 o                         
  -9   1   8       6757.93       6598.33       308.15 o                         
  -7   1   8      12257.21      12343.73       327.81 o                         
  -5   1   8        237.11         65.83       120.69 o                         
  -3   1   8        251.43        225.55       118.67 o                         
  -1   1   8        239.50        464.05       218.87 o                         
   1   1   8        390.91        534.28        77.45 o                         
   3   1   8        717.82        394.28        91.14 o                         
   5   1   8       2444.56       2620.54       136.45 o                         
   7   1   8       2838.92       3039.51       138.02 o                         
   9   1   8         66.24         89.67        56.65 o                         
 -26   2   8        881.47        764.09        91.62 o                         
 -24   2   8        210.10        214.68        92.65 o                         
 -22   2   8        214.52        204.33        83.16 o                         
 -20   2   8       1466.67       1750.74       113.97 o                         
 -18   2   8         21.77        -24.18        89.93 o                         
 -16   2   8       3419.35       3180.01       130.87 o                         
 -14   2   8       3471.47       3598.86       218.05 o                         
 -12   2   8        260.65         65.07       154.67 o                         
 -10   2   8         80.54        170.07       155.58 o                         
  -8   2   8       1163.30       1147.51       146.79 o                         
  -6   2   8        701.83        513.78       102.23 o                         
  -4   2   8       8673.10       9082.40       347.56 o                         
  -2   2   8        112.16        214.99       140.81 o                         
   0   2   8       6598.89       6283.55       173.59 o                         
   2   2   8          1.76        180.66        93.68 o                         
   4   2   8         32.17         27.04        75.62 o                         
   6   2   8       1446.86       1435.25       100.01 o                         
   8   2   8         31.41         83.88        72.68 o                         
  10   2   8        960.95       1004.38       103.94 o                         
 -25   3   8        109.19        207.18        75.24 o                         
 -23   3   8        773.31        812.96       104.54 o                         
 -21   3   8        960.88        979.25       101.97 o                         
 -19   3   8       5634.28       6196.84       197.26 o                         
 -17   3   8       3342.24       3350.09       142.67 o                         
 -15   3   8      23030.27      23784.09       303.20 o                         
 -13   3   8      11249.41      10342.91       377.87 o                         
 -11   3   8        320.72        274.39       145.97 o                         
  -9   3   8       1629.33       1756.26       180.05 o                         
  -7   3   8       2147.51       2191.91       187.55 o                         
  -5   3   8      16649.36      17008.23       534.34 o                         
  -3   3   8        159.80         40.02       161.61 o                         
  -1   3   8      10437.10      10411.29       290.33 o                         
   1   3   8       7482.03       7896.05       211.61 o                         
   3   3   8       1341.32       1510.71       123.46 o                         
   5   3   8         37.58         13.20        77.45 o                         
   7   3   8       1150.54       1323.45        92.44 o                         
   9   3   8       5614.49       5599.01       274.40 o                         
 -24   4   8      48900.59      48903.34       527.86 o                         
 -22   4   8      53898.66      55358.52       893.80 o                         
 -20   4   8      22474.39      23832.61       378.85 o                         
 -18   4   8      20687.71      21507.93       359.58 o                         
 -16   4   8      28269.46      28941.78       405.80 o                         
 -14   4   8      85846.44      89293.41       975.04 o                         
 -12   4   8      51844.30      50282.41       941.54 o                         
 -10   4   8      21253.58      20429.69       665.43 o                         
  -8   4   8      55923.80      55333.96       830.35 o                         
  -6   4   8     126326.41     123818.86      1884.02 o                         
  -4   4   8     136184.50     135737.62      1592.63 o                         
  -2   4   8      72302.49      70232.56       980.88 o                         
   0   4   8      72995.52      71872.63       556.59 o                         
   2   4   8     136276.38     136006.36      1037.23 o                         
   4   4   8     100800.52     104458.98       849.24 o                         
   6   4   8      86285.93      88247.72       736.35 o                         
   8   4   8      30182.04      32878.35       671.01 o                         
  10   4   8      23719.74      21274.14       508.13 o                         
 -25   5   8       2296.85       1833.75       144.60 o                         
 -23   5   8       3075.22       3096.34       177.43 o                         
 -21   5   8       4393.80       4035.27       170.62 o                         
 -19   5   8       2437.06       2484.18       144.06 o                         
 -17   5   8       9035.17       9018.57       268.06 o                         
 -15   5   8      33582.34      33619.94       504.39 o                         
 -13   5   8      36771.63      37855.39       534.92 o                         
 -11   5   8      13419.80      13009.65       321.98 o                         
  -9   5   8       2402.00       2155.54       208.10 o                         
  -7   5   8      19804.75      19745.19       501.19 o                         
  -5   5   8      32229.10      31706.31       658.58 o                         
  -3   5   8         90.92         35.98        96.98 o                         
  -1   5   8          5.76        216.12       113.78 o                         
   1   5   8       1405.64       1379.07       105.86 o                         
   3   5   8       2736.17       2622.91       137.28 o                         
   5   5   8        564.60        483.83        81.65 o                         
   7   5   8        832.06        799.06        84.66 o                         
   9   5   8        413.68        417.88        68.59 o                         
 -24   6   8        180.33        116.87        82.62 o                         
 -22   6   8        200.56        335.15        91.66 o                         
 -20   6   8       3298.97       3167.37       170.54 o                         
 -18   6   8         18.77         30.44        76.28 o                         
 -16   6   8        425.85        453.81        79.09 o                         
 -14   6   8       2437.19       2326.80       127.01 o                         
 -12   6   8       6688.45       7008.24       202.94 o                         
 -10   6   8       4297.62       4207.04       164.05 o                         
  -8   6   8        117.00        199.41       104.09 o                         
  -6   6   8        724.33        839.69        96.90 o                         
  -4   6   8         19.98         32.61       135.32 o                         
  -2   6   8        118.90        177.18       123.58 o                         
   0   6   8       1262.26       1468.89       121.32 o                         
   2   6   8         60.30         89.79        90.08 o                         
   4   6   8        102.68        139.63        85.08 o                         
   6   6   8         95.86        137.10        89.17 o                         
   8   6   8         12.14        135.39        68.85 o                         
 -23   7   8         53.05         36.44       115.55 o                         
 -21   7   8        127.72        202.54       100.48 o                         
 -19   7   8        440.56        246.85        91.62 o                         
 -17   7   8        123.10        138.73        78.10 o                         
 -15   7   8       1465.74       1569.83       114.24 o                         
 -13   7   8       1493.85       1560.71       112.21 o                         
 -11   7   8         30.70         14.28       122.19 o                         
  -9   7   8       1473.43       1285.52        99.65 o                         
  -7   7   8         20.51         42.84       127.47 o                         
  -5   7   8        186.81        151.68        85.41 o                         
  -3   7   8        842.26        486.00       127.19 o                         
  -1   7   8       9382.49       9329.42       260.38 o                         
   1   7   8       1593.47       1883.71       115.38 o                         
   3   7   8       5912.35       6138.95       177.10 o                         
   5   7   8       1983.33       2162.24       114.69 o                         
   7   7   8       1537.09       1718.57        99.89 o                         
 -22   8   8      32435.91      30469.88       561.78 o                         
 -20   8   8      18495.96      18542.20       321.53 o                         
 -18   8   8      11479.38      11102.94       275.54 o                         
 -16   8   8      38405.09      38541.36       391.08 o                         
 -14   8   8      43326.39      45429.84       486.48 o                         
 -12   8   8      26017.19      26027.85       380.71 o                         
 -10   8   8      14463.71      14409.66       286.13 o                         
  -8   8   8      32656.85      33635.10       458.94 o                         
  -6   8   8      81642.84      82822.18       683.49 o                         
  -4   8   8      81488.45      84905.30       765.85 o                         
  -2   8   8      41453.23      43402.05       567.05 o                         
   0   8   8      56037.32      60672.44       514.89 o                         
   2   8   8      62447.28      65614.88       653.60 o                         
   4   8   8      61599.86      63749.84       523.23 o                         
   6   8   8      45373.22      44630.36       420.45 o                         
 -21   9   8       6316.22       5059.85       244.82 o                         
 -19   9   8       4611.73       4455.00       160.81 o                         
 -17   9   8       9209.68       9234.80       218.12 o                         
 -15   9   8      36738.25      39790.35       444.04 o                         
 -13   9   8      24390.95      26144.01       336.25 o                         
 -11   9   8      15913.58      15853.65       268.78 o                         
  -9   9   8       9517.51      10322.08       238.00 o                         
  -7   9   8      16089.33      17032.81       314.87 o                         
  -5   9   8      23760.69      24844.73       386.65 o                         
  -3   9   8       3141.70       3388.70       144.95 o                         
  -1   9   8        106.00         42.49        87.27 o                         
   1   9   8        835.16        910.64        80.25 o                         
   3   9   8       5195.11       4895.06       169.52 o                         
   5   9   8        864.60        629.59        64.71 o                         
 -20  10   8       1570.28       1464.23       191.44 o                         
 -18  10   8       2016.35       2039.40       156.28 o                         
 -16  10   8        105.76         59.14        73.38 o                         
 -14  10   8        100.20        133.32        74.00 o                         
 -12  10   8       1357.34       1396.24       130.52 o                         
 -10  10   8       3845.91       3913.24       164.80 o                         
  -8  10   8        235.95        164.96        83.84 o                         
  -6  10   8        291.75        373.05        82.00 o                         
  -4  10   8        623.73        487.66        93.63 o                         
  -2  10   8       1086.68       1296.68       103.56 o                         
   0  10   8        776.11        811.88        76.04 o                         
   2  10   8        194.81         55.68        89.22 o                         
   4  10   8       1249.19       1049.55       101.91 o                         
 -17  11   8       1699.69       1813.22       215.52 o                         
 -15  11   8       3108.25       3095.49       169.19 o                         
 -13  11   8        536.35        577.10        87.51 o                         
 -11  11   8         71.91         61.13        82.32 o                         
  -9  11   8        214.56        295.34        87.06 o                         
  -7  11   8       2896.09       2869.60       129.66 o                         
  -5  11   8       2354.27       2324.56       126.30 o                         
  -3  11   8       3481.27       3429.66       170.08 o                         
  -1  11   8       1404.91       1226.05        95.36 o                         
   1  11   8       2052.51       2101.29       143.05 o                         
 -14  12   8      16587.93      16503.35       394.28 o                         
 -12  12   8      12480.17      12227.11       262.27 o                         
 -10  12   8      17864.72      17412.07       301.04 o                         
  -8  12   8      21139.06      20972.65       314.87 o                         
  -6  12   8      27672.00      25383.33       338.39 o                         
  -4  12   8      18287.70      16923.39       335.08 o                         
  -2  12   8      26979.15      25824.66       506.18 o                         
   0  12   8      34793.89      32933.45       560.49 o                         
 -11  13   8      12799.90      11827.70       285.63 o                         
  -9  13   8      13901.05      12600.70       400.67 o                         
  -7  13   8      14663.04      13374.92       296.32 o                         
  -5  13   8       6248.35       5395.00       309.67 o                         
 -25   1   9      42784.67      41705.82       623.93 o                         
 -23   1   9      32149.77      33303.80       429.97 o                         
 -21   1   9      22844.23      24212.69       342.89 o                         
 -19   1   9      32088.76      31412.17       522.57 o                         
 -17   1   9      59179.98      60177.19       526.11 o                         
 -15   1   9      42077.09      42139.37       462.76 o                         
 -13   1   9      18647.79      17961.30       467.86 o                         
 -11   1   9      13757.49      14593.91       490.78 o                         
  -9   1   9      36827.00      37997.02       726.22 o                         
  -7   1   9      36737.24      37105.54       874.48 o                         
  -5   1   9      20379.16      19525.70       505.93 o                         
  -3   1   9      10876.93      10369.85       527.29 o                         
  -1   1   9      26532.68      27923.40       331.39 o                         
   1   1   9      47283.00      47024.82       551.69 o                         
   3   1   9      26772.10      27386.23       521.35 o                         
   5   1   9      18746.31      18311.43       323.03 o                         
   7   1   9      12771.68      12063.49       330.43 o                         
   9   1   9      21149.17      17663.88       966.36 o                         
 -26   2   9        457.80        579.33        75.14 o                         
 -24   2   9       1435.02       1366.74       103.37 o                         
 -22   2   9       4502.93       4589.57       159.16 o                         
 -20   2   9       5755.64       6278.20       196.28 o                         
 -18   2   9       3161.97       3035.16       141.56 o                         
 -16   2   9       8881.70       9391.57       217.80 o                         
 -14   2   9        721.83        714.54       111.61 o                         
 -12   2   9       6285.06       5884.36       329.73 o                         
 -10   2   9      14976.12      14611.64       502.80 o                         
  -8   2   9      44019.42      43317.58       850.60 o                         
  -6   2   9      20455.13      19159.81       593.90 o                         
  -4   2   9       5078.61       5252.05       312.62 o                         
  -2   2   9        213.50        272.94        75.45 o                         
   0   2   9       5638.23       5517.58       185.49 o                         
   2   2   9       9305.32       9302.41       255.55 o                         
   4   2   9        258.71        259.19        80.05 o                         
   6   2   9       5433.51       5120.58       182.43 o                         
   8   2   9        487.36        437.42       108.37 o                         
 -25   3   9      33627.68      32834.14       462.27 o                         
 -23   3   9      27321.24      27974.92       407.37 o                         
 -21   3   9      14847.48      15866.80       302.90 o                         
 -19   3   9      35475.06      37492.44       500.36 o                         
 -17   3   9      65187.74      69124.66       589.51 o                         
 -15   3   9      34715.43      36053.93       404.58 o                         
 -13   3   9       4264.28       3946.96       222.23 o                         
 -11   3   9       6455.83       6690.49       368.70 o                         
  -9   3   9      27774.25      25737.13       646.40 o                         
  -7   3   9      39173.52      36691.46       838.38 o                         
  -5   3   9      24399.80      21779.47       591.48 o                         
  -3   3   9       4078.91       3920.02       132.99 o                         
  -1   3   9      11501.40      10980.01       239.69 o                         
   1   3   9      37183.12      36998.24       486.02 o                         
   3   3   9      39707.67      41080.41       468.02 o                         
   5   3   9      15187.07      15631.72       343.28 o                         
   7   3   9       8609.11       8940.79       226.25 o                         
 -24   4   9       1088.80       1145.03       106.53 o                         
 -22   4   9         29.33        -87.70        87.70 o                         
 -20   4   9         47.25        205.02       115.76 o                         
 -18   4   9       5253.55       5272.69       223.99 o                         
 -16   4   9       7850.51       7964.99       225.39 o                         
 -14   4   9       2147.54       2453.42       127.05 o                         
 -12   4   9        196.42         49.89        83.13 o                         
 -10   4   9        855.09        566.34       193.82 o                         
  -8   4   9      11798.50      11322.84       425.10 o                         
  -6   4   9      11856.39      11334.02       286.96 o                         
  -4   4   9        153.02        122.53       104.03 o                         
  -2   4   9        106.85        137.11        97.69 o                         
   0   4   9        531.14        523.93       101.38 o                         
   2   4   9       2858.01       3102.36       151.98 o                         
   4   4   9       2090.02       2127.38       130.02 o                         
   6   4   9         14.28        109.70        60.26 o                         
   8   4   9        163.66        214.99        70.67 o                         
 -25   5   9      23965.91      22051.38       423.30 o                         
 -23   5   9      35980.68      37214.75       492.60 o                         
 -21   5   9      38717.30      39575.77       502.66 o                         
 -19   5   9      21496.60      22539.69       336.09 o                         
 -17   5   9      43152.19      45268.04       563.73 o                         
 -15   5   9      40571.68      41397.60       441.87 o                         
 -13   5   9      20353.99      20756.19       355.26 o                         
 -11   5   9      32623.47      32704.05       390.92 o                         
  -9   5   9      31133.54      30073.69       577.44 o                         
  -7   5   9      14441.34      13711.93       302.81 o                         
  -5   5   9      31179.56      31480.73       374.01 o                         
  -3   5   9      34751.63      34982.25       418.54 o                         
  -1   5   9      20708.72      20540.43       330.25 o                         
   1   5   9      31898.26      31887.58       457.72 o                         
   3   5   9      14177.00      14411.07       292.14 o                         
   5   5   9      17936.91      19745.63       361.97 o                         
   7   5   9      27625.40      27271.40       442.39 o                         
 -24   6   9          4.27        -59.16        64.06 o                         
 -22   6   9        166.34        252.20        89.63 o                         
 -20   6   9       2389.94       2352.80       154.24 o                         
 -18   6   9        167.78        223.68        73.42 o                         
 -16   6   9       6580.53       6460.83       183.02 o                         
 -14   6   9       5597.42       5526.54       193.74 o                         
 -12   6   9      12002.53      11935.24       292.52 o                         
 -10   6   9      20381.17      19653.90       427.14 o                         
  -8   6   9      14510.19      14305.46       297.56 o                         
  -6   6   9       8160.65       8395.58       222.63 o                         
  -4   6   9      15638.14      16083.89       385.29 o                         
  -2   6   9       8267.86       8481.62       241.76 o                         
   0   6   9       4373.82       4415.03       184.16 o                         
   2   6   9       3918.02       3976.27       165.69 o                         
   4   6   9       1310.37       1281.43        90.76 o                         
   6   6   9        302.98        247.83        77.45 o                         
 -23   7   9      34568.19      33742.32       670.58 o                         
 -21   7   9      25386.78      25390.31       568.17 o                         
 -19   7   9      15703.98      15130.10       323.04 o                         
 -17   7   9      10311.93      10595.47       226.10 o                         
 -15   7   9      31813.23      31864.18       430.47 o                         
 -13   7   9      19565.02      19979.97       376.13 o                         
 -11   7   9      20743.84      20205.24       380.80 o                         
  -9   7   9       8240.19       7962.10       265.55 o                         
  -7   7   9       5846.24       5649.85       196.59 o                         
  -5   7   9      16248.07      16676.89       503.11 o                         
  -3   7   9      14640.09      15119.28       396.71 o                         
  -1   7   9      24789.58      26407.80       369.98 o                         
   1   7   9      24776.91      25075.14       445.20 o                         
   3   7   9      15419.95      15198.40       257.03 o                         
   5   7   9      11227.36      10836.32       259.48 o                         
 -22   8   9       5518.01       5043.53       181.17 o                         
 -20   8   9       3266.31       3068.88       145.58 o                         
 -18   8   9       2065.00       1936.67       115.49 o                         
 -16   8   9       5024.42       5312.42       165.04 o                         
 -14   8   9      21259.47      21544.87       341.28 o                         
 -12   8   9      15455.78      16197.77       304.62 o                         
 -10   8   9       4349.95       4692.90       189.50 o                         
  -8   8   9      10319.91      10071.27       249.78 o                         
  -6   8   9      10484.39      10611.27       271.68 o                         
  -4   8   9       8478.29       8924.60       268.16 o                         
  -2   8   9      14692.55      15263.64       331.33 o                         
   0   8   9       3365.00       3521.00       170.82 o                         
   2   8   9       1530.71       1472.02        89.13 o                         
   4   8   9       1811.76       1767.11       221.28 o                         
 -21   9   9       8556.59       7612.43       349.10 o                         
 -19   9   9      21116.23      21267.00       325.09 o                         
 -17   9   9      39553.49      40012.65       447.04 o                         
 -15   9   9      18428.02      19287.75       284.51 o                         
 -13   9   9       7543.56       8042.55       216.34 o                         
 -11   9   9      11988.69      12186.64       251.87 o                         
  -9   9   9      24612.82      24447.06       379.22 o                         
  -7   9   9      21204.17      21616.07       412.48 o                         
  -5   9   9      13792.54      14116.62       285.12 o                         
  -3   9   9       6165.96       6410.51       201.27 o                         
  -1   9   9       7271.28       7420.48       206.98 o                         
   1   9   9      22913.66      22604.28       573.74 o                         
   3   9   9      24283.08      24365.39       468.23 o                         
 -20  10   9       1530.31       1149.16       177.46 o                         
 -18  10   9       1978.45       1976.69       175.99 o                         
 -16  10   9       8761.50       8625.08       248.89 o                         
 -14  10   9       1578.96       1474.25       111.66 o                         
 -12  10   9        173.24        199.30        89.09 o                         
 -10  10   9       6788.47       6536.25       178.11 o                         
  -8  10   9      17527.76      18207.00       300.55 o                         
  -6  10   9      18553.86      18363.48       294.84 o                         
  -4  10   9        612.31        356.90       108.41 o                         
  -2  10   9         36.08         15.54       131.20 o                         
   0  10   9       2420.58       2200.76       159.12 o                         
   2  10   9       4861.21       4337.72       189.29 o                         
 -17  11   9      16709.27      15956.69       356.95 o                         
 -15  11   9      14604.61      13816.58       261.79 o                         
 -13  11   9       2586.71       2428.61       131.12 o                         
 -11  11   9        872.46        714.05       112.57 o                         
  -9  11   9       8819.37       7963.49       201.64 o                         
  -7  11   9      15416.10      14806.27       255.95 o                         
  -5  11   9       8124.74       7348.03       191.99 o                         
  -3  11   9        999.01        941.75       100.37 o                         
  -1  11   9       5065.48       4573.12       184.58 o                         
 -14  12   9      12057.69      11689.78       384.28 o                         
 -12  12   9       5662.87       5739.60       234.48 o                         
 -10  12   9       9066.71       9078.56       284.34 o                         
  -8  12   9      17418.70      16644.19       307.50 o                         
  -6  12   9      18036.92      16463.55       325.74 o                         
  -4  12   9       7677.10       6927.78       245.19 o                         
 -26   0  10      73351.60      73601.25      1048.33 o                         
 -24   0  10      92762.51      95345.68      1072.98 o                         
 -22   0  10      92976.51      98322.96      1258.81 o                         
 -20   0  10      86104.73      89730.63      1026.35 o                         
 -18   0  10     134252.41     138783.19      1761.80 o                         
 -16   0  10     202311.53     207053.62      1614.86 o                         
 -14   0  10     106471.16     109306.48       991.54 o                         
 -12   0  10      94368.17      97836.01      1965.63 o                         
 -10   0  10      79192.81      79328.88      1836.08 o                         
  -8   0  10      76125.59      74648.17      1884.37 o                         
  -6   0  10      58353.65      61558.76       833.47 o                         
  -4   0  10      47497.17      49451.75      1267.59 o                         
  -2   0  10      24488.93      25795.84       521.53 o                         
   0   0  10      33231.88      33067.80       598.49 o                         
   2   0  10      23474.27      23361.73       754.77 o                         
   4   0  10      30037.74      29370.73       536.68 o                         
   6   0  10      25314.02      21686.58       748.23 o                         
 -25   1  10          3.72         69.22        67.56 o                         
 -23   1  10        180.72        170.32        85.89 o                         
 -21   1  10      12620.78      12912.53       289.14 o                         
 -19   1  10       4437.66       4596.12       185.98 o                         
 -17   1  10        648.45        564.41       107.99 o                         
 -15   1  10        637.76        601.88       112.48 o                         
 -13   1  10         55.97        -76.71       117.06 o                         
 -11   1  10        187.77        705.23       171.87 o                         
  -9   1  10       3465.51       3325.57       340.93 o                         
  -7   1  10      15995.05      17262.28       346.07 o                         
  -5   1  10       8023.78       8150.12       200.17 o                         
  -3   1  10       8057.76       8744.85       207.77 o                         
  -1   1  10       3626.31       3785.55       160.64 o                         
   1   1  10       3294.27       3044.56       175.09 o                         
   3   1  10       1081.94        841.33       126.24 o                         
   5   1  10       4378.90       4023.86       169.43 o                         
   7   1  10        606.57        576.66       171.01 o                         
 -26   2  10        753.61        749.66        94.85 o                         
 -24   2  10       2544.58       2540.38       120.90 o                         
 -22   2  10        812.55        562.95        91.39 o                         
 -20   2  10        427.93        403.17        91.95 o                         
 -18   2  10        424.11        537.22        88.74 o                         
 -16   2  10       3164.98       3123.41       136.98 o                         
 -14   2  10       2218.72       2133.56       116.58 o                         
 -12   2  10         16.21       -105.85       105.85 o                         
 -10   2  10       4206.77       4522.71       252.43 o                         
  -8   2  10        302.78        257.91       137.70 o                         
  -6   2  10       1041.81        846.70        91.47 o                         
  -4   2  10        244.51        171.72        89.40 o                         
  -2   2  10          5.75         94.43        97.39 o                         
   0   2  10        415.04        390.17       108.96 o                         
   2   2  10       1588.75       1573.18       140.08 o                         
   4   2  10        582.19        536.90        84.97 o                         
   6   2  10       1040.54        854.34       156.83 o                         
 -25   3  10       5106.71       4910.17       133.10 o                         
 -23   3  10      10851.05      11186.18       245.12 o                         
 -21   3  10       3807.03       3776.29       159.02 o                         
 -19   3  10       4132.70       4261.74       171.60 o                         
 -17   3  10        676.01        760.42       101.66 o                         
 -15   3  10       7187.90       6911.00       202.09 o                         
 -13   3  10      13083.83      12943.45       269.65 o                         
 -11   3  10        509.51        335.90       139.47 o                         
  -9   3  10      17324.80      17743.30       310.69 o                         
  -7   3  10         59.05        265.49       143.38 o                         
  -5   3  10         31.16        -92.35       145.91 o                         
  -3   3  10          1.01         75.98        98.39 o                         
  -1   3  10       5134.32       4969.35       201.35 o                         
   1   3  10       6567.22       6811.76       205.88 o                         
   3   3  10         12.29         25.69        75.50 o                         
   5   3  10        577.26        614.16       139.60 o                         
   7   3  10         11.25         62.46        89.19 o                         
 -24   4  10      40135.04      40984.00       469.77 o                         
 -22   4  10      76246.76      79819.38       877.45 o                         
 -20   4  10      92628.10      96206.61      1048.53 o                         
 -18   4  10     130818.94     136461.69      1004.95 o                         
 -16   4  10     107972.98     110182.55       824.88 o                         
 -14   4  10      75365.98      76583.61       600.17 o                         
 -12   4  10      71734.30      71128.70       672.35 o                         
 -10   4  10      95708.80      92846.23       752.91 o                         
  -8   4  10      79187.80      77150.91      1052.45 o                         
  -6   4  10      22462.97      21572.71       331.66 o                         
  -4   4  10      12151.99      12280.88       288.29 o                         
  -2   4  10      47692.05      48253.68       512.09 o                         
   0   4  10      44920.96      46218.83       676.56 o                         
   2   4  10      26290.89      26667.11       370.90 o                         
   4   4  10       9384.09       9685.06       243.27 o                         
   6   4  10      10973.90       9631.25       420.27 o                         
 -25   5  10         43.91        110.91        97.00 o                         
 -23   5  10       3648.09       3365.68       157.23 o                         
 -21   5  10        483.80        462.32        93.33 o                         
 -19   5  10        987.31        940.23       108.79 o                         
 -17   5  10         60.47        -16.66       105.21 o                         
 -15   5  10        149.42        232.39        90.47 o                         
 -13   5  10         18.75        250.25        96.87 o                         
 -11   5  10       5041.06       5266.63       210.46 o                         
  -9   5  10      26031.41      26523.49       459.65 o                         
  -7   5  10       8477.34       8130.61       250.74 o                         
  -5   5  10       4529.72       4499.93       209.53 o                         
  -3   5  10       5131.94       5005.48       183.84 o                         
  -1   5  10      22934.57      24166.15       506.62 o                         
   1   5  10      12994.11      13255.51       279.94 o                         
   3   5  10       1271.96       1295.76       118.46 o                         
   5   5  10        365.94        239.58        75.75 o                         
 -24   6  10         76.48         86.59       107.46 o                         
 -22   6  10          9.84        114.60       108.55 o                         
 -20   6  10         14.64         19.04        98.05 o                         
 -18   6  10       2126.62       1969.20       123.23 o                         
 -16   6  10        276.27        377.84        87.19 o                         
 -14   6  10       2785.95       2564.61       154.07 o                         
 -12   6  10        464.55        405.82       150.31 o                         
 -10   6  10         97.42        312.02       119.61 o                         
  -8   6  10         16.15        294.58       146.09 o                         
  -6   6  10        163.45        272.88       103.30 o                         
  -4   6  10       7181.25       7230.48       281.31 o                         
  -2   6  10        298.43        271.40        89.19 o                         
   0   6  10        167.65        152.19        84.58 o                         
   2   6  10          8.79         89.98        57.71 o                         
   4   6  10        161.01        319.10        78.40 o                         
 -23   7  10       7051.99       7066.42       217.82 o                         
 -21   7  10       6485.73       6964.42       266.38 o                         
 -19   7  10       6574.30       6389.43       193.28 o                         
 -17   7  10       3952.94       4301.83       163.01 o                         
 -15   7  10       3008.52       3181.64       162.19 o                         
 -13   7  10       8272.97       7891.02       257.56 o                         
 -11   7  10       4383.96       4423.04       192.99 o                         
  -9   7  10         27.03        101.56       115.70 o                         
  -7   7  10         85.68        102.16       107.60 o                         
  -5   7  10       1172.63       1056.41       137.10 o                         
  -3   7  10         19.95         60.49        91.80 o                         
  -1   7  10         47.40        -14.75       103.21 o                         
   1   7  10        322.07        270.27        88.68 o                         
   3   7  10         14.01         17.35       130.00 o                         
 -22   8  10      38986.35      36808.18       651.77 o                         
 -20   8  10      69437.70      69620.50       967.39 o                         
 -18   8  10      64454.19      67862.00       771.10 o                         
 -16   8  10      80599.30      84452.23       760.22 o                         
 -14   8  10      37688.38      40095.32       472.87 o                         
 -12   8  10      32183.18      33390.64       492.32 o                         
 -10   8  10      66444.35      68578.42      1152.04 o                         
  -8   8  10      54504.84      53662.81       987.04 o                         
  -6   8  10      16581.87      16742.18       392.87 o                         
  -4   8  10      11551.76      11378.22       277.62 o                         
  -2   8  10      21233.51      21479.31       462.99 o                         
   0   8  10      25761.22      26013.70       353.19 o                         
   2   8  10      16840.53      16592.37       496.95 o                         
 -21   9  10         66.08         39.86        69.36 o                         
 -19   9  10       2246.96       2246.57       137.87 o                         
 -17   9  10        289.90        306.69        81.63 o                         
 -15   9  10        464.35        431.36        78.67 o                         
 -13   9  10        248.07        176.54        92.43 o                         
 -11   9  10      12321.04      12119.66       253.90 o                         
  -9   9  10      19069.43      19280.71       378.80 o                         
  -7   9  10       8823.83       8906.66       252.49 o                         
  -5   9  10       3065.37       3350.07       173.92 o                         
  -3   9  10      13141.31      13932.41       274.14 o                         
  -1   9  10      16430.56      16581.89       317.60 o                         
   1   9  10      14048.66      13706.59       345.07 o                         
 -18  10  10         87.56        -41.39        88.32 o                         
 -16  10  10        276.61        370.34        85.20 o                         
 -14  10  10       3292.20       3227.86       146.80 o                         
 -12  10  10        437.55        606.69        98.50 o                         
 -10  10  10         45.29         72.33        83.17 o                         
  -8  10  10        170.70        127.23       139.14 o                         
  -6  10  10       4144.29       3953.51       158.01 o                         
  -4  10  10       3088.01       2896.25       142.63 o                         
  -2  10  10          3.57         68.53        82.64 o                         
   0  10  10        193.84        192.15       107.72 o                         
 -15  11  10       1129.28       1184.28       103.52 o                         
 -13  11  10       3053.60       2899.34       152.52 o                         
 -11  11  10       3699.51       3621.14       170.27 o                         
  -9  11  10       3969.10       3491.42       133.10 o                         
  -7  11  10        602.50        606.90        85.60 o                         
  -5  11  10         81.85         50.84        75.60 o                         
  -3  11  10        603.57        548.74        90.92 o                         
 -12  12  10      17987.75      16176.97       399.04 o                         
 -10  12  10      22108.75      19554.78       323.71 o                         
  -8  12  10      19930.02      16937.20       506.47 o                         
 -25   1  11      13629.17      13244.91       293.27 o                         
 -23   1  11      26468.75      28523.84       429.64 o                         
 -21   1  11      52761.04      55181.29       502.60 o                         
 -19   1  11      71167.73      73499.23       667.81 o                         
 -17   1  11      66430.55      69397.70       620.03 o                         
 -15   1  11      57169.46      60404.74       683.64 o                         
 -13   1  11      87126.17      90133.20       808.95 o                         
 -11   1  11      81330.66      84554.89       678.93 o                         
  -9   1  11      67882.30      70220.72       527.52 o                         
  -7   1  11      27575.23      27815.85       342.16 o                         
  -5   1  11      33222.33      34122.86       405.86 o                         
  -3   1  11      39608.14      40246.70       567.05 o                         
  -1   1  11      24885.05      24507.01       404.45 o                         
   1   1  11       8105.37       8327.34       289.07 o                         
   3   1  11       4581.64       4402.68       193.94 o                         
   5   1  11      11430.87       9599.14       331.34 o                         
 -26   2  11        144.01        236.62        66.15 o                         
 -24   2  11       3697.67       3597.24       161.90 o                         
 -22   2  11        318.21        307.32        83.74 o                         
 -20   2  11        601.48        649.23        92.75 o                         
 -18   2  11       9967.32       9902.96       241.79 o                         
 -16   2  11      24139.73      23204.70       364.64 o                         
 -14   2  11       8776.49       8261.41       315.33 o                         
 -12   2  11         59.08        304.01       137.97 o                         
 -10   2  11        104.08        285.94       117.17 o                         
  -8   2  11      10203.35       9794.08       201.02 o                         
  -6   2  11        591.67        504.99        96.46 o                         
  -4   2  11       6451.04       6604.00       213.74 o                         
  -2   2  11      10198.66      10755.14       279.25 o                         
   0   2  11       5199.75       5279.24       206.21 o                         
   2   2  11         12.70       -150.57       164.24 o                         
   4   2  11       1594.13       1378.20       119.60 o                         
 -25   3  11      11516.92      10438.59       260.65 o                         
 -23   3  11      38102.14      38784.77       555.47 o                         
 -21   3  11      52903.17      54695.21       637.64 o                         
 -19   3  11      61547.66      63548.62       624.42 o                         
 -17   3  11      50942.29      52362.29       603.10 o                         
 -15   3  11      36390.35      36663.06       505.91 o                         
 -13   3  11      95257.29      96001.87       715.63 o                         
 -11   3  11     114477.84     112576.45       826.98 o                         
  -9   3  11      47529.14      46789.64       599.18 o                         
  -7   3  11      18479.04      18452.53       365.06 o                         
  -5   3  11      27602.84      28673.53       452.43 o                         
  -3   3  11      34722.89      35502.35       533.76 o                         
  -1   3  11      23330.04      24304.35       387.17 o                         
   1   3  11       9768.07       9857.37       268.26 o                         
   3   3  11       3039.84       2659.12       136.64 o                         
   5   3  11       8741.18       6587.97       355.31 o                         
 -24   4  11       2448.97       2528.46       133.71 o                         
 -22   4  11       2393.55       2522.91       124.89 o                         
 -20   4  11       1312.73       1359.53       147.41 o                         
 -18   4  11        754.71        589.90       113.56 o                         
 -16   4  11        926.35       1053.11       136.20 o                         
 -14   4  11        392.80        548.17       107.89 o                         
 -12   4  11       7875.20       7612.40       241.43 o                         
 -10   4  11       5485.72       6122.91       249.02 o                         
  -8   4  11        291.92        339.71       112.98 o                         
  -6   4  11       1941.07       2105.99       144.66 o                         
  -4   4  11       2703.12       2639.24       175.42 o                         
  -2   4  11       8451.00       8141.98       386.92 o                         
   0   4  11       3351.45       3540.41       139.36 o                         
   2   4  11         92.32         85.47       114.60 o                         
   4   4  11        389.40        211.29        82.80 o                         
 -25   5  11      16499.71      15948.25       431.63 o                         
 -23   5  11      15096.38      15576.33       327.71 o                         
 -21   5  11      33241.32      34283.27       528.42 o                         
 -19   5  11      61060.93      63261.92       641.91 o                         
 -17   5  11      60072.74      61090.26       775.09 o                         
 -15   5  11      42944.76      43215.65       611.36 o                         
 -13   5  11      39954.92      40353.38       513.42 o                         
 -11   5  11      53050.83      54237.88       727.01 o                         
  -9   5  11      71608.66      74078.12       832.56 o                         
  -7   5  11      32325.25      32974.93       601.30 o                         
  -5   5  11      25758.05      25897.60       498.95 o                         
  -3   5  11      16015.48      16052.27       388.36 o                         
  -1   5  11       8589.93       8454.75       291.24 o                         
   1   5  11      15789.36      16202.83       334.16 o                         
   3   5  11      12251.23      12203.89       352.75 o                         
 -24   6  11       3237.32       2785.08       139.96 o                         
 -22   6  11       6038.97       5851.51       225.35 o                         
 -20   6  11        708.72        831.53       106.24 o                         
 -18   6  11        968.77       1013.08       111.99 o                         
 -16   6  11       5233.97       5023.01       185.23 o                         
 -14   6  11      15602.82      15546.85       370.00 o                         
 -12   6  11       4508.46       4186.73       214.85 o                         
 -10   6  11        157.99        159.75       149.23 o                         
  -8   6  11        377.59        454.30       168.18 o                         
  -6   6  11         16.99        -25.11       127.37 o                         
  -4   6  11        425.64        527.65       122.54 o                         
  -2   6  11       1260.09       1286.63       132.79 o                         
   0   6  11       1071.65       1306.46       128.48 o                         
   2   6  11       2083.49       2226.88       221.83 o                         
 -23   7  11       5639.63       4706.68       175.94 o                         
 -21   7  11      20786.79      20533.93       424.28 o                         
 -19   7  11      61792.91      64991.30       801.14 o                         
 -17   7  11      45944.66      46674.75       605.20 o                         
 -15   7  11      38769.19      39356.11       507.23 o                         
 -13   7  11      33336.06      33550.20       494.33 o                         
 -11   7  11      35601.05      35629.07      1195.36 o                         
  -9   7  11      34821.45      35102.29       896.27 o                         
  -7   7  11      27270.82      29065.85       488.71 o                         
  -5   7  11      12966.06      13104.48       445.35 o                         
  -3   7  11      13381.39      13279.28       315.82 o                         
  -1   7  11       4652.90       4332.62       166.92 o                         
   1   7  11       7934.50       7537.07       267.02 o                         
 -22   8  11         85.01        190.07        67.54 o                         
 -20   8  11       5547.25       5692.36       217.52 o                         
 -18   8  11       8754.60       9398.97       209.87 o                         
 -16   8  11       7064.78       7306.61       191.64 o                         
 -14   8  11        296.55        471.99        89.55 o                         
 -12   8  11        807.10        808.90       139.42 o                         
 -10   8  11       5972.47       6105.31       231.38 o                         
  -8   8  11      16738.03      16805.22       471.15 o                         
  -6   8  11       8184.42       8422.35       282.17 o                         
  -4   8  11        411.46        558.43       104.13 o                         
  -2   8  11       4323.56       4223.14       155.49 o                         
   0   8  11       4096.40       4014.95       150.19 o                         
 -19   9  11      23020.64      20904.26      1346.67 o                         
 -17   9  11      20935.71      21312.48       347.77 o                         
 -15   9  11      26494.62      27294.86       385.97 o                         
 -13   9  11      48506.76      50962.71       549.16 o                         
 -11   9  11      48668.54      49232.51      1099.11 o                         
  -9   9  11      18865.25      18823.96       603.63 o                         
  -7   9  11      12000.66      12238.25       292.73 o                         
  -5   9  11      24441.63      25418.35       446.01 o                         
  -3   9  11      26761.46      26609.83       513.82 o                         
  -1   9  11      16502.08      14424.32       321.21 o                         
 -18  10  11       3346.47       3163.36       364.11 o                         
 -16  10  11       7643.03       7466.45       245.49 o                         
 -14  10  11       1892.06       1777.88       133.84 o                         
 -12  10  11          8.78        104.78        91.52 o                         
 -10  10  11        274.70        135.30        71.92 o                         
  -8  10  11       1423.11       1351.37       112.16 o                         
  -6  10  11       1139.58        976.54       114.70 o                         
  -4  10  11       1458.94       1156.05       116.70 o                         
 -13  11  11      31923.25      30394.83       393.63 o                         
 -11  11  11      31059.50      29260.04       395.68 o                         
  -9  11  11      14745.96      13501.23       494.66 o                         
  -7  11  11       5100.78       4140.27       172.73 o                         
 -26   0  12       3888.42       3478.85       222.90 o                         
 -24   0  12      16015.74      16802.51       654.73 o                         
 -22   0  12      50249.32      52894.84      1501.63 o                         
 -20   0  12      75050.30      79693.74      1806.04 o                         
 -18   0  12      66431.07      69296.15      1044.01 o                         
 -16   0  12      66693.05      69718.09      1056.17 o                         
 -14   0  12     101864.83     100312.66      1404.05 o                         
 -12   0  12     158651.42     163911.06      1381.37 o                         
 -10   0  12     174852.70     182650.03      1451.04 o                         
  -8   0  12      75664.73      77837.62       888.56 o                         
  -6   0  12      65966.75      67897.21       779.09 o                         
  -4   0  12      86513.98      85006.54       987.66 o                         
  -2   0  12      48507.55      49202.60      1034.64 o                         
   0   0  12      47161.27      49870.45      1397.58 o                         
   2   0  12      22598.96      23522.74       696.72 o                         
 -25   1  12       2824.05       2623.09       152.37 o                         
 -23   1  12        849.13        984.14       115.69 o                         
 -21   1  12       3108.53       3668.85       175.77 o                         
 -19   1  12        177.40        372.80        99.21 o                         
 -17   1  12       1439.48       1361.19       131.49 o                         
 -15   1  12      12006.08      11943.10       300.70 o                         
 -13   1  12       5951.60       5680.29       219.23 o                         
 -11   1  12        704.18        778.11       106.17 o                         
  -9   1  12       1657.56       1435.46       104.82 o                         
  -7   1  12       5895.59       5797.08       191.45 o                         
  -5   1  12       3902.42       4172.77       171.47 o                         
  -3   1  12          5.81         64.55       103.53 o                         
  -1   1  12        381.01        316.80       131.53 o                         
   1   1  12        493.91        383.94       122.07 o                         
   3   1  12        126.66        134.23        95.59 o                         
 -26   2  12       2233.13       1879.28       119.72 o                         
 -24   2  12       1549.31       1522.47       116.39 o                         
 -22   2  12        239.79        316.56        84.47 o                         
 -20   2  12       2576.83       2450.97       139.50 o                         
 -18   2  12          0.96         13.86        90.57 o                         
 -16   2  12        681.01        692.13       109.98 o                         
 -14   2  12       2716.32       2908.90       168.55 o                         
 -12   2  12         49.30        137.23       102.31 o                         
 -10   2  12        972.33        959.43       104.76 o                         
  -8   2  12        447.40        646.76        89.76 o                         
  -6   2  12       1823.55       1670.91       122.74 o                         
  -4   2  12        762.85        653.86       120.44 o                         
  -2   2  12         34.95         70.57       111.52 o                         
   0   2  12        250.77        247.78        93.66 o                         
   2   2  12         25.49         38.93        91.41 o                         
 -25   3  12        572.89        572.86        95.37 o                         
 -23   3  12        959.93       1105.10        97.42 o                         
 -21   3  12        128.20        127.11        99.56 o                         
 -19   3  12       1808.00       1834.11       134.41 o                         
 -17   3  12       1028.66       1059.88       119.52 o                         
 -15   3  12       2013.68       1974.85       131.70 o                         
 -13   3  12       1377.24       1263.72       116.66 o                         
 -11   3  12       7418.23       7029.50       222.44 o                         
  -9   3  12       2869.63       2752.65       156.55 o                         
  -7   3  12      10085.17      10609.14       259.39 o                         
  -5   3  12          0.78         11.54       110.25 o                         
  -3   3  12         19.51          9.02       107.57 o                         
  -1   3  12       1582.29       1592.83       143.54 o                         
   1   3  12       1982.23       2589.45       340.95 o                         
   3   3  12        709.27        652.53       148.02 o                         
 -24   4  12      19573.58      19036.84       424.01 o                         
 -22   4  12      50340.79      50864.76       701.69 o                         
 -20   4  12      47263.74      47824.09       711.74 o                         
 -18   4  12      53171.31      53496.97       731.82 o                         
 -16   4  12      91985.30      95296.46       931.34 o                         
 -14   4  12     134106.91     136651.94       829.40 o                         
 -12   4  12     108669.58     109762.56       870.89 o                         
 -10   4  12     102221.36     105630.74       902.03 o                         
  -8   4  12      66483.90      69134.20       688.74 o                         
  -6   4  12      97786.61     105208.17      1570.47 o                         
  -4   4  12      99073.71     106130.13       875.74 o                         
  -2   4  12      49717.50      52212.51       645.42 o                         
   0   4  12      15584.35      16212.52       412.10 o                         
   2   4  12      14945.94      14496.66       834.98 o                         
 -25   5  12       2205.46       1527.06       235.20 o                         
 -23   5  12       3980.13       4037.78       184.66 o                         
 -21   5  12       4659.55       4402.98       165.70 o                         
 -19   5  12         80.80         71.27        95.21 o                         
 -17   5  12        370.63        297.33       126.04 o                         
 -15   5  12         41.46        114.63       112.05 o                         
 -13   5  12       1896.04       1991.41       158.89 o                         
 -11   5  12       1134.95       1178.68       147.14 o                         
  -9   5  12       2369.00       2282.96       172.24 o                         
  -7   5  12        604.13        590.93       133.86 o                         
  -5   5  12       1844.85       1893.57       167.63 o                         
  -3   5  12       4228.34       3899.34       230.61 o                         
  -1   5  12         21.46        166.05        77.19 o                         
   1   5  12         25.88        143.02       109.46 o                         
 -24   6  12          4.72         35.43       111.14 o                         
 -22   6  12          0.98         29.53        76.87 o                         
 -20   6  12        240.29        169.67        82.13 o                         
 -18   6  12        358.81        375.96       103.50 o                         
 -16   6  12          1.83        -95.97        95.97 o                         
 -14   6  12          0.61         99.47       115.56 o                         
 -12   6  12       1113.94        899.39       127.78 o                         
 -10   6  12         10.69        156.96       120.50 o                         
  -8   6  12       1188.57       1226.68       157.14 o                         
  -6   6  12        117.37         11.76       124.87 o                         
  -4   6  12         99.59        101.88       112.54 o                         
  -2   6  12         18.76         21.89        75.94 o                         
   0   6  12        313.71        280.01       116.52 o                         
 -23   7  12        259.79        245.63        70.05 o                         
 -21   7  12         21.66         46.61        74.17 o                         
 -19   7  12       1022.85       1091.42       102.09 o                         
 -17   7  12       4742.20       4626.67       172.81 o                         
 -15   7  12       2792.79       3377.78       170.07 o                         
 -13   7  12       6469.41       6456.70       272.69 o                         
 -11   7  12       2853.44       2852.86       188.10 o                         
  -9   7  12       3167.66       3421.91       233.16 o                         
  -7   7  12       6584.86       6021.89       247.11 o                         
  -5   7  12       5013.51       5389.57       182.98 o                         
  -3   7  12        377.01        312.11        74.53 o                         
  -1   7  12       1306.21       1284.81       111.96 o                         
 -20   8  12      39013.01      38549.97       879.84 o                         
 -18   8  12      31048.61      32595.75       370.34 o                         
 -16   8  12      52495.96      54605.70       547.08 o                         
 -14   8  12      75102.55      80165.50      1370.85 o                         
 -12   8  12      82337.75      87986.86       799.13 o                         
 -10   8  12      69088.32      72464.66       735.02 o                         
  -8   8  12      51338.18      54101.62       763.53 o                         
  -6   8  12      41000.14      43298.35       725.56 o                         
  -4   8  12      60854.59      61660.56      1139.92 o                         
  -2   8  12      36388.67      32095.39       566.07 o                         
 -19   9  12       1070.84        758.49       112.82 o                         
 -17   9  12        135.93        315.72        85.46 o                         
 -15   9  12       1956.21       1943.77       195.65 o                         
 -13   9  12       4071.84       4246.10       173.23 o                         
 -11   9  12        472.67        495.52       117.81 o                         
  -9   9  12       2105.21       1758.24       111.66 o                         
  -7   9  12       1384.77       1219.36       130.23 o                         
  -5   9  12       3771.16       3094.36       209.70 o                         
 -16  10  12          6.62         45.50        59.49 o                         
 -14  10  12       1423.65       1085.99       109.53 o                         
 -12  10  12        374.26        452.37        98.44 o                         
 -10  10  12        783.08        513.52        78.27 o                         
  -8  10  12         52.19        169.14        75.18 o                         
  -6  10  12        568.42        558.30        94.66 o                         
 -25   1  13       5245.51       5069.89       352.79 o                         
 -23   1  13      11607.14      12515.92       271.39 o                         
 -21   1  13      14421.01      14706.93       310.28 o                         
 -19   1  13       8635.66       9581.78       264.25 o                         
 -17   1  13      18744.77      19639.46       385.42 o                         
 -15   1  13      38336.95      39502.21       505.31 o                         
 -13   1  13      26157.39      25902.19       447.65 o                         
 -11   1  13      27685.81      28444.12       356.14 o                         
  -9   1  13      43975.05      45021.47       504.41 o                         
  -7   1  13      47283.80      48096.29       497.01 o                         
  -5   1  13      39699.49      40348.43       531.42 o                         
  -3   1  13      20773.09      21505.88       578.32 o                         
  -1   1  13      15610.06      16074.53       487.86 o                         
   1   1  13      14945.04      14184.13       683.82 o                         
 -26   2  13       4128.49       3624.35       143.69 o                         
 -24   2  13       6934.74       6466.56       204.54 o                         
 -22   2  13       8525.37       8442.14       257.36 o                         
 -20   2  13       1509.55       1478.60       126.31 o                         
 -18   2  13        734.00        898.71       121.03 o                         
 -16   2  13       5992.88       6306.25       219.67 o                         
 -14   2  13       5816.19       6052.50       214.82 o                         
 -12   2  13       6476.63       6638.28       214.48 o                         
 -10   2  13       5421.04       5611.88       179.71 o                         
  -8   2  13        690.80        815.52       111.64 o                         
  -6   2  13        244.86        236.76       114.23 o                         
  -4   2  13        846.04       1047.07       128.00 o                         
  -2   2  13       9133.83       9289.63       274.86 o                         
   0   2  13       1205.56       1184.84       318.41 o                         
 -25   3  13       6735.29       5916.97       209.79 o                         
 -23   3  13       7183.89       6434.48       311.56 o                         
 -21   3  13       7128.02       6711.14       328.04 o                         
 -19   3  13       5333.81       5126.10       202.34 o                         
 -17   3  13      25430.69      25367.65       400.69 o                         
 -15   3  13      37074.50      38565.14       462.44 o                         
 -13   3  13      29386.13      30899.58       434.08 o                         
 -11   3  13      23842.89      24389.19       474.23 o                         
  -9   3  13      25208.56      26641.68       459.60 o                         
  -7   3  13      53068.35      56023.99       634.41 o                         
  -5   3  13      43844.35      46777.33       607.77 o                         
  -3   3  13      15088.99      15384.57       450.87 o                         
  -1   3  13      12451.31      13114.91       512.59 o                         
 -24   4  13       1196.14       1018.58       131.70 o                         
 -22   4  13        215.31        254.08        68.86 o                         
 -20   4  13        961.94        776.51       115.14 o                         
 -18   4  13       4747.93       4618.90       226.83 o                         
 -16   4  13       2586.63       2572.82       162.37 o                         
 -14   4  13         47.43         92.80        94.24 o                         
 -12   4  13        328.68        436.23       109.25 o                         
 -10   4  13        795.75       1004.38       137.89 o                         
  -8   4  13       1805.82       1938.18       170.58 o                         
  -6   4  13       1158.31       1205.70       143.01 o                         
  -4   4  13        311.43        297.57       115.74 o                         
  -2   4  13        139.81        108.35       169.24 o                         
   0   4  13        764.21        455.32       137.92 o                         
 -23   5  13      16760.94      13742.09       491.65 o                         
 -21   5  13      10801.51      10505.41       261.63 o                         
 -19   5  13       7756.45       7248.08       204.47 o                         
 -17   5  13       6364.62       5820.87       216.67 o                         
 -15   5  13      29590.54      30102.14       513.27 o                         
 -13   5  13      45094.05      47922.16       642.40 o                         
 -11   5  13      28888.79      30781.77       527.91 o                         
  -9   5  13      22805.42      23627.42       506.20 o                         
  -7   5  13      22834.33      23578.48       515.18 o                         
  -5   5  13      29449.30      31146.15       522.99 o                         
  -3   5  13      33333.30      35667.75       558.11 o                         
  -1   5  13      21747.02      20085.70       695.99 o                         
 -22   6  13      10559.88       9215.21       453.06 o                         
 -20   6  13       2580.95       2430.49       134.67 o                         
 -18   6  13         71.43         29.68       107.91 o                         
 -16   6  13        480.71        547.26       113.98 o                         
 -14   6  13       5616.64       5466.76       245.25 o                         
 -12   6  13        327.01        375.14       107.40 o                         
 -10   6  13       3076.06       3156.51       202.58 o                         
  -8   6  13       2712.58       2765.56       209.44 o                         
  -6   6  13        213.95        315.06       143.35 o                         
  -4   6  13          3.05        -14.99        85.88 o                         
  -2   6  13        376.86        396.37       117.35 o                         
 -21   7  13      13463.35      11911.05       342.21 o                         
 -19   7  13       2542.60       2432.80       138.62 o                         
 -17   7  13       3534.60       3149.94       164.73 o                         
 -15   7  13      21518.27      21825.29       725.13 o                         
 -13   7  13      41617.64      43734.84       609.30 o                         
 -11   7  13      22039.13      21946.17       760.10 o                         
  -9   7  13      13391.38      13152.98       542.38 o                         
  -7   7  13      31585.28      32858.88       516.76 o                         
  -5   7  13      24732.22      23858.29       974.33 o                         
  -3   7  13      26589.07      24781.32       662.55 o                         
 -20   8  13       6176.91       5208.88       212.73 o                         
 -18   8  13        278.54        342.63       100.29 o                         
 -16   8  13        868.61        768.01        91.40 o                         
 -14   8  13       5504.17       5917.98       240.09 o                         
 -12   8  13       9785.06      10068.71       243.29 o                         
 -10   8  13       2472.08       2402.68       144.57 o                         
  -8   8  13        294.31        465.86       146.38 o                         
  -6   8  13        456.07        714.69       126.44 o                         
 -17   9  13      15127.76      14252.93       443.36 o                         
 -15   9  13      17895.27      16479.96       903.38 o                         
 -13   9  13       8935.42       9218.94       241.83 o                         
 -11   9  13       8130.21       8228.78       265.21 o                         
  -9   9  13      22382.84      22126.99       363.22 o                         
  -7   9  13      27758.04      25196.48       552.99 o                         
 -24   0  14      37180.37      36605.57      3725.62 o                         
 -22   0  14      12090.47      12602.60       411.75 o                         
 -20   0  14       4127.05       4187.29       229.95 o                         
 -18   0  14      19697.34      20676.98       573.29 o                         
 -16   0  14      46770.96      48623.93       768.35 o                         
 -14   0  14      45559.23      45863.03       826.00 o                         
 -12   0  14      16987.98      16207.40       432.81 o                         
 -10   0  14      18226.58      17755.60       419.99 o                         
  -8   0  14      45838.11      46756.15       599.90 o                         
  -6   0  14      68327.78      69730.95      1627.38 o                         
  -4   0  14      52787.90      57336.64      2822.07 o                         
  -2   0  14      22924.68      23095.23       607.41 o                         
 -25   1  14       8370.61       7043.57       418.01 o                         
 -23   1  14       6571.81       6226.03       174.50 o                         
 -21   1  14       1266.55       1282.21       113.27 o                         
 -19   1  14       1042.26       1034.36       125.83 o                         
 -17   1  14       8118.12       8750.32       253.20 o                         
 -15   1  14      22960.49      23319.16       418.91 o                         
 -13   1  14       1326.05       1235.09       122.62 o                         
 -11   1  14       1332.29       1539.48       130.06 o                         
  -9   1  14         21.42        222.16        89.39 o                         
  -7   1  14       1053.63        981.76       114.55 o                         
  -5   1  14       2864.63       2664.26       155.38 o                         
  -3   1  14         14.89         60.98       124.35 o                         
 -24   2  14       1156.46        943.55        94.20 o                         
 -22   2  14         92.08         61.85       104.69 o                         
 -20   2  14       1172.47       1408.72       131.02 o                         
 -18   2  14        575.30        425.29        93.18 o                         
 -16   2  14       1083.26       1258.08       115.88 o                         
 -14   2  14        519.71        571.95       103.99 o                         
 -12   2  14         25.52        193.76        91.77 o                         
 -10   2  14        315.43        254.26       106.39 o                         
  -8   2  14        130.43        271.15        97.63 o                         
  -6   2  14        100.86        237.36       106.44 o                         
  -4   2  14       1314.87       1290.40       177.13 o                         
  -2   2  14         21.61        189.36       268.62 o                         
 -25   3  14        112.79         93.17        60.10 o                         
 -23   3  14        410.46        378.44        89.67 o                         
 -21   3  14        820.61        479.22        95.76 o                         
 -19   3  14       3853.05       3638.36       201.13 o                         
 -17   3  14       1625.39       1529.78       147.26 o                         
 -15   3  14         30.62         61.74       101.29 o                         
 -13   3  14        314.00        389.38       112.69 o                         
 -11   3  14        951.25        913.20       144.27 o                         
  -9   3  14        754.36        761.09       143.33 o                         
  -7   3  14        520.99        691.28       120.38 o                         
  -5   3  14       1519.28       1503.15       179.94 o                         
  -3   3  14       1444.73       1406.16       192.86 o                         
 -24   4  14      14528.55      12506.05       306.00 o                         
 -22   4  14      15022.10      13955.80       271.56 o                         
 -20   4  14      11915.59      11655.96       363.26 o                         
 -18   4  14      17667.42      18159.67       380.67 o                         
 -16   4  14      18966.60      19991.12       473.21 o                         
 -14   4  14      16762.88      18119.70       385.51 o                         
 -12   4  14      14644.52      16153.67       344.91 o                         
 -10   4  14      41896.11      45515.54       687.77 o                         
  -8   4  14      43253.46      47832.40      1219.39 o                         
  -6   4  14      31836.07      33088.46       571.56 o                         
  -4   4  14      22596.92      22412.27       831.13 o                         
 -23   5  14       3427.49       2465.29       203.40 o                         
 -21   5  14       7202.99       6341.86       256.94 o                         
 -19   5  14       4881.19       5043.33       278.95 o                         
 -17   5  14      15241.32      15308.24       466.98 o                         
 -15   5  14       7056.01       6720.08       237.61 o                         
 -13   5  14       2643.00       2627.53       180.57 o                         
 -11   5  14       1290.72       1561.00       152.45 o                         
  -9   5  14       4579.93       4908.37       242.31 o                         
  -7   5  14       2360.67       2485.17       173.23 o                         
  -5   5  14         66.13        440.80       141.65 o                         
 -22   6  14        391.30        437.55        90.47 o                         
 -20   6  14        322.79        389.21       104.34 o                         
 -18   6  14         95.10        368.47        94.89 o                         
 -16   6  14          3.22         28.47        88.24 o                         
 -14   6  14        319.98        269.51        78.47 o                         
 -12   6  14         22.80          7.64       137.33 o                         
 -10   6  14         32.15         -2.29       107.93 o                         
  -8   6  14        182.66        353.07       124.02 o                         
  -6   6  14          0.06        -80.06       102.50 o                         
 -21   7  14         25.85        -63.10       327.68 o                         
 -19   7  14         64.67         12.01        94.37 o                         
 -17   7  14         35.87         91.59       110.69 o                         
 -15   7  14        685.05        495.75        91.44 o                         
 -13   7  14        119.99        132.22        74.92 o                         
 -11   7  14         16.59        128.50       111.24 o                         
  -9   7  14        332.17        374.52       133.09 o                         
  -7   7  14        558.33        500.44       114.84 o                         
 -18   8  14      15815.72      15219.83       399.96 o                         
 -16   8  14      14555.14      14650.85       453.75 o                         
 -14   8  14      11299.83      10219.42       899.32 o                         
 -12   8  14      13628.63      13184.99       359.78 o                         
 -10   8  14      14233.74      13042.80       392.16 o                         
 -23   1  15      12206.35       9954.64       921.30 o                         
 -21   1  15      12991.52      11923.30       486.35 o                         
 -19   1  15      11087.67      11414.16       264.91 o                         
 -17   1  15       8570.40       8193.07       215.14 o                         
 -15   1  15      10768.73       9906.81       260.02 o                         
 -13   1  15       3626.38       3622.72       210.69 o                         
 -11   1  15      15461.19      15173.74       340.23 o                         
  -9   1  15      14988.67      14938.13       372.41 o                         
  -7   1  15       3385.94       3380.45       211.43 o                         
  -5   1  15       4990.46       4357.48       577.09 o                         
 -24   2  15        457.77        451.31       126.56 o                         
 -22   2  15        577.19        584.69       134.30 o                         
 -20   2  15       2568.50       2447.63       140.50 o                         
 -18   2  15       5206.37       5225.89       198.63 o                         
 -16   2  15       7866.26       7659.15       260.69 o                         
 -14   2  15       2486.14       2554.87       162.96 o                         
 -12   2  15       2858.78       2868.82       174.26 o                         
 -10   2  15      13537.15      14072.29       424.09 o                         
  -8   2  15       6982.17       6424.31       365.95 o                         
  -6   2  15         10.82         69.39       107.64 o                         
 -23   3  15       8142.76       6705.39       223.16 o                         
 -21   3  15      13581.49      12650.04       489.99 o                         
 -19   3  15      11852.33      12596.75       336.96 o                         
 -17   3  15       6641.94       6447.42       396.21 o                         
 -15   3  15       6814.35       6799.81       233.23 o                         
 -13   3  15       3722.13       4036.73       190.21 o                         
 -11   3  15       9564.84      10022.86       294.08 o                         
  -9   3  15      13011.97      13346.54       381.39 o                         
  -7   3  15       4357.72       4421.70       303.28 o                         
 -22   4  15       2487.71       2061.06       155.51 o                         
 -20   4  15        757.39        788.28       114.40 o                         
 -18   4  15        351.16        261.57       123.23 o                         
 -16   4  15         83.91        177.04       107.91 o                         
 -14   4  15       2033.85       1963.41       166.23 o                         
 -12   4  15       5274.09       5067.68       276.85 o                         
 -10   4  15        700.56        570.24       162.53 o                         
  -8   4  15         25.29        126.01       141.44 o                         
  -6   4  15         12.96        213.01       126.12 o                         
 -21   5  15       6020.64       5760.53       238.54 o                         
 -19   5  15      21533.30      19357.55      1223.99 o                         
 -17   5  15      18810.88      18337.75       886.85 o                         
 -15   5  15       7528.99       7482.29       330.49 o                         
 -13   5  15       1668.14       1833.53       216.18 o                         
 -11   5  15       6436.74       5768.92      1302.60 o                         
  -9   5  15      12746.67      12757.56       383.12 o                         
  -7   5  15      13418.23      12922.96       388.92 o                         
 -20   6  15       1628.01       1364.28       149.48 o                         
 -18   6  15      14358.35      12122.00       678.87 o                         
 -16   6  15       7998.48       6670.59       324.20 o                         
 -14   6  15        590.18        245.33       227.61 o                         
 -12   6  15        891.37        864.53       215.11 o                         
 -10   6  15       6948.99       7012.26       279.38 o                         
 -17   7  15      15882.02      15292.58       402.69 o                         
 -13   7  15        585.12        456.16       122.56 o                         
 -11   7  15       2919.17       2675.97       265.91 o                         
 -22   0  16      37935.26      34313.36      1208.47 o                         
 -20   0  16      74585.28      77848.99      3224.00 o                         
 -18   0  16      33437.04      33890.38       679.98 o                         
 -16   0  16      14459.04      14389.50       388.28 o                         
 -14   0  16       8125.22       8657.32       378.30 o                         
 -12   0  16      20665.95      19744.76       614.80 o                         
 -10   0  16      24640.93      27082.10       982.40 o                         
  -8   0  16      16465.49      14440.96       586.30 o                         
 -23   1  16       3506.18       2961.59       367.44 o                         
 -21   1  16        171.02        151.52       102.74 o                         
 -19   1  16       4067.10       3792.33       237.22 o                         
 -17   1  16       1038.25       1038.26       108.53 o                         
 -15   1  16          4.28         46.21        99.51 o                         
 -13   1  16        225.40        438.66       108.34 o                         
 -11   1  16       5338.02       5286.77       274.55 o                         
  -9   1  16       4947.35       5044.65       295.14 o                         
 -22   2  16          3.58        176.06        77.62 o                         
 -20   2  16        166.05        149.26       100.49 o                         
 -18   2  16          8.71        248.72       112.53 o                         
 -16   2  16        477.85        479.39       118.07 o                         
 -14   2  16       1554.07       1618.28       141.46 o                         
 -12   2  16         56.69         21.85       135.89 o                         
 -10   2  16        334.27        580.29       171.26 o                         
 -21   3  16        821.48        715.49        96.38 o                         
 -19   3  16        649.16        814.08       189.94 o                         
 -17   3  16          5.70        169.83       108.61 o                         
 -15   3  16        529.63        592.01       148.14 o                         
 -13   3  16       1961.98       1746.06       256.79 o                         
 -11   3  16        280.67        228.61       306.83 o                         
  -9   3  16         17.33        115.32       159.72 o                         
 -20   4  16      34578.20      33162.55       664.02 o                         
 -18   4  16      27000.62      23643.26       524.09 o                         
 -16   4  16      25922.05      23661.40      1392.83 o                         
 -14   4  16      22842.64      19601.97       920.14 o                         
 -10   4  16      13125.94      10914.34       581.77 o                         
 -19   5  16        503.14        550.97       115.83 o                         
 -17   5  16       1629.81       1327.13       207.97 o                         
 -15   5  16       1391.70        916.90       213.23 o                         
 -13   5  16       4853.64       4005.86       214.41 o                         
 -19   1  17      19807.58      17992.98       544.90 o                         
 -17   1  17      17421.57      16254.90       539.91 o                         
 -15   1  17      19219.08      18587.40       528.25 o                         
 -13   1  17      16509.17      16241.09       729.16 o                         
 -18   2  17       2913.21       2673.25       358.52 o                         
 -16   2  17        109.84        331.73       213.23 o                         
 -14   2  17          7.69         -7.80       172.31 o                         
                                                                                
